# Supplementary material for: Prophages and satellite prophages are widespread in Streptococcus and may play a role in pneumococcal pathogenesis
Source: Nat Commun. 2019 Oct 24;10:4852. doi: 10.1038/s41467-019-12825-y (PMC6813308; doi:10.1038/s41467-019-12825-y)
Supplement: Supplementary file 4 — Supplementary Data 2 [file 41467_2019_12825_MOESM4_ESM.xlsx]

## Sheet: Sheet1
Supplementary Data 2. Estimation of the prophage gene content within each streptococcal genome.
rMLST_id	PubMLST_id (Streptococcus pneumoniae db	PubMLST_id (Oral_Streptococcus_db)	Species	Strain	Percentage of full-length prophage genes	Percentage of satellite prophage genes	Total number of genes	Number of full-length prophage genes	Number of satellite prophage genes
227237	-	-	Streptococcus acidominimus	ATCC 51725	0.0385	0.0145	2000	77	29
68104	-	-	Streptococcus agalactiae	09mas018883	0.03377	0.01419	2043	69	29
167	-	-	Streptococcus agalactiae	2603V/R	0.06568	0.01	2101	138	21
169	-	-	Streptococcus agalactiae	A909	0.05299	0.0175	2057	109	36
154723	-	-	Streptococcus agalactiae	BE-PW-130	0.03275	0.00409	1954	64	8
72276	-	-	Streptococcus agalactiae	BSU165	0.06331	0.00419	2148	136	9
72282	-	-	Streptococcus agalactiae	BSU248	0.04021	0.01841	2064	83	38
72288	-	-	Streptococcus agalactiae	BSU450	0.00712	0.01832	1965	14	36
72289	-	-	Streptococcus agalactiae	BSU451	0.05808	0.0244	2049	119	50
72294	-	-	Streptococcus agalactiae	CCUG 17336	0.06362	0.0169	2012	128	34
72301	-	-	Streptococcus agalactiae	CCUG 30636	0.03308	0.01353	1995	66	27
72304	-	-	Streptococcus agalactiae	CCUG 37736	0.03383	0.01692	2010	68	34
72312	-	-	Streptococcus agalactiae	CCUG 39096 A	0.03293	0.01695	2065	68	35
210812	-	-	Streptococcus agalactiae	CH-1	0.0491	0.01621	2159	106	35
154761	-	-	Streptococcus agalactiae	DE-NI-010	0.04116	0.01598	2065	85	33
154772	-	-	Streptococcus agalactiae	DE-NI-041	0.03653	0.00562	2135	78	12
65182	-	-	Streptococcus agalactiae	ERR054983	0.08142	0.00623	2088	170	13
65183	-	-	Streptococcus agalactiae	ERR054985	0.03313	0.01456	1992	66	29
65208	-	-	Streptococcus agalactiae	ERR054988	0.0094	0.00313	1914	18	6
65223	-	-	Streptococcus agalactiae	ERR054992	0.04139	0.00454	1981	82	9
65249	-	-	Streptococcus agalactiae	ERR126775	0.08661	0.00947	2113	183	20
65401	-	-	Streptococcus agalactiae	ERR126788	0.03978	0.00504	1986	79	10
65434	-	-	Streptococcus agalactiae	ERR126795	0.03762	0.00743	2020	76	15
65463	-	-	Streptococcus agalactiae	ERR126810	0.03788	0.00354	1980	75	7
65500	-	-	Streptococcus agalactiae	ERR126821	0.07886	0.00629	2067	163	13
65522	-	-	Streptococcus agalactiae	ERR126832	0.06309	0.00895	2124	134	19
65666	-	-	Streptococcus agalactiae	ERR129758	0.04861	0.00546	2016	98	11
65804	-	-	Streptococcus agalactiae	ERR129800	0.03253	0.01429	2029	66	29
154833	-	-	Streptococcus agalactiae	ES-PW-160	0.05877	0.01944	2161	127	42
154861	-	-	Streptococcus agalactiae	GB-PW-094	0.03923	0.00497	2014	79	10
72364	-	-	Streptococcus agalactiae	GB00082	0.00804	0.01457	1990	16	29
93529	-	-	Streptococcus agalactiae	GB00111	0.03892	0.00345	2030	79	7
72387	-	-	Streptococcus agalactiae	GB00588	0.00853	0.00401	1994	17	8
72390	-	-	Streptococcus agalactiae	GB00640	0.04105	0.00445	2022	83	9
72408	-	-	Streptococcus agalactiae	GB00901	0.06011	0.01445	2146	129	31
72413	-	-	Streptococcus agalactiae	GB00922	0.04469	0.00529	2081	93	11
72424	-	-	Streptococcus agalactiae	GB00959	0.03335	0.01465	1979	66	29
68105	-	-	Streptococcus agalactiae	GD201008-001	0.02383	0.00558	1972	47	11
72535	-	-	Streptococcus agalactiae	Gottschalk 1002A	0.04008	0.00396	2021	81	8
68106	-	-	Streptococcus agalactiae	ILRI005	0.04869	0.01718	2095	102	36
68107	-	-	Streptococcus agalactiae	ILRI112	0.01392	0.00348	2012	28	7
154869	-	-	Streptococcus agalactiae	IT-NI-007	0.08147	0.00533	2062	168	11
72438	-	-	Streptococcus agalactiae	LADL-90-503	0.00332	0.00276	1809	6	5
168	-	-	Streptococcus agalactiae	NEM316	0.00804	0.0052	2114	17	11
68108	-	-	Streptococcus agalactiae	SA20-06	0.00334	0.00223	1797	6	4
72513	-	-	Streptococcus agalactiae	SGBS026	0.03355	0.01431	2027	68	29
72515	-	-	Streptococcus agalactiae	SGBS029	0.03288	0.01345	2007	66	27
159362	-	-	Streptococcus agalactiae	SRR2451881	0.05961	0.0154	2013	120	31
159544	-	-	Streptococcus agalactiae	SRR2451895	0.02974	0.01436	1950	58	28
159383	-	-	Streptococcus agalactiae	SRR2451912	0.03168	0.00581	1894	60	11
65843	-	-	Streptococcus agalactiae	SRR628717	0.00731	0.01618	1916	14	31
72546	-	-	Streptococcus anginosus	1505	0.04129	0.02289	2010	83	46
72545	-	-	Streptococcus anginosus	1_2_62CV	0.0068	0.017	1765	12	30
154922	-	-	Streptococcus anginosus	1080_SANG	0.00927	0.0168	1726	16	29
154923	-	-	Streptococcus anginosus	557_SANG	0.02292	0.008	1876	43	15
154925	-	-	Streptococcus anginosus	83_SANG	0.03106	0.01498	1803	56	27
211007	-	-	Streptococcus anginosus	BVI	0.05519	0.00602	1993	110	12
55717	-	-	Streptococcus anginosus	C1051	0.00598	0.01033	1840	11	19
55718	-	-	Streptococcus anginosus	C238	0.02252	0.01149	2176	49	25
93537	-	-	Streptococcus anginosus	CCUG 39159	0.03801	0.01267	2210	84	28
186859	-	-	Streptococcus anginosus	ChDC B695	0.00506	0.00449	1780	9	8
72547	-	-	Streptococcus anginosus	DORA_7	0.07589	0.01432	2095	159	30
93538	-	-	Streptococcus anginosus	F0211	0.00744	0.02072	1882	14	39
215604	-	-	Streptococcus anginosus	J4211	0.0712	0.01063	1882	134	20
215605	-	-	Streptococcus anginosus	MAS624	0.01433	0.01242	2094	30	26
215606	-	-	Streptococcus anginosus	SA1_anginosus	0.00625	0.02293	1919	12	44
93539	-	-	Streptococcus anginosus	SK1138	0.03332	0.0074	1891	63	14
68042	-	-	Streptococcus anginosus	SK52	0.00437	0.00491	1832	8	9
109311	-	-	Streptococcus anginosus	SK52 AREF01	0.00486	0.00432	1850	9	8
109312	-	-	Streptococcus anginosus	SK52 BAST01	0.0049	0.0049	1836	9	9
63987	-	-	Streptococcus anginosus	SRR088899	0.00636	0.02066	1888	12	39
63988	-	-	Streptococcus anginosus	SRR387639	0.03889	0.01296	2160	84	28
63989	-	-	Streptococcus anginosus	SRR387641	0.03889	0.01296	2160	84	28
63990	-	-	Streptococcus anginosus	SRR446556	0.0333	0.0074	1892	63	14
72548	-	-	Streptococcus anginosus	T5	0.00649	0.0059	1695	11	10
58901	-	-	Streptococcus australis	ATCC 700641	0.00352	0.00302	1986	7	6
227238	-	-	Streptococcus azizii	1206367	0.03685	0.00454	1981	73	9
227239	-	-	Streptococcus azizii	1238874	0.05542	0.0049	2039	113	10
227240	-	-	Streptococcus azizii	13-1151-1	0.03687	0.00455	1980	73	9
60014	-	-	Streptococcus caballi	DSM 19004	0.01815	0.01177	2039	37	24
110620	-	-	Streptococcus canis	ERR438797	0.0758	0.0251	1992	151	50
110621	-	-	Streptococcus canis	ERR438798	0.04951	0.02424	1939	96	47
110624	-	-	Streptococcus canis	ERR438800	0.02079	0.02292	1876	39	43
110629	-	-	Streptococcus canis	ERR438801	0.0202	0.02286	1881	38	43
110628	-	-	Streptococcus canis	ERR438802	0.0202	0.02339	1881	38	44
110626	-	-	Streptococcus canis	ERR438803	0.02022	0.02395	1879	38	45
110627	-	-	Streptococcus canis	ERR438804	0.02083	0.02244	1872	39	42
110625	-	-	Streptococcus canis	ERR438805	0.02083	0.02244	1872	39	42
110622	-	-	Streptococcus canis	ERR438806	0.09352	0.02088	2299	215	48
110623	-	-	Streptococcus canis	ERR438807	0.09468	0.01963	2292	217	45
60015	-	-	Streptococcus canis	FSL Z3-227	0.05597	0.02612	2144	120	56
68969	-	-	Streptococcus castoreus	DSM 17536	0.04689	0.02599	1770	83	46
154927	-	-	Streptococcus constellatus	925_SCON	0.04624	0.00407	1968	91	8
55719	-	-	Streptococcus constellatus	C1050	0.0667	0.01273	1964	131	25
55720	-	-	Streptococcus constellatus	C232	0.06005	0.01305	1915	115	25
55721	-	-	Streptococcus constellatus	C818	0.06005	0.01305	1915	115	25
186861	-	-	Streptococcus constellatus	DD09	0.02012	0.01059	1889	38	20
154928	-	-	Streptococcus constellatus	KCOM 1650	0.03209	0.0121	1901	61	23
109313	-	-	Streptococcus constellatus	SK1060	0.0597	0.01287	1943	116	25
93540	-	-	Streptococcus constellatus	SK53	0.01429	0.00515	1749	25	9
63991	-	-	Streptococcus constellatus	SRR387643	0.01419	0.00511	1762	25	9
63992	-	-	Streptococcus constellatus	SRR387644	0.01419	0.00511	1762	25	9
60016	-	-	Streptococcus criceti	HS-6	0.00459	0.00276	2177	10	6
63661	-	-	Streptococcus criceti	SRR067590	0.00471	0.0033	2124	10	7
186863	-	-	Streptococcus cristatus	ATCC 51100	0.01431	0.00636	1887	27	12
154929	-	-	Streptococcus cristatus	CC5A	0.00782	0.01513	1917	15	29
154930	-	-	Streptococcus cristatus	CR3	0.01433	0.00637	1884	27	12
186864	-	-	Streptococcus cristatus	DD08	0.031	0.00477	2097	65	10
227241	-	-	Streptococcus cuniculi	NED12-00049-6B	0.00379	0.00433	1848	7	8
68972	-	-	Streptococcus devriesei	DSM 19639	0.00448	0.001	2009	9	2
60017	-	-	Streptococcus didelphis	DSM 15616	0.00787	0.00281	1780	14	5
60018	-	-	Streptococcus downei	F0415	0.00424	0.00424	2123	9	9
211008	-	-	Streptococcus dysgalactiae	AKSDE4288	0.01093	0.01521	2104	23	32
211010	-	-	Streptococcus dysgalactiae	ASDSE_99	0.0748	0.00367	2179	163	8
186865	-	-	Streptococcus dysgalactiae	ATCC 27957	0.0693	0.02651	2150	149	57
68111	-	-	Streptococcus dysgalactiae	equisimilis AC-2713	0.04981	0.01518	2108	105	32
65850	-	-	Streptococcus dysgalactiae	ERR084975	0.02957	0.00351	1995	59	7
65852	-	-	Streptococcus dysgalactiae	ERR084977	0.03468	0.0183	2076	72	38
65856	-	-	Streptococcus dysgalactiae	ERR084979	0.05226	0.01695	2124	111	36
65859	-	-	Streptococcus dysgalactiae	ERR084982	0.03448	0.01595	1943	67	31
65890	-	-	Streptococcus dysgalactiae	ERR084988	0.01075	0.0041	1953	21	8
65905	-	-	Streptococcus dysgalactiae	ERR084990	0.11933	0.00421	2137	255	9
65935	-	-	Streptococcus dysgalactiae	ERR084991	0.03591	0.00299	2005	72	6
65937	-	-	Streptococcus dysgalactiae	ERR084992	0.01102	0.00501	1997	22	10
66021	-	-	Streptococcus dysgalactiae	ERR085000	0.01935	0.00298	2016	39	6
66037	-	-	Streptococcus dysgalactiae	ERR085005	0.04446	0.01808	2047	91	37
66038	-	-	Streptococcus dysgalactiae	ERR085006	0.04	0.01694	2125	85	36
66039	-	-	Streptococcus dysgalactiae	ERR085007	0.00701	0.00551	1997	14	11
66040	-	-	Streptococcus dysgalactiae	ERR085008	0.03898	0.0035	2001	78	7
110633	-	-	Streptococcus dysgalactiae	ERR085010	0.04743	0.00605	1982	94	12
66045	-	-	Streptococcus dysgalactiae	ERR085015	0.00798	0.00549	2005	16	11
66050	-	-	Streptococcus dysgalactiae	ERR085021	0.04753	0.00727	2062	98	15
110632	-	-	Streptococcus dysgalactiae	ERR085022	0.06308	0.01822	2140	135	39
110634	-	-	Streptococcus dysgalactiae	ERR085023	0.03528	0.00343	2041	72	7
66052	-	-	Streptococcus dysgalactiae	ERR085025	0.00685	0.00316	1899	13	6
66054	-	-	Streptococcus dysgalactiae	ERR085028	0.08548	0.01719	2094	179	36
66056	-	-	Streptococcus dysgalactiae	ERR085030	0.01005	0.01428	1891	19	27
66057	-	-	Streptococcus dysgalactiae	ERR085032	0.01084	0.00591	2030	22	12
66067	-	-	Streptococcus dysgalactiae	ERR085045	0.03612	0.00516	2132	77	11
66069	-	-	Streptococcus dysgalactiae	ERR085054	0.01217	0.0258	2054	25	53
66072	-	-	Streptococcus dysgalactiae	ERR085057	0.01888	0.0159	2013	38	32
66073	-	-	Streptococcus dysgalactiae	ERR085058	0.03856	0.00537	2049	79	11
66074	-	-	Streptococcus dysgalactiae	ERR085059	0.0335	0.01084	2030	68	22
66076	-	-	Streptococcus dysgalactiae	ERR085061	0.01261	0.01664	1983	25	33
66077	-	-	Streptococcus dysgalactiae	ERR085062	0.04468	0.017	2059	92	35
66079	-	-	Streptococcus dysgalactiae	ERR085067	0.05812	0.01648	2185	127	36
66080	-	-	Streptococcus dysgalactiae	ERR085068	0.03613	0.0173	1965	71	34
66082	-	-	Streptococcus dysgalactiae	ERR109289	0.0448	0.0139	1942	87	27
66085	-	-	Streptococcus dysgalactiae	ERR109306	0.00732	0.01935	1912	14	37
66086	-	-	Streptococcus dysgalactiae	ERR109308	0.07057	0.01982	2069	146	41
66089	-	-	Streptococcus dysgalactiae	ERR109312	0.03981	0.04515	2060	82	93
66091	-	-	Streptococcus dysgalactiae	ERR109355	0.03608	0.01829	1968	71	36
66093	-	-	Streptococcus dysgalactiae	ERR109361	0.01223	0.00509	1963	24	10
66095	-	-	Streptococcus dysgalactiae	ERR109370	0.04104	0.00586	1876	77	11
66097	-	-	Streptococcus dysgalactiae	ERR111982	0.03899	0.01559	2052	80	32
186867	-	-	Streptococcus dysgalactiae	UT_4231_KK	0.03522	0.01999	2101	74	42
186870	-	-	Streptococcus dysgalactiae	UT_4242_AB	0.04275	0.01622	2035	87	33
211012	-	-	Streptococcus dysgalactiae	UT_4966_RC	0.03438	0.01598	2065	71	33
154933	-	-	Streptococcus dysgalactiae	UT-5345	0.04428	0.03321	2168	96	72
154934	-	-	Streptococcus dysgalactiae	UT-5354	0.04327	0.01712	2103	91	36
154935	-	-	Streptococcus dysgalactiae	UT-SS1069	0.03587	0.01406	2063	74	29
154937	-	-	Streptococcus dysgalactiae	WCHSDSE-1	0.06961	0.01765	2040	142	36
60019	-	-	Streptococcus entericus	DSM 14446	0.08443	0.02073	1978	167	41
1648	-	-	Streptococcus equi	4047	0.10204	0.00278	2156	220	6
68114	-	-	Streptococcus equi	ATCC 35246	0.02712	0.00201	1991	54	4
109314	-	-	Streptococcus equi	CECT 5772	0.04069	0.02382	2015	82	48
186874	-	-	Streptococcus equi	CF22	0.07602	0.00357	1960	149	7
211013	-	-	Streptococcus equi	DSM 20561	0.08978	0.00397	2016	181	8
154942	-	-	Streptococcus equi	EQUI0005	0.08822	0.00451	1995	176	9
154944	-	-	Streptococcus equi	EQUI0007	0.08469	0.00357	1960	166	7
154959	-	-	Streptococcus equi	EQUI0022	0.111	0.00391	2045	227	8
154976	-	-	Streptococcus equi	EQUI0039	0.10794	0.00356	1964	212	7
155080	-	-	Streptococcus equi	EQUI0155	0.07748	0.00359	1949	151	7
110646	-	-	Streptococcus equi	ERR045907	0.06676	0.0027	1483	99	4
110645	-	-	Streptococcus equi	ERR045908	0.06899	0.00322	1551	107	5
110642	-	-	Streptococcus equi	ERR045909	0.08254	0.00239	1672	138	4
110647	-	-	Streptococcus equi	ERR045910	0.05222	0.00156	1283	67	2
110639	-	-	Streptococcus equi	ERR045911	0.08571	0.00233	1715	147	4
110648	-	-	Streptococcus equi	ERR045912	0.07893	0.00282	1419	112	4
110644	-	-	Streptococcus equi	ERR045914	0.08234	0.00189	1591	131	3
110641	-	-	Streptococcus equi	ERR045915	0.07491	0.00365	1642	123	6
66099	-	-	Streptococcus equi	ERR045925	0.09645	0.00305	1970	190	6
66103	-	-	Streptococcus equi	ERR045954	0.08801	0.00324	1852	163	6
66105	-	-	Streptococcus equi	ERR066392	0.03612	0.00826	1938	70	16
66106	-	-	Streptococcus equi	ERR066394	0.00611	0.00722	1800	11	13
66107	-	-	Streptococcus equi	ERR066395	0.03943	0.00712	1826	72	13
66108	-	-	Streptococcus equi	ERR066396	0.03612	0.00826	1938	70	16
66119	-	-	Streptococcus equi	ERR066407	0.00637	0.0069	1884	12	13
66125	-	-	Streptococcus equi	ERR066420	0.00835	0.00668	1796	15	12
66135	-	-	Streptococcus equi	ERR066421	0.00694	0.00694	1872	13	13
66149	-	-	Streptococcus equi	ERR066431	0.01358	0.00553	1988	27	11
66161	-	-	Streptococcus equi	ERR066435	0.03194	0.00524	1910	61	10
66168	-	-	Streptococcus equi	ERR066439	0.01353	0.00551	1995	27	11
66369	-	-	Streptococcus equi	ERR066524	0.00842	0.00673	1782	15	12
66372	-	-	Streptococcus equi	ERR066528	0.00803	0.00803	1868	15	15
66384	-	-	Streptococcus equi	ERR066538	0.00877	0.01858	1938	17	36
66385	-	-	Streptococcus equi	ERR066541	0.00901	0.01753	1997	18	35
66402	-	-	Streptococcus equi	ERR066561	0.00811	0.02	1850	15	37
66407	-	-	Streptococcus equi	ERR066565	0.03151	0.00517	1936	61	10
66412	-	-	Streptococcus equi	ERR066568	0.00843	0.00674	1780	15	12
66416	-	-	Streptococcus equi	ERR066572	0.05238	0.00727	2062	108	15
66417	-	-	Streptococcus equi	ERR066573	0.0069	0.0069	1885	13	13
66433	-	-	Streptococcus equi	ERR066580	0.04063	0.00587	2043	83	12
186877	-	-	Streptococcus equi	F43	0.07632	0.00316	1900	145	6
1655	-	-	Streptococcus equi	H70	0.00669	0.00618	1942	13	12
1656	-	-	Streptococcus equi	MGCS10565	0.00594	0.00648	1853	11	12
155162	-	-	Streptococcus equi	Sz105	0.03616	0.00548	1825	66	10
155164	-	-	Streptococcus equi	Sz16	0.03221	0.00675	1925	62	13
155165	-	-	Streptococcus equi	Sz35	0.00968	0.01452	1859	18	27
155167	-	-	Streptococcus equi	Sz5	0.03513	0.00373	1879	66	7
155168	-	-	Streptococcus equi	Sz57	0.00599	0.00436	1836	11	8
155169	-	-	Streptococcus equi	SzAM35	0.00489	0.00707	1840	9	13
72551	-	-	Streptococcus equi	zooepidemicus BHS5	0.01276	0.00562	1959	25	11
109315	-	-	Streptococcus equinus	2B	0.03091	0.00325	1844	57	6
155171	-	-	Streptococcus equinus	AG46	0.00708	0.01362	1835	13	25
109316	-	-	Streptococcus equinus	ATCC 33317	0.00457	0.00286	1749	8	5
60021	-	-	Streptococcus equinus	ATCC 9812	0.00889	0.00593	1687	15	10
72553	-	-	Streptococcus equinus	B315	0.00476	0.00238	1682	8	4
211014	-	-	Streptococcus equinus	C277	0.04226	0.01371	1751	74	24
211015	-	-	Streptococcus equinus	ES1	0.04217	0.01368	1755	74	24
211016	-	-	Streptococcus equinus	GA-1	0.00644	0.0123	1708	11	21
211017	-	-	Streptococcus equinus	H24	0.00619	0.01238	1777	11	22
109317	-	-	Streptococcus equinus	HC5	0.00509	0.00283	1769	9	5
211018	-	-	Streptococcus equinus	JB1	0.07018	0.0123	1952	137	24
211019	-	-	Streptococcus equinus	MPR1	0.0068	0.01133	1766	12	20
211020	-	-	Streptococcus equinus	MPR2	0.00679	0.01131	1768	12	20
211021	-	-	Streptococcus equinus	MPR4	0.03624	0.0265	1849	67	49
211022	-	-	Streptococcus equinus	pGA-7	0.00944	0.00236	1695	16	4
211023	-	-	Streptococcus equinus	pR-5	0.00918	0.02583	1742	16	45
211024	-	-	Streptococcus equinus	Sb04	0.005	0.00222	1801	9	4
211025	-	-	Streptococcus equinus	Sb05	0.07214	0.00366	1913	138	7
211026	-	-	Streptococcus equinus	Sb09	0.03491	0.01335	1948	68	26
211027	-	-	Streptococcus equinus	Sb10	0.00443	0.01162	1807	8	21
211028	-	-	Streptococcus equinus	Sb13	0.00445	0.00223	1796	8	4
211029	-	-	Streptococcus equinus	Sb17	0.00712	0.0137	1825	13	25
211030	-	-	Streptococcus equinus	Sb18	0.01417	0.0105	1905	27	20
211031	-	-	Streptococcus equinus	Sb20	0.03777	0.00328	1827	69	6
211032	-	-	Streptococcus equinus	SI	0.005	0.00278	1801	9	5
72554	-	-	Streptococcus equinus	SN033	0.00514	0.00285	1752	9	5
211033	-	-	Streptococcus equinus	Ye01	0.03355	0.0044	1818	61	8
60022	-	-	Streptococcus ferus	DSM 20646	0.00221	0.00166	1807	4	3
68115	-	-	Streptococcus gallolyticus	ATCC 43143	0.01275	0.00967	2275	29	22
211034	-	-	Streptococcus gallolyticus	ATCC 700065	0.0391	0.00434	2302	90	10
68116	-	-	Streptococcus gallolyticus	ATCC BAA-2069	0.00526	0.00964	2282	12	22
186882	-	-	Streptococcus gallolyticus	DD02	0.03271	0.01075	2232	73	24
186883	-	-	Streptococcus gallolyticus	DD03	0.03111	0.00412	2186	68	9
72555	-	-	Streptococcus gallolyticus	gallolyticus TX20005	0.04101	0.01212	2146	88	26
211035	-	-	Streptococcus gallolyticus	LMG 15572	0.0391	0.00434	2302	90	10
109318	-	-	Streptococcus gallolyticus	LMG17956	0.01049	0.01671	2574	27	43
155172	-	-	Streptococcus gallolyticus	NTS 31106099	0.0148	0.0175	2229	33	39
186885	-	-	Streptococcus gallolyticus	NTS 31307655	0.04093	0.00924	2272	93	21
211036	-	-	Streptococcus gallolyticus	NTS31301958	0.0409	0.00923	2274	93	21
872	-	-	Streptococcus gallolyticus	UCN34	0.03747	0.01026	2242	84	23
211037	-	-	Streptococcus gallolyticus	VTM1R27	0.02391	0.00478	2091	50	10
211038	-	-	Streptococcus gallolyticus	VTM1R29	0.02321	0.00474	2111	49	10
211039	-	-	Streptococcus gallolyticus	VTM2R47	0.0618	0.00418	2152	133	9
211040	-	-	Streptococcus gallolyticus	VTM3R24	0.0212	0.01012	2075	44	21
211041	-	-	Streptococcus gallolyticus	VTM3R42	0.0212	0.01012	2075	44	21
155173	-	-	Streptococcus gordonii	1116_SGOR	0.03657	0.00443	1805	66	8
186886	-	-	Streptococcus gordonii	ATCC 10558	0.00541	0.00295	2034	11	6
186887	-	-	Streptococcus gordonii	Blackburn	0.00492	0.00345	2031	10	7
186888	-	-	Streptococcus gordonii	CCUG 33482	0.00536	0.00292	2053	11	6
170	-	-	Streptococcus gordonii	Challis	0.00391	0.00244	2045	8	5
186889	-	-	Streptococcus gordonii	Channon	0.05381	0.00328	2137	115	7
186890	-	-	Streptococcus gordonii	DD07	0.02856	0.00532	2066	59	11
186891	-	-	Streptococcus gordonii	FSS2	0.01261	0.00485	2062	26	10
186892	-	-	Streptococcus gordonii	FSS3	0.00673	0.00385	2080	14	8
186893	-	-	Streptococcus gordonii	FSS8	0.0295	0.00492	2034	60	10
155174	-	-	Streptococcus gordonii	G9B	0.02455	0.00289	2077	51	6
155175	-	-	Streptococcus gordonii	IE35	0.00629	0.00387	2067	13	8
215609	-	-	Streptococcus gordonii	KCOM 1506	0.03621	0.00464	2154	78	10
186894	-	-	Streptococcus gordonii	M5	0.00598	0.00349	2008	12	7
186895	-	-	Streptococcus gordonii	M99	0.00444	0.01085	2027	9	22
186896	-	-	Streptococcus gordonii	MB666	0.03536	0.00816	2206	78	18
186897	-	-	Streptococcus gordonii	MW10	0.01265	0.00486	2056	26	10
186898	-	-	Streptococcus gordonii	PK488	0.00531	0.00338	2070	11	7
186899	-	-	Streptococcus gordonii	PV40	0.01262	0.00485	2061	26	10
186900	-	-	Streptococcus gordonii	SK12	0.02589	0.01124	2047	53	23
186901	-	-	Streptococcus gordonii	SK120	0.00444	0.00246	2029	9	5
186902	-	-	Streptococcus gordonii	SK184	0.05576	0.01325	2188	122	29
215610	-	-	Streptococcus halotolerans	HTS9	0.03252	0.0253	1937	63	49
211042	-	-	Streptococcus henryi	A-4	0.0303	0.00747	2277	69	17
60023	-	-	Streptococcus henryi	DSM 19005	0.03412	0.01181	2286	78	27
215611	-	-	Streptococcus himalayensis	HTS2	0.05062	0.0234	2094	106	49
68973	-	-	Streptococcus hyovaginalis	DSM 12219	0.03926	0.02386	2012	79	48
60024	-	-	Streptococcus ictaluri	707-05	0.10587	0.00451	2437	258	11
63662	-	-	Streptococcus ictaluri	SRR067674	0.10023	0.0041	2195	220	9
1252	-	-	Streptococcus infantarius	ATCC BAA-102	0.03206	0.0062	1934	62	12
68117	-	-	Streptococcus infantarius	infantarius CJ18	0.0295	0.01064	2068	61	22
58915	-	-	Streptococcus infantis	ATCC 700779	0.01463	0.0065	1846	27	12
60028	-	-	Streptococcus infantis	PRJNA179863	0.03425	0.01317	1898	65	25
60025	-	-	Streptococcus infantis	SK1076	0.04303	0.00803	1743	75	14
60027	-	-	Streptococcus infantis	SK970	0.0763	0.00379	2110	161	8
72556	-	-	Streptococcus iniae	9117	0.00609	0.00304	1971	12	6
186906	-	-	Streptococcus iniae	CAIM 527	0.00719	0.00479	2087	15	10
186907	-	-	Streptococcus iniae	DX09	0.00545	0.00382	1834	10	7
72557	-	-	Streptococcus iniae	IUSA1	0.00725	0.01111	2070	15	23
72558	-	-	Streptococcus iniae	KCTC 11634BP	0.0065	0.00379	1847	12	7
55722	-	-	Streptococcus iniae	SF1	0.06277	0.0024	2087	131	5
211043	-	-	Streptococcus iniae	UEL-Si1	0.08568	0.01512	2381	204	36
215613	-	-	Streptococcus iniae	YSFST01-82	0.00611	0.00254	1965	12	5
72559	-	-	Streptococcus intermedius	ATCC 27335	0.00755	0.01725	1855	14	32
55723	-	-	Streptococcus intermedius	B196	0.00481	0.00481	1871	9	9
72560	-	-	Streptococcus intermedius	BA1	0.00521	0.00521	1918	10	10
55724	-	-	Streptococcus intermedius	C270	0.01422	0.00875	1829	26	16
72562	-	-	Streptococcus intermedius	F0413	0.03372	0.01423	1898	64	27
55725	-	-	Streptococcus intermedius	JTH08	0.00822	0.01753	1825	15	32
93541	-	-	Streptococcus intermedius	SK54	0.00771	0.01763	1815	14	32
63993	-	-	Streptococcus intermedius	SRR387763	0.00769	0.01758	1820	14	32
63994	-	-	Streptococcus intermedius	SRR387765	0.00769	0.01758	1820	14	32
55726	-	-	Streptococcus lutetiensis	33	0.04108	0.02079	1972	81	41
186909	-	-	Streptococcus lutetiensis	DD06	0.00925	0.02312	1730	16	40
60029	-	-	Streptococcus macacae	NCTC 11558	0.00335	0.00224	1789	6	4
63663	-	-	Streptococcus macacae	SRR067596	0.0034	0.00227	1766	6	4
109319	-	-	Streptococcus macedonicus	33MO	0.03038	0.01673	2271	69	38
58717	-	-	Streptococcus macedonicus	ACA-DC 198	0.00609	0.00515	2135	13	11
60030	-	-	Streptococcus marimammalium	DSM 18627	0.00284	0.00284	1409	4	4
215614	-	-	Streptococcus marmotae	HTS5	0.06465	0.02452	2243	145	55
72563	-	-	Streptococcus massiliensis	4401825	0.00501	0.00501	1797	9	9
60031	-	-	Streptococcus massiliensis	DSM 18628	0.00554	0.00498	1806	10	9
60032	-	-	Streptococcus merionis	DSM 19192	0.0052	0.01181	2117	11	25
60033	-	-	Streptococcus minor	DSM 17118	0.0356	0.00372	1882	67	7
-	-	691	Streptococcus mitis	13	0.01752	0.0104	1827	32	19
-	-	701	Streptococcus mitis	32	0.00796	0.00569	1759	14	10
-	-	696	Streptococcus mitis	60	0.0414	0.03503	1884	78	66
186910	-	-	Streptococcus mitis	10712	0.0052	0.0307	1922	10	59
72564	-	-	Streptococcus mitis	11/5	0.01704	0.02236	1878	32	42
155178	-	-	Streptococcus mitis	1111_SMIT	0.04264	0.01493	1876	80	28
72565	-	-	Streptococcus mitis	13/39	0.00822	0.02224	2068	17	46
72566	-	-	Streptococcus mitis	17/34	0.00754	0.00431	1857	14	8
72567	-	-	Streptococcus mitis	18/56	0.00619	0.01342	1938	12	26
72568	-	-	Streptococcus mitis	21/39	0.00811	0.01352	1849	15	25
72569	-	-	Streptococcus mitis	27/7	0.04144	0.02236	1834	76	41
227243	-	-	Streptococcus mitis	321A	0.044	0.01605	1932	85	31
-	-	689	Streptococcus mitis	B10	0.05475	0.00581	2064	113	12
171	-	-	Streptococcus mitis	B6	0.05118	0.01722	2032	104	35
-	-	688	Streptococcus mitis	B9	0.06164	0.01729	2255	139	39
227244	-	-	Streptococcus mitis	CCUG 31611	0.00527	0.00527	1709	9	9
227245	-	-	Streptococcus mitis	CCUG 61082	0.00693	0.01971	1877	13	37
186911	-	-	Streptococcus mitis	CMW7705B	0.00559	0.01453	1789	10	26
186912	-	-	Streptococcus mitis	DD22	0.07609	0.03113	2024	154	63
186914	-	-	Streptococcus mitis	DD28	0.04175	0.00728	2060	86	15
110327	-	-	Streptococcus mitis	ERR097396	0.01507	0.01607	1991	30	32
110328	-	-	Streptococcus mitis	ERR097397	0.03158	0.01474	1900	60	28
215615	-	-	Streptococcus mitis	KCOM 1350	0.00445	0.00278	1796	8	5
186915	-	-	Streptococcus mitis	M3-1	0.03349	0.01767	2150	72	38
186916	-	-	Streptococcus mitis	M3-4	0.03711	0.02062	1940	72	40
72574	-	-	Streptococcus mitis	NCTC 12261	0.00527	0.0041	1708	9	7
-	-	679	Streptococcus mitis	P-2	0.0441	0.01586	2018	89	32
-	-	681	Streptococcus mitis	P-23	0.05013	0.00731	1915	96	14
-	-	682	Streptococcus mitis	P-27	0.00932	0.02027	1825	17	37
-	-	683	Streptococcus mitis	P-34	0.01154	0.02623	1906	22	50
-	-	684	Streptococcus mitis	P-37	0.00785	0.02635	1784	14	47
-	-	685	Streptococcus mitis	P-44	0.04173	0.01628	1965	82	32
-	-	680	Streptococcus mitis	P-6	0.00672	0.00931	1934	13	18
72576	-	-	Streptococcus mitis	SK1080	0.01221	0.0222	1802	22	40
109320	-	-	Streptococcus mitis	SK1126	0.01523	0.00451	1773	27	8
155185	-	-	Streptococcus mitis	SK137	0.06478	0.00589	1868	121	11
109321	-	-	Streptococcus mitis	SK271	0.01514	0.00841	1783	27	15
72577	-	-	Streptococcus mitis	SK321	0.00721	0.01774	1804	13	32
72578	-	-	Streptococcus mitis	SK564	0.03333	0.02292	1920	64	44
72579	-	-	Streptococcus mitis	SK569	0.00719	0.02931	1808	13	53
72580	-	-	Streptococcus mitis	SK575	0.01582	0.01635	1896	30	31
109323	-	-	Streptococcus mitis	SK608	0.04292	0.02172	1934	83	42
72583	-	-	Streptococcus mitis	SK616	0.00765	0.02623	1830	14	48
109325	-	-	Streptococcus mitis	SK637	0.01232	0.01793	1785	22	32
109326	-	-	Streptococcus mitis	SK642	0.0055	0.00825	1819	10	15
109327	-	-	Streptococcus mitis	SK667	0.01542	0.00977	1945	30	19
-	-	673	Streptococcus mitis	U-o1	0.01422	0.01422	1829	26	26
-	-	676	Streptococcus mitis	U-o4	0.01562	0.0106	1792	28	19
-	-	677	Streptococcus mitis	U-o8	0.09335	0.02872	2089	195	60
72593	-	-	Streptococcus mutans	21	0.0032	0.0016	1875	6	3
72586	-	-	Streptococcus mutans	11SSST2	0.0038	0.00217	1840	7	4
72588	-	-	Streptococcus mutans	14D	0.00546	0.00218	1832	10	4
72597	-	-	Streptococcus mutans	3SN1	0.00263	0.0021	1904	5	4
72604	-	-	Streptococcus mutans	A19	0.00378	0.00216	1853	7	4
72608	-	-	Streptococcus mutans	AHTB01	0.00495	0.0022	1819	9	4
66437	-	-	Streptococcus mutans	ERR204000	0.00551	0.00331	1814	10	6
66461	-	-	Streptococcus mutans	ERR204007	0.00323	0.00108	1855	6	2
66491	-	-	Streptococcus mutans	ERR204012	0.00372	0.00159	1883	7	3
66499	-	-	Streptococcus mutans	ERR204016	0.00469	0.00156	1921	9	3
66576	-	-	Streptococcus mutans	ERR298628	0.0049	0.00109	1837	9	2
66579	-	-	Streptococcus mutans	ERR298636	0.00216	0.00216	1849	4	4
66582	-	-	Streptococcus mutans	ERR298644	0.00497	0.00221	1812	9	4
66583	-	-	Streptococcus mutans	ERR298645	0.00795	0.00265	1887	15	5
66587	-	-	Streptococcus mutans	ERR298660	0.00534	0.0016	1871	10	3
66588	-	-	Streptococcus mutans	ERR298661	0.00534	0.00214	1873	10	4
66593	-	-	Streptococcus mutans	ERR298683	0.00474	0.00211	1898	9	4
66597	-	-	Streptococcus mutans	ERR298691	0.0059	0.00268	1864	11	5
66603	-	-	Streptococcus mutans	ERR298701	0.00744	0.00266	1882	14	5
68118	-	-	Streptococcus mutans	GS-5	0.00265	0.00212	1884	5	4
68119	-	-	Streptococcus mutans	LJ23	0.00645	0.00215	1860	12	4
72634	-	-	Streptococcus mutans	M2A	0.00387	0.00277	1808	7	5
72635	-	-	Streptococcus mutans	N29	0.00658	0.00219	1824	12	4
72636	-	-	Streptococcus mutans	N3209	0.00331	0.00276	1813	6	5
72638	-	-	Streptococcus mutans	N66	0.01529	0.00316	1897	29	6
72639	-	-	Streptococcus mutans	NCTC 11060	0.00482	0.00214	1867	9	4
72642	-	-	Streptococcus mutans	NLML1	0.00807	0.00323	1858	15	6
172	-	-	Streptococcus mutans	NN2025	0.00484	0.00108	1859	9	2
72653	-	-	Streptococcus mutans	R221	0.00537	0.00322	1862	10	6
72665	-	-	Streptococcus mutans	str. B16 P Sm1	0.00232	0.00186	2155	5	4
72666	-	-	Streptococcus mutans	T4	0.00218	0.00109	1833	4	2
72667	-	-	Streptococcus mutans	TCI-101	0.00237	0.00059	1689	4	1
72668	-	-	Streptococcus mutans	TCI-109	0.00299	0.0012	1671	5	2
72671	-	-	Streptococcus mutans	TCI-116	0.00504	0.0028	1787	9	5
72680	-	-	Streptococcus mutans	TCI-149	0.00236	0.00059	1694	4	1
72683	-	-	Streptococcus mutans	TCI-153	0.00502	0.00167	1793	9	3
72687	-	-	Streptococcus mutans	TCI-164	0.00469	0.00176	1706	8	3
72689	-	-	Streptococcus mutans	TCI-170	0.00284	0.00284	1763	5	5
72693	-	-	Streptococcus mutans	TCI-179	0.00237	0.00059	1688	4	1
72694	-	-	Streptococcus mutans	TCI-187	0.00609	0.00183	1641	10	3
72702	-	-	Streptococcus mutans	TCI-218	0.00482	0.0006	1659	8	1
72711	-	-	Streptococcus mutans	TCI-239	0.00287	0.00287	1745	5	5
72714	-	-	Streptococcus mutans	TCI-244	0.00242	0.00121	1654	4	2
72715	-	-	Streptococcus mutans	TCI-249	0.00512	0.00171	1758	9	3
72719	-	-	Streptococcus mutans	TCI-267	0.00238	0.00119	1681	4	2
72730	-	-	Streptococcus mutans	TCI-400	0.00457	0.00114	1750	8	2
72733	-	-	Streptococcus mutans	TCI-70	0.00231	0.00116	1729	4	2
72735	-	-	Streptococcus mutans	TCI-78	0.00512	0.00171	1757	9	3
72741	-	-	Streptococcus mutans	TCI-99	0.00589	0.00236	1698	10	4
173	-	-	Streptococcus mutans	UA159	0.00478	0.00319	1883	9	6
55727	-	-	Streptococcus oligofermentans	AS 1.3089	0.01431	0.01718	2096	30	36
-	-	697	Streptococcus oralis	3	0.00578	0.00263	1903	11	5
-	-	699	Streptococcus oralis	17	0.00462	0.00205	1949	9	4
-	-	692	Streptococcus oralis	18	0.00753	0.00538	1859	14	10
-	-	693	Streptococcus oralis	20	0.00779	0.01319	1668	13	22
-	-	694	Streptococcus oralis	24	0.04158	0.02756	1996	83	55
-	-	695	Streptococcus oralis	37	0.01519	0.01729	1909	29	33
-	-	702	Streptococcus oralis	65	0.04363	0.00761	1971	86	15
-	-	703	Streptococcus oralis	67	0.01873	0.00803	1869	35	15
60086	-	-	Streptococcus oralis	1366	0.00606	0.01158	1814	11	21
60088	-	-	Streptococcus oralis	2426	0.00602	0.01149	1827	11	21
-	-	687	Streptococcus oralis	7-S.o. 7	0.00896	0.00504	1786	16	9
155202	-	-	Streptococcus oralis	727_SORA	0.03631	0.00934	1928	70	18
155203	-	-	Streptococcus oralis	734_SORA	0.0566	0.00786	1908	108	15
68970	-	-	Streptococcus oralis	7746 PRJEB1503	0.03199	0.00839	1907	61	16
68971	-	-	Streptococcus oralis	7747 PRJEB1510	0.00902	0.0062	1773	16	11
155204	-	-	Streptococcus oralis	89a	0.02854	0.00329	1822	52	6
155206	-	-	Streptococcus oralis	918_SORA	0.01087	0.00629	1748	19	11
186922	-	-	Streptococcus oralis	ATCC 35037	0.00933	0.00549	1822	17	10
72746	-	-	Streptococcus oralis	ATCC 49296	0.05934	0.00409	1955	116	8
60089	-	-	Streptococcus oralis	AZ_3a	0.05971	0.01363	2127	127	29
-	-	690	Streptococcus oralis	B11	0.01505	0.00652	1993	30	13
186926	-	-	Streptococcus oralis	DD05	0.00703	0.00595	1850	13	11
186927	-	-	Streptococcus oralis	DD14	0.04607	0.01832	1910	88	35
186928	-	-	Streptococcus oralis	DD15	0.00696	0.00803	1867	13	15
186929	-	-	Streptococcus oralis	DD16	0.0067	0.01284	1791	12	23
186930	-	-	Streptococcus oralis	DD17	0.04989	0.01464	1844	92	27
186932	-	-	Streptococcus oralis	DD21	0.00646	0.00699	1859	12	13
186933	-	-	Streptococcus oralis	DD24	0.06178	0.01507	1991	123	30
186934	-	-	Streptococcus oralis	DD25	0.01215	0.01389	1728	21	24
186935	-	-	Streptococcus oralis	DD27	0.01551	0.00554	1805	28	10
186936	-	-	Streptococcus oralis	DD30	0.03816	0.01431	1887	72	27
63995	-	-	Streptococcus oralis	ERR097399	0.00797	0.01487	1883	15	28
63996	-	-	Streptococcus oralis	ERR097400	0.00747	0.01494	1874	14	28
63997	-	-	Streptococcus oralis	ERR097401	0.01379	0.01875	1813	25	34
194520	-	-	Streptococcus oralis	JPIBVI	0.00753	0.00405	1727	13	7
227248	-	-	Streptococcus oralis	SC15-3744	0.01162	0.0166	1807	21	30
72747	-	-	Streptococcus oralis	SK1074	0.00801	0.00458	1748	14	8
186938	-	-	Streptococcus oralis	SK141	0.00717	0.01544	1813	13	28
109328	-	-	Streptococcus oralis	SK143	0.06423	0.01593	1946	125	31
72748	-	-	Streptococcus oralis	SK255	0.01785	0.01173	1961	35	23
72749	-	-	Streptococcus oralis	SK304	0.0163	0.02191	1963	32	43
72750	-	-	Streptococcus oralis	SK313	0.03017	0.00402	1989	60	8
63998	-	-	Streptococcus oralis	SRR387785	0.00544	0.00435	1839	10	8
63999	-	-	Streptococcus oralis	SRR387786	0.00584	0.00266	1882	11	5
64001	-	-	Streptococcus oralis	SRR387788	0.0059	0.00536	1864	11	10
-	-	678	Streptococcus oralis	U-o11	0.04562	0.0076	1973	90	15
-	-	674	Streptococcus oralis	U-o2	0.01715	0.01866	1983	34	37
-	-	675	Streptococcus oralis	U-o3	0.01473	0.00491	1833	27	9
55728	-	-	Streptococcus oralis	Uo5	0.01454	0.00485	1857	27	9
155207	-	-	Streptococcus orisasini	SH06	0.00332	0.0038	2107	7	8
60034	-	-	Streptococcus orisratti	DSM 15617	0.02343	0.00354	2262	53	8
60035	-	-	Streptococcus ovis	DSM 16829	0.0163	0.00343	2331	38	8
215619	-	-	Streptococcus pantholopis	TA 26	0.00349	0.00249	2008	7	5
155208	-	-	Streptococcus parasanguinis	1287_SPAR	0.0155	0.00872	2064	32	18
155209	-	-	Streptococcus parasanguinis	139.rep1_SPAR	0.03224	0.01152	2171	70	25
155210	-	-	Streptococcus parasanguinis	139.rep2_SPAR	0.03229	0.01153	2168	70	25
155211	-	-	Streptococcus parasanguinis	318_SPAR	0.03602	0.00355	1971	71	7
155212	-	-	Streptococcus parasanguinis	344_SPAR	0.04086	0.00618	2105	86	13
155214	-	-	Streptococcus parasanguinis	349_SPAR	0.00612	0.00357	1962	12	7
155215	-	-	Streptococcus parasanguinis	392_SPAR	0.03229	0.02006	2044	66	41
155216	-	-	Streptococcus parasanguinis	451_SPAR	0.01027	0.00391	2044	21	8
155217	-	-	Streptococcus parasanguinis	512_SPAR	0.049	0.0055	2000	98	11
155218	-	-	Streptococcus parasanguinis	540.rep1_SPAR	0.02537	0.00415	2168	55	9
155219	-	-	Streptococcus parasanguinis	540.rep2_SPAR	0.02448	0.00416	2165	53	9
155220	-	-	Streptococcus parasanguinis	65_SPAR	0.05419	0.00452	1993	108	9
155221	-	-	Streptococcus parasanguinis	766_SPAR	0.0093	0.00538	2043	19	11
155222	-	-	Streptococcus parasanguinis	886_SPAR	0.00581	0.00291	2065	12	6
155223	-	-	Streptococcus parasanguinis	889_SPAR	0.00612	0.0051	1961	12	10
55729	-	-	Streptococcus parasanguinis	ATCC 15912	0.0071	0.01167	1971	14	23
72751	-	-	Streptococcus parasanguinis	ATCC 903	0.00399	0.0025	2003	8	5
186939	-	-	Streptococcus parasanguinis	BVME8	0.04208	0.01303	1996	84	26
109329	-	-	Streptococcus parasanguinis	C1A	0.04046	0.00311	1928	78	6
93545	-	-	Streptococcus parasanguinis	CC87K	0.00683	0.01318	2049	14	27
186940	-	-	Streptococcus parasanguinis	DD19	0.0492	0.00497	2012	99	10
72753	-	-	Streptococcus parasanguinis	F0405	0.00511	0.00307	1956	10	6
93546	-	-	Streptococcus parasanguinis	F0449	0.03316	0.00466	1930	64	9
55730	-	-	Streptococcus parasanguinis	FW213	0.00652	0.00552	1994	13	11
155224	-	-	Streptococcus parasanguinis	MGH413	0.00563	0.00256	1954	11	5
186941	-	-	Streptococcus parasanguinis	POW10	0.00729	0.01719	1920	14	33
72754	-	-	Streptococcus parasanguinis	SK236	0.00637	0.0069	1884	12	13
64002	-	-	Streptococcus parasanguinis	SRR387738	0.03274	0.0046	1955	64	9
64003	-	-	Streptococcus parasanguinis	SRR387741	0.03274	0.0046	1955	64	9
64004	-	-	Streptococcus parasanguinis	SRR835813	0.00683	0.01317	2050	14	27
64005	-	-	Streptococcus parasanguinis	SRR959135	0.00682	0.01315	2054	14	27
55731	-	-	Streptococcus parauberis	KCTC 11537	0.10513	0.02265	2340	246	53
72755	-	-	Streptococcus parauberis	KCTC 11980BP	0.03567	0.02515	2187	78	55
72756	-	-	Streptococcus parauberis	KRS-02083	0.08719	0.02427	2225	194	54
72757	-	-	Streptococcus parauberis	KRS-02109	0.01297	0.02594	2005	26	52
186942	-	-	Streptococcus parauberis	N11	0.07125	0.00448	2007	143	9
186943	-	-	Streptococcus parauberis	N198_2	0.05252	0.00612	1961	103	12
72758	-	-	Streptococcus parauberis	NCFD 2020	0.03072	0.0241	2116	65	51
186944	-	-	Streptococcus parauberis	PL23	0.0715	0.00444	2028	145	9
186945	-	-	Streptococcus parauberis	PL9	0.07196	0.00645	2015	145	13
186946	-	-	Streptococcus parauberis	RP15	0.07153	0.00444	2027	145	9
186947	-	-	Streptococcus parauberis	RP17	0.07171	0.00442	2036	146	9
186948	-	-	Streptococcus parauberis	RP25	0.07146	0.00441	2043	146	9
109330	-	-	Streptococcus parauberis	SK-417	0.00416	0.02704	1923	8	52
211045	-	-	Streptococcus parauberis	SP-llh	0.06921	0.03185	2543	176	81
64006	-	-	Streptococcus parauberis	SRR067675	0.03088	0.0209	2105	65	44
227249	-	-	Streptococcus parauberis	T1	0.00511	0.02298	1958	10	45
155225	-	-	Streptococcus pasteurianus	651_SPAS	0.03388	0.01162	2066	70	24
211046	-	-	Streptococcus pasteurianus	AL101002	0.01304	0.02295	1917	25	44
55732	-	-	Streptococcus pasteurianus	ATCC 43144	0.01254	0.00753	1993	25	15
186949	-	-	Streptococcus pasteurianus	GED7275A	0.05197	0.01545	2136	111	33
155226	-	-	Streptococcus pasteurianus	HC-2909-2	0.01317	0.01366	2050	27	28
60036	-	-	Streptococcus peroris	ATCC 700780	0.01499	0.0025	1601	24	4
155227	-	-	Streptococcus phocae	ATCC 51973	0.09069	0.01982	1665	151	33
186950	-	-	Streptococcus phocae	C-4	0.0547	0.00535	1682	92	9
68974	-	-	Streptococcus plurextorum	DSM 22810	0.03161	0.02237	2056	65	46
-	26191	-	Streptococcus pneumoniae	07AR0125	0.00729	0.02343	1921	14	45
-	35812	-	Streptococcus pneumoniae	1/2	0.03091	0.00294	2038	63	6
-	36289	-	Streptococcus pneumoniae	1/4	0.00442	0.0113	2035	9	23
-	35813	-	Streptococcus pneumoniae	1/5	0.00442	0.01081	2035	9	22
-	15482	-	Streptococcus pneumoniae	1/6	0.00444	0.01134	2029	9	23
-	35814	-	Streptococcus pneumoniae	1/7	0.0127	0.01026	2047	26	21
-	37806	-	Streptococcus pneumoniae	10A/1	0.02804	0.00443	2033	57	9
-	37807	-	Streptococcus pneumoniae	10B/2	0.03561	0.03324	2106	75	70
-	37808	-	Streptococcus pneumoniae	10C/2	0.0138	0.00591	2029	28	12
-	37809	-	Streptococcus pneumoniae	10F/2	0.03706	0.01532	2024	75	31
-	15485	-	Streptococcus pneumoniae	11A/2	0.02989	0.00338	2074	62	7
-	15435	-	Streptococcus pneumoniae	11B/2	0.00411	0.00359	1948	8	7
-	15471	-	Streptococcus pneumoniae	11C/1	0.00734	0.01713	2043	15	35
-	36300	-	Streptococcus pneumoniae	11D/1	0.00615	0.00359	1952	12	7
-	15483	-	Streptococcus pneumoniae	11F/2	0.04218	0.0109	2110	89	23
-	37726	-	Streptococcus pneumoniae	12A/10	0.05194	0.00686	2041	106	14
-	37727	-	Streptococcus pneumoniae	12A/11	0.05142	0.00637	2042	105	13
-	37728	-	Streptococcus pneumoniae	12A/12	0.05145	0.00637	2041	105	13
-	37729	-	Streptococcus pneumoniae	12A/13	0.05142	0.00637	2042	105	13
-	37730	-	Streptococcus pneumoniae	12A/14	0.05188	0.00587	2043	106	12
-	37720	-	Streptococcus pneumoniae	12A/2	0.03152	0.0055	1999	63	11
-	37721	-	Streptococcus pneumoniae	12A/3	0.03097	0.00549	2002	62	11
-	37810	-	Streptococcus pneumoniae	12A/5	0.03144	0.00549	2004	63	11
-	37722	-	Streptococcus pneumoniae	12A/6	0.05145	0.00637	2041	105	13
-	37723	-	Streptococcus pneumoniae	12A/7	0.05194	0.00637	2041	106	13
-	37724	-	Streptococcus pneumoniae	12A/8	0.05152	0.00638	2038	105	13
-	37725	-	Streptococcus pneumoniae	12A/9	0.05145	0.00637	2041	105	13
-	15457	-	Streptococcus pneumoniae	12B/1	0.03431	0.00778	2186	75	17
-	15464	-	Streptococcus pneumoniae	12F/2	0.00573	0.00287	2093	12	6
-	15499	-	Streptococcus pneumoniae	12F/3	0.05514	0.00471	2122	117	10
-	37814	-	Streptococcus pneumoniae	12F/4	0.00525	0.00239	2095	11	5
-	37815	-	Streptococcus pneumoniae	12F/5	0.00662	0.00356	1964	13	7
-	37816	-	Streptococcus pneumoniae	12F/6	0.03731	0.00547	2010	75	11
-	15443	-	Streptococcus pneumoniae	13/2	0.00398	0.00299	2009	8	6
-	36301	-	Streptococcus pneumoniae	14/2	0.00646	0.01689	2013	13	34
-	36302	-	Streptococcus pneumoniae	14/3	0.00741	0.02717	2024	15	55
-	36303	-	Streptococcus pneumoniae	14/4	0.00729	0.017	2059	15	35
-	36288	-	Streptococcus pneumoniae	14/5	0.01414	0.00341	2051	29	7
-	15453	-	Streptococcus pneumoniae	14/6	0.0376	0.01513	2181	82	33
-	15468	-	Streptococcus pneumoniae	14/7	0.05994	0.01713	2102	126	36
-	15476	-	Streptococcus pneumoniae	14/8	0.05743	0.02689	2194	126	59
-	36304	-	Streptococcus pneumoniae	14/9	0.03237	0.01691	2070	67	35
-	15436	-	Streptococcus pneumoniae	15A/2	0.00599	0.01848	2002	12	37
-	36305	-	Streptococcus pneumoniae	15B/2	0.01248	0.02159	2084	26	45
-	35824	-	Streptococcus pneumoniae	15B/3	0.03908	0.00342	2047	80	7
-	15442	-	Streptococcus pneumoniae	15C/2	0.0082	0.02171	2073	17	45
-	15447	-	Streptococcus pneumoniae	15F/3	0.0179	0.01451	2067	37	30
-	37818	-	Streptococcus pneumoniae	16A/1	0.05746	0.00435	2071	119	9
-	15437	-	Streptococcus pneumoniae	16F/2	0.02925	0.00755	2120	62	16
-	37786	-	Streptococcus pneumoniae	1788	0.02093	0.00551	1816	38	10
-	37820	-	Streptococcus pneumoniae	17A/2	0.00422	0.00316	1897	8	6
-	37731	-	Streptococcus pneumoniae	17F/1	0.03541	0.01446	2005	71	29
-	37821	-	Streptococcus pneumoniae	17F/2	0.02896	0.00386	2072	60	8
-	37822	-	Streptococcus pneumoniae	17F/3	0.0309	0.01062	2071	64	22
-	37823	-	Streptococcus pneumoniae	17F/4	0.03137	0.01014	2072	65	21
-	36306	-	Streptococcus pneumoniae	18A/2	0.00504	0.0121	1984	10	24
-	35825	-	Streptococcus pneumoniae	18B/2	0.05676	0.00426	2114	120	9
-	36307	-	Streptococcus pneumoniae	18C/1	0.05788	0.00471	2125	123	10
-	36308	-	Streptococcus pneumoniae	18C/2	0.05857	0.00472	2117	124	10
-	15465	-	Streptococcus pneumoniae	18C/3	0.04068	0.00484	2065	84	10
-	15451	-	Streptococcus pneumoniae	18F/1	0.00502	0.00351	1993	10	7
-	35826	-	Streptococcus pneumoniae	18F/2	0.00511	0.00358	1956	10	7
-	35827	-	Streptococcus pneumoniae	19A/2	0.005	0.0035	1999	10	7
-	35828	-	Streptococcus pneumoniae	19A/3	0.03282	0.00386	2072	68	8
-	15497	-	Streptococcus pneumoniae	19A/5	0.03332	0.00386	2071	69	8
-	36309	-	Streptococcus pneumoniae	19B/2	0.011	0.003	2000	22	6
-	36310	-	Streptococcus pneumoniae	19C/2	0.01152	0.00351	1996	23	7
-	15501	-	Streptococcus pneumoniae	19F/10	0.03224	0.00385	2078	67	8
-	35831	-	Streptococcus pneumoniae	19F/11	0.01036	0.00311	1931	20	6
-	35832	-	Streptococcus pneumoniae	19F/12	0.06048	0.01501	2199	133	33
-	35833	-	Streptococcus pneumoniae	19F/14	0.01908	0.00525	2096	40	11
-	35829	-	Streptococcus pneumoniae	19F/2	0.03476	0.01286	2100	73	27
-	36311	-	Streptococcus pneumoniae	19F/3	0.07441	0.00499	2204	164	11
-	15500	-	Streptococcus pneumoniae	19F/4	0.05082	0.00424	2125	108	9
-	36312	-	Streptococcus pneumoniae	19F/5	0.04986	0.00423	2126	106	9
-	35830	-	Streptococcus pneumoniae	19F/7	0.03172	0.00384	2081	66	8
-	36313	-	Streptococcus pneumoniae	19F/8	0.05327	0.00374	2140	114	8
-	37801	-	Streptococcus pneumoniae	2/2	0.03378	0.00397	2013	68	8
-	37802	-	Streptococcus pneumoniae	2/3	0.03122	0.00352	1986	62	7
-	15492	-	Streptococcus pneumoniae	20/2	0.02768	0.00826	2059	57	17
-	37824	-	Streptococcus pneumoniae	20/3	0.02867	0.00826	2058	59	17
-	37733	-	Streptococcus pneumoniae	20/4	0.03253	0.00501	1998	65	10
-	15477	-	Streptococcus pneumoniae	21/2	0.00488	0.01073	2051	10	22
-	37825	-	Streptococcus pneumoniae	21/3	0.00487	0.01072	2053	10	22
-	35807	-	Streptococcus pneumoniae	2231	0.01941	0.00448	2009	39	9
-	15452	-	Streptococcus pneumoniae	22A/2	0.00502	0.00351	1994	10	7
-	15448	-	Streptococcus pneumoniae	22A/3	0.00502	0.00351	1993	10	7
-	15490	-	Streptococcus pneumoniae	22F/2	0.0344	0.00382	2093	72	8
-	37797	-	Streptococcus pneumoniae	23782	0.04294	0.00543	2026	87	11
-	37798	-	Streptococcus pneumoniae	23809	0.01935	0.00611	1964	38	12
-	36314	-	Streptococcus pneumoniae	23A/2	0.00644	0.02131	2018	13	43
-	15438	-	Streptococcus pneumoniae	23B/1	0.00393	0.00344	2035	8	7
-	35834	-	Streptococcus pneumoniae	23B/2	0.00985	0.01034	2030	20	21
-	36316	-	Streptococcus pneumoniae	23F/10	0.02704	0.00338	2071	56	7
-	15440	-	Streptococcus pneumoniae	23F/2	0.03065	0.0033	2121	65	7
-	35835	-	Streptococcus pneumoniae	23F/3	0.00678	0.0029	2066	14	6
-	15454	-	Streptococcus pneumoniae	23F/4	0.01104	0.00301	1993	22	6
-	36315	-	Streptococcus pneumoniae	23F/5	0.02874	0.02192	2053	59	45
-	35836	-	Streptococcus pneumoniae	23F/6	0.0421	0.00561	2138	90	12
-	37826	-	Streptococcus pneumoniae	24A/2	0.00449	0.00299	2005	9	6
-	15486	-	Streptococcus pneumoniae	24B/2	0.02956	0.00493	2030	60	10
-	15444	-	Streptococcus pneumoniae	24F/2	0.03691	0.01514	2113	78	32
-	15449	-	Streptococcus pneumoniae	24F/3	0.0366	0.01126	2131	78	24
-	15479	-	Streptococcus pneumoniae	25A/1	0.00528	0.0024	2083	11	5
-	37736	-	Streptococcus pneumoniae	25A/2	0.00423	0.00329	2129	9	7
-	37737	-	Streptococcus pneumoniae	25F/2	0.03695	0.00432	2084	77	9
-	37738	-	Streptococcus pneumoniae	25F/3	0.00504	0.00302	1984	10	6
-	37830	-	Streptococcus pneumoniae	25F/4	0.00501	0.00351	1997	10	7
-	13176	-	Streptococcus pneumoniae	2682	0.01889	0.00497	2012	38	10
-	37831	-	Streptococcus pneumoniae	27/2	0.00548	0.00299	2006	11	6
-	37796	-	Streptococcus pneumoniae	2859	0.02049	0.00539	1855	38	10
-	15498	-	Streptococcus pneumoniae	28F/2	0.03426	0.00348	2014	69	7
-	37833	-	Streptococcus pneumoniae	29/2	0.00506	0.00405	1975	10	8
-	35815	-	Streptococcus pneumoniae	3/2	0.00612	0.00357	1962	12	7
-	15515	-	Streptococcus pneumoniae	3/3	0.00562	0.00409	1958	11	8
-	35816	-	Streptococcus pneumoniae	3/4	0.00616	0.00411	1948	12	8
-	15481	-	Streptococcus pneumoniae	3/6	0.00738	0.02213	2033	15	45
-	35817	-	Streptococcus pneumoniae	3/7	0.00613	0.00409	1957	12	8
-	35818	-	Streptococcus pneumoniae	3/8	0.00614	0.0041	1953	12	8
-	1235	-	Streptococcus pneumoniae	3063-00	0.00636	0.01076	2044	13	22
-	37834	-	Streptococcus pneumoniae	32F/2	0.03195	0.02033	2066	66	42
-	36317	-	Streptococcus pneumoniae	33A/2	0.0046	0.00358	1958	9	7
-	35837	-	Streptococcus pneumoniae	33A/3	0.03218	0.00396	2020	65	8
-	4666	-	Streptococcus pneumoniae	33B/2	0.03115	0.00623	2087	65	13
-	4665	-	Streptococcus pneumoniae	33D/2	0.03745	0.01341	2163	81	29
-	35838	-	Streptococcus pneumoniae	33D/3	0.038	0.01297	2158	82	28
-	15462	-	Streptococcus pneumoniae	33F/2	0.03074	0.00397	2017	62	8
-	15489	-	Streptococcus pneumoniae	34/2	0.005	0.01049	2002	10	21
-	15472	-	Streptococcus pneumoniae	34/3	0.07734	0.01386	2237	173	31
-	15506	-	Streptococcus pneumoniae	34/4	0.05582	0.02674	2132	119	57
-	15487	-	Streptococcus pneumoniae	34/5	0.03286	0.01079	2039	67	22
-	15513	-	Streptococcus pneumoniae	35A/3	0.01042	0.00312	1920	20	6
-	15505	-	Streptococcus pneumoniae	35B/2	0.03023	0.01461	1985	60	29
-	35839	-	Streptococcus pneumoniae	35B/4	0.00691	0.03108	2027	14	63
-	15466	-	Streptococcus pneumoniae	35C/2	0.05907	0.00567	2116	125	12
-	36318	-	Streptococcus pneumoniae	35C/3	0.0747	0.01558	2182	163	34
-	15434	-	Streptococcus pneumoniae	35F/2	0.03187	0.02028	2071	66	42
-	15508	-	Streptococcus pneumoniae	36/2	0.00968	0.00306	1963	19	6
-	15502	-	Streptococcus pneumoniae	36/4	0.00466	0.01242	1933	9	24
-	37743	-	Streptococcus pneumoniae	36/5	0.00409	0.00256	1954	8	5
-	37744	-	Streptococcus pneumoniae	37/3	0.00506	0.00506	1978	10	10
-	37745	-	Streptococcus pneumoniae	37/5	0.00456	0.00456	1975	9	9
-	15514	-	Streptococcus pneumoniae	37/6	0.00447	0.00447	2013	9	9
-	37746	-	Streptococcus pneumoniae	37/8	0.00456	0.00507	1974	9	10
-	37747	-	Streptococcus pneumoniae	37/9	0.00455	0.00455	1977	9	9
-	37835	-	Streptococcus pneumoniae	38/2	0.02665	0.00276	2176	58	6
-	15459	-	Streptococcus pneumoniae	39/2	0.00594	0.00248	2019	12	5
-	37715	-	Streptococcus pneumoniae	4/3	0.00542	0.00345	2028	11	7
-	15494	-	Streptococcus pneumoniae	4/4	0.00485	0.01164	2061	10	24
-	15455	-	Streptococcus pneumoniae	40/2	0.00556	0.00354	1978	11	7
-	3929	-	Streptococcus pneumoniae	4027-06	0.01007	0.00288	2086	21	6
-	37785	-	Streptococcus pneumoniae	412	0.07395	0.00435	1839	136	8
-	15509	-	Streptococcus pneumoniae	41A/2	0.03006	0.00444	2029	61	9
-	37748	-	Streptococcus pneumoniae	41A/3	0.05382	0.00481	2081	112	10
-	15484	-	Streptococcus pneumoniae	41F/2	0.02579	0.00341	2055	53	7
-	37836	-	Streptococcus pneumoniae	42/2	0.0566	0.00425	2120	120	9
-	15467	-	Streptococcus pneumoniae	43/3	0.02979	0.01318	2048	61	27
-	15463	-	Streptococcus pneumoniae	43/4	0.00653	0.02261	1990	13	45
-	15446	-	Streptococcus pneumoniae	44/3	0.02532	0.00382	2093	53	8
-	15461	-	Streptococcus pneumoniae	45/2	0.00501	0.0035	1998	10	7
-	15510	-	Streptococcus pneumoniae	45/3	0.05655	0.00518	2122	120	11
-	37752	-	Streptococcus pneumoniae	45/4	0.00454	0.00353	1984	9	7
-	15460	-	Streptococcus pneumoniae	45/5	0.03128	0.01271	2046	64	26
-	15432	-	Streptococcus pneumoniae	46/2	0.05434	0.01765	2153	117	38
-	15491	-	Streptococcus pneumoniae	47A/1	0.04942	0.00384	2084	103	8
-	37837	-	Streptococcus pneumoniae	47F/1	0.03453	0.00438	2056	71	9
-	15504	-	Streptococcus pneumoniae	48/2	0.03063	0.00535	2057	63	11
-	15503	-	Streptococcus pneumoniae	48/3	0.00399	0.00399	2006	8	8
-	37754	-	Streptococcus pneumoniae	48/4	0.05273	0.00671	2086	110	14
-	37755	-	Streptococcus pneumoniae	48/5	0.02722	0.00535	2057	56	11
-	37756	-	Streptococcus pneumoniae	48/6	0.02921	0.01628	2088	61	34
-	37804	-	Streptococcus pneumoniae	5/1	0.00599	0.00549	2003	12	11
-	37716	-	Streptococcus pneumoniae	5/3	0.00377	0.0033	2122	8	7
-	15493	-	Streptococcus pneumoniae	5/4	0.01163	0.00558	2149	25	12
-	4001	-	Streptococcus pneumoniae	5185-06	0.014	0.01979	2072	29	41
-	4059	-	Streptococcus pneumoniae	5787-06	0.01072	0.00341	2053	22	7
-	25697	-	Streptococcus pneumoniae	670	0.06475	0.01729	2255	146	39
-	3956	-	Streptococcus pneumoniae	6735-05	0.01056	0.00288	2084	22	6
-	3971	-	Streptococcus pneumoniae	6901-05	0.01073	0.00293	2050	22	6
-	4000	-	Streptococcus pneumoniae	6963-05	0.01023	0.00341	2052	21	7
-	15458	-	Streptococcus pneumoniae	6A/2	0.05818	0.01237	2183	127	27
-	15469	-	Streptococcus pneumoniae	6B/3	0.07517	0.0179	2235	168	40
-	37766	-	Streptococcus pneumoniae	70585	0.02807	0.00414	2173	61	9
-	4051	-	Streptococcus pneumoniae	7286-06	0.01422	0.01177	2039	29	24
-	36290	-	Streptococcus pneumoniae	7A/2	0.00511	0.00256	1956	10	5
-	35819	-	Streptococcus pneumoniae	7A/3	0.00718	0.01819	2089	15	38
-	15450	-	Streptococcus pneumoniae	7B/2	0.05385	0.00425	2117	114	9
-	35820	-	Streptococcus pneumoniae	7B/3	0.03819	0.00621	2095	80	13
-	15445	-	Streptococcus pneumoniae	7C/2	0.00585	0.01413	2053	12	29
-	15441	-	Streptococcus pneumoniae	7C/3	0.05372	0.01515	2178	117	33
-	36291	-	Streptococcus pneumoniae	7F/2	0.00562	0.00358	1957	11	7
-	35821	-	Streptococcus pneumoniae	7F/3	0.00462	0.00359	1948	9	7
-	15478	-	Streptococcus pneumoniae	7F/4	0.00461	0.00307	1953	9	6
-	36292	-	Streptococcus pneumoniae	7F/5	0.00462	0.00308	1949	9	6
-	15480	-	Streptococcus pneumoniae	7F/6	0.00562	0.00358	1956	11	7
-	37718	-	Streptococcus pneumoniae	8/2	0.02903	0.004	1998	58	8
-	37719	-	Streptococcus pneumoniae	8/3	0.02847	0.0045	2002	57	9
-	15473	-	Streptococcus pneumoniae	8/4	0.00665	0.01278	1956	13	25
-	32979	-	Streptococcus pneumoniae	8454	0.02395	0.00549	2004	48	11
-	36293	-	Streptococcus pneumoniae	9A/1	0.07558	0.01466	2183	165	32
-	36294	-	Streptococcus pneumoniae	9L/2	0.00777	0.01651	2059	16	34
-	15474	-	Streptococcus pneumoniae	9L/3	0.03416	0.01708	2049	70	35
-	15511	-	Streptococcus pneumoniae	9L/4	0.00872	0.02519	2064	18	52
-	15475	-	Streptococcus pneumoniae	9N/2	0.0312	0.00495	2019	63	10
-	35822	-	Streptococcus pneumoniae	9N/3	0.02944	0.00442	2038	60	9
-	36295	-	Streptococcus pneumoniae	9N/4	0.03528	0.00441	2041	72	9
-	35823	-	Streptococcus pneumoniae	9N/5	0.01103	0.00301	1994	22	6
-	36296	-	Streptococcus pneumoniae	9N/6	0.06557	0.00425	2120	139	9
-	36297	-	Streptococcus pneumoniae	9V/4	0.05784	0.01259	2144	124	27
-	36298	-	Streptococcus pneumoniae	9V/5	0.05007	0.01478	2097	105	31
-	36299	-	Streptococcus pneumoniae	9V/6	0.01824	0.01774	2029	37	36
-	37784	-	Streptococcus pneumoniae	A45	0.0617	0.01645	2188	135	36
-	35847	-	Streptococcus pneumoniae	Ala243	0.03738	0.01426	2033	76	29
-	35849	-	Streptococcus pneumoniae	Ala263	0.03707	0.01676	1969	73	33
-	35850	-	Streptococcus pneumoniae	Ala289	0.0331	0.01731	1964	65	34
-	35851	-	Streptococcus pneumoniae	Ala292	0.06372	0.018	2056	131	37
-	35848	-	Streptococcus pneumoniae	Ala317	0.00714	0.00357	1961	14	7
-	3099	-	Streptococcus pneumoniae	AP200	0.02475	0.00476	2101	52	10
-	29809	-	Streptococcus pneumoniae	BM4200	0.01533	0.01226	1957	30	24
-	26196	-	Streptococcus pneumoniae	BR1064	0.00466	0.01295	1930	9	25
-	29810	-	Streptococcus pneumoniae	BS1	0.01959	0.00476	1889	37	9
-	37774	-	Streptococcus pneumoniae	BS397	0.0322	0.00341	2050	66	7
-	37775	-	Streptococcus pneumoniae	BS455	0.0578	0.00486	2059	119	10
-	37776	-	Streptococcus pneumoniae	BS457	0.03322	0.00403	1987	66	8
-	35924	-	Streptococcus pneumoniae	BS458	0.03305	0.00401	1997	66	8
-	35940	-	Streptococcus pneumoniae	Canada MDR_19A	0.01535	0.02455	1955	30	48
-	35941	-	Streptococcus pneumoniae	Canada MDR_19F	0.01468	0.02254	1908	28	43
-	35925	-	Streptococcus pneumoniae	CCRI1974	0.00668	0.01644	1947	13	32
-	37799	-	Streptococcus pneumoniae	cdc01	0.00673	0.01138	1933	13	22
-	35995	-	Streptococcus pneumoniae	cdc02	0.08264	0.00492	2033	168	10
-	37762	-	Streptococcus pneumoniae	CDC0288-04	0.00607	0.00405	1976	12	8
-	35877	-	Streptococcus pneumoniae	CDC1087-00	0.00472	0.00283	2119	10	6
-	35996	-	Streptococcus pneumoniae	cdc13	0.03589	0.01213	1978	71	24
-	26108	-	Streptococcus pneumoniae	CDC1873-00	0.03319	0.01549	2260	75	35
-	35878	-	Streptococcus pneumoniae	CDC3059-06	0.03758	0.00265	2262	85	6
-	35879	-	Streptococcus pneumoniae	CGSP14	0.01446	0.00513	2144	31	11
-	35864	-	Streptococcus pneumoniae	CSR14-10	0.06132	0.03133	2234	137	70
-	37763	-	Streptococcus pneumoniae	D39	0.00404	0.00353	1981	8	7
-	37761	-	Streptococcus pneumoniae	Denmark12F-34	0.00618	0.0036	1943	12	7
-	37760	-	Streptococcus pneumoniae	England14-9	0.006	0.0035	2000	12	7
-	35989	-	Streptococcus pneumoniae	EU-NP01	0.04884	0.0112	2232	109	25
-	25262	-	Streptococcus pneumoniae	Finland6B-12	0.04054	0.01538	2146	87	33
-	37787	-	Streptococcus pneumoniae	G104	0.04575	0.0061	1967	90	12
-	35939	-	Streptococcus pneumoniae	G54	0.01124	0.00587	2046	23	12
-	35942	-	Streptococcus pneumoniae	GA04375	0.00542	0.01085	2028	11	22
-	37777	-	Streptococcus pneumoniae	GA07228	0.0272	0.00396	2022	55	8
-	37778	-	Streptococcus pneumoniae	GA07643	0.0057	0.01092	2106	12	23
-	35943	-	Streptococcus pneumoniae	GA08780	0.03267	0.0142	2112	69	30
-	35944	-	Streptococcus pneumoniae	GA11184	0.01001	0.00286	2098	21	6
-	37779	-	Streptococcus pneumoniae	GA11304	0.01144	0.00641	2185	25	14
-	35945	-	Streptococcus pneumoniae	GA11426	0.05901	0.00457	2186	129	10
-	35946	-	Streptococcus pneumoniae	GA11663	0.01842	0.00552	2172	40	12
-	35947	-	Streptococcus pneumoniae	GA13338	0.01174	0.00282	2130	25	6
-	35948	-	Streptococcus pneumoniae	GA13455	0.01396	0.01107	2078	29	23
-	35949	-	Streptococcus pneumoniae	GA13494	0.04598	0.01762	2327	107	41
-	35950	-	Streptococcus pneumoniae	GA13637	0.03395	0.00377	2121	72	8
-	35951	-	Streptococcus pneumoniae	GA13856	0.00653	0.00402	1990	13	8
-	35952	-	Streptococcus pneumoniae	GA14798	0.01398	0.01157	2075	29	24
-	35953	-	Streptococcus pneumoniae	GA16121	0.03956	0.0115	2174	86	25
-	37780	-	Streptococcus pneumoniae	GA16242	0.01745	0.00339	2063	36	7
-	37781	-	Streptococcus pneumoniae	GA16531	0.02225	0.00363	2202	49	8
-	35954	-	Streptococcus pneumoniae	GA16833	0.01149	0.01061	2262	26	24
-	35955	-	Streptococcus pneumoniae	GA17227	0.0194	0.00496	2216	43	11
-	26109	-	Streptococcus pneumoniae	GA17328	0.03482	0.01071	2240	78	24
-	35956	-	Streptococcus pneumoniae	GA17371	0.01252	0.01113	2157	27	24
-	26110	-	Streptococcus pneumoniae	GA17545	0.00484	0.0029	2066	10	6
-	35957	-	Streptococcus pneumoniae	GA17570	0.03282	0.0136	2133	70	29
-	26111	-	Streptococcus pneumoniae	GA17971	0.01787	0.00321	2183	39	7
-	35958	-	Streptococcus pneumoniae	GA18523	0.01334	0.01143	2099	28	24
-	26153	-	Streptococcus pneumoniae	GA19077	0.01197	0.00368	2172	26	8
-	35959	-	Streptococcus pneumoniae	GA19451	0.01394	0.01154	2080	29	24
-	35960	-	Streptococcus pneumoniae	GA19690	0.00352	0.00352	1991	7	7
-	35961	-	Streptococcus pneumoniae	GA41277	0.05362	0.00357	2238	120	8
-	35962	-	Streptococcus pneumoniae	GA41301	0.02006	0.00513	2144	43	11
-	35963	-	Streptococcus pneumoniae	GA41317	0.03116	0.00384	2086	65	8
-	2728	-	Streptococcus pneumoniae	GA41410	0.0322	0.01255	2391	77	30
-	26155	-	Streptococcus pneumoniae	GA41437	0.03495	0.00409	2203	77	9
-	26156	-	Streptococcus pneumoniae	GA41538	0.03623	0.00362	2208	80	8
-	35964	-	Streptococcus pneumoniae	GA41565	0.0174	0.00549	2184	38	12
-	35965	-	Streptococcus pneumoniae	GA41688	0.00621	0.00287	2094	13	6
-	35966	-	Streptococcus pneumoniae	GA43265	0.01918	0.00336	2086	40	7
-	35967	-	Streptococcus pneumoniae	GA43380	0.01062	0.0029	2071	22	6
-	35968	-	Streptococcus pneumoniae	GA44194	0.01189	0.00571	2102	25	12
-	35969	-	Streptococcus pneumoniae	GA44288	0.01361	0.01507	2057	28	31
-	35970	-	Streptococcus pneumoniae	GA44378	0.01908	0.00558	2149	41	12
-	35971	-	Streptococcus pneumoniae	GA44452	0.01349	0.00326	2150	29	7
-	35972	-	Streptococcus pneumoniae	GA44500	0.05575	0.0031	2260	126	7
-	35973	-	Streptococcus pneumoniae	GA44511	0.03241	0.01409	2129	69	30
-	26187	-	Streptococcus pneumoniae	GA47033	0.00672	0.02399	2084	14	50
-	35974	-	Streptococcus pneumoniae	GA47281	0.01406	0.01212	2062	29	25
-	37782	-	Streptococcus pneumoniae	GA47283	0.00424	0.00283	2122	9	6
-	35975	-	Streptococcus pneumoniae	GA47360	0.00521	0.0109	2111	11	23
-	35976	-	Streptococcus pneumoniae	GA47368	0.02171	0.00362	2211	48	8
-	35977	-	Streptococcus pneumoniae	GA47373	0.03191	0.00469	2131	68	10
-	35978	-	Streptococcus pneumoniae	GA47388	0.03256	0.01416	2119	69	30
-	35987	-	Streptococcus pneumoniae	GA47439	0.00559	0.00305	1969	11	6
-	35979	-	Streptococcus pneumoniae	GA47502	0.06006	0.02488	2331	140	58
-	35980	-	Streptococcus pneumoniae	GA47688	0.01417	0.01515	2046	29	31
-	35981	-	Streptococcus pneumoniae	GA47751	0.03399	0.00413	2177	74	9
-	35982	-	Streptococcus pneumoniae	GA47778	0.01325	0.0123	2114	28	26
-	35988	-	Streptococcus pneumoniae	GA47901	0.00432	0.01009	2082	9	21
-	35983	-	Streptococcus pneumoniae	GA47976	0.0058	0.0029	2070	12	6
-	35984	-	Streptococcus pneumoniae	GA49138	0.01433	0.01098	2094	30	23
-	35985	-	Streptococcus pneumoniae	GA49447	0.0328	0.0041	2195	72	9
-	26193	-	Streptococcus pneumoniae	GA52306	0.00666	0.0238	2101	14	50
-	35986	-	Streptococcus pneumoniae	GA54644	0.03221	0.01401	2142	69	30
-	35869	-	Streptococcus pneumoniae	Greece6B-22	0.05815	0.00595	2184	127	13
-	1552	-	Streptococcus pneumoniae	HK P1	0.0198	0.00558	1970	39	11
-	35863	-	Streptococcus pneumoniae	Hungary19A-6	0.0527	0.01396	2220	117	31
-	25500	-	Streptococcus pneumoniae	ICE11	0.03504	0.01283	2026	71	26
-	35845	-	Streptococcus pneumoniae	ICE13	0.00682	0.00315	1906	13	6
-	35840	-	Streptococcus pneumoniae	ICE22	0.00476	0.00317	1891	9	6
-	35841	-	Streptococcus pneumoniae	ICE23	0.00573	0.00313	1919	11	6
-	35842	-	Streptococcus pneumoniae	ICE46	0.05812	0.01441	2013	117	29
-	35846	-	Streptococcus pneumoniae	ICE50	0.05165	0.01426	2033	105	29
-	35844	-	Streptococcus pneumoniae	ICE594	0.05856	0.01852	1998	117	37
-	3776	-	Streptococcus pneumoniae	JJA	0.0409	0.00433	2078	85	9
-	6630	-	Streptococcus pneumoniae	Kor 136	0.02012	0.00619	1938	39	12
-	26107	-	Streptococcus pneumoniae	Maryland6B-17	0.03603	0.00341	2054	74	7
-	35881	-	Streptococcus pneumoniae	MLV-016	0.00574	0.00335	2091	12	7
-	1685	-	Streptococcus pneumoniae	NCTC7465	0.02928	0.00293	2049	60	6
-	26222	-	Streptococcus pneumoniae	ND6012	0.00466	0.01399	1930	9	27
-	35873	-	Streptococcus pneumoniae	Netherlands14-35	0.00752	0.01705	1994	15	34
-	35874	-	Streptococcus pneumoniae	Netherlands18C-36	0.03438	0.00387	2065	71	8
-	35875	-	Streptococcus pneumoniae	Netherlands7F-39	0.00462	0.00308	1946	9	6
-	35990	-	Streptococcus pneumoniae	NP070	0.03335	0.02114	2129	71	45
-	37783	-	Streptococcus pneumoniae	NP112	0.00442	0.00294	2038	9	6
-	26225	-	Streptococcus pneumoniae	NP127	0.03361	0.01059	2172	73	23
-	35991	-	Streptococcus pneumoniae	NP170	0.01912	0.0056	2144	41	12
-	3210	-	Streptococcus pneumoniae	P1031	0.03985	0.00576	2083	83	12
-	3217	-	Streptococcus pneumoniae	P1041	0.04052	0.00531	2073	84	11
-	25638	-	Streptococcus pneumoniae	PN1	0.02914	0.01185	2025	59	24
-	37770	-	Streptococcus pneumoniae	PN2	0.00489	0.0132	2045	10	27
-	26202	-	Streptococcus pneumoniae	PT8114	0.00634	0.0222	1892	12	42
-	37764	-	Streptococcus pneumoniae	R6	0.00404	0.00354	1978	8	7
-	29828	-	Streptococcus pneumoniae	S-030	0.02029	0.00572	1922	39	11
-	35865	-	Streptococcus pneumoniae	S.Africa19A-13	0.03964	0.01667	2220	88	37
-	25681	-	Streptococcus pneumoniae	S.Africa6B-8	0.04866	0.01813	2096	102	38
-	35901	-	Streptococcus pneumoniae	SA1	0.05375	0.0088	2158	116	19
-	36327	-	Streptococcus pneumoniae	SA10	0.05402	0.00739	2166	117	16
-	25661	-	Streptococcus pneumoniae	SA11	0.06043	0.01039	2118	128	22
-	25666	-	Streptococcus pneumoniae	SA12	0.06069	0.01074	2142	130	23
-	25658	-	Streptococcus pneumoniae	SA13	0.06026	0.01036	2124	128	22
-	25662	-	Streptococcus pneumoniae	SA14	0.06188	0.01039	2117	131	22
-	37794	-	Streptococcus pneumoniae	SA142(Croucher)	0.04432	0.00548	2008	89	11
-	25663	-	Streptococcus pneumoniae	SA15	0.00459	0.00306	1961	9	6
-	37795	-	Streptococcus pneumoniae	SA151(Croucher)	0.04258	0.00538	2043	87	11
-	25667	-	Streptococcus pneumoniae	SA16	0.06262	0.01091	2108	132	23
-	25659	-	Streptococcus pneumoniae	SA17	0.00505	0.00303	1980	10	6
-	37790	-	Streptococcus pneumoniae	SA17(Croucher)	0.04857	0.00716	1956	95	14
-	25664	-	Streptococcus pneumoniae	SA18	0.00459	0.00306	1961	9	6
-	25665	-	Streptococcus pneumoniae	SA19	0.06091	0.01039	2118	129	22
-	35902	-	Streptococcus pneumoniae	SA2	0.05399	0.01661	2167	117	36
-	25660	-	Streptococcus pneumoniae	SA20	0.06144	0.0104	2116	130	22
-	25668	-	Streptococcus pneumoniae	SA21	0.05863	0.00381	2098	123	8
-	36328	-	Streptococcus pneumoniae	SA22	0.03267	0.01683	2020	66	34
-	36329	-	Streptococcus pneumoniae	SA23	0.00492	0.01033	2033	10	21
-	36330	-	Streptococcus pneumoniae	SA24	0.08041	0.00508	2164	174	11
-	36331	-	Streptococcus pneumoniae	SA25	0.02674	0.00486	2057	55	10
-	35903	-	Streptococcus pneumoniae	SA26	0.05592	0.00427	2110	118	9
-	36332	-	Streptococcus pneumoniae	SA27	0.06297	0.00606	2144	135	13
-	37791	-	Streptococcus pneumoniae	SA27(Croucher)	0.04138	0.00487	2054	85	10
-	35904	-	Streptococcus pneumoniae	SA28	0.0627	0.00604	2153	135	13
-	36333	-	Streptococcus pneumoniae	SA3	0.06019	0.01642	2193	132	36
-	25686	-	Streptococcus pneumoniae	SA31	0.00507	0.00304	1974	10	6
-	25685	-	Streptococcus pneumoniae	SA32	0.06075	0.01044	2107	128	22
-	37768	-	Streptococcus pneumoniae	SA34	0.00467	0.02025	1926	9	39
-	37769	-	Streptococcus pneumoniae	SA35	0.00468	0.02026	1925	9	39
-	33047	-	Streptococcus pneumoniae	SA36	0.0047	0.02035	1916	9	39
-	35905	-	Streptococcus pneumoniae	SA37	0.01443	0.01347	2079	30	28
-	25678	-	Streptococcus pneumoniae	SA38	0.06215	0.01036	2124	132	22
-	35906	-	Streptococcus pneumoniae	SA39	0.04107	0.01661	2167	89	36
-	36334	-	Streptococcus pneumoniae	SA4	0.06019	0.01687	2193	132	37
-	37788	-	Streptococcus pneumoniae	SA4(Croucher)	0.04211	0.00526	2090	88	11
-	25684	-	Streptococcus pneumoniae	SA41	0.01318	0.00355	1972	26	7
-	35907	-	Streptococcus pneumoniae	SA42	0.03942	0.02876	2156	85	62
-	35908	-	Streptococcus pneumoniae	SA43	0.05963	0.00683	2197	131	15
-	25683	-	Streptococcus pneumoniae	SA44	0.06416	0.01093	2104	135	23
-	25682	-	Streptococcus pneumoniae	SA45	0.06152	0.01041	2113	130	22
-	35909	-	Streptococcus pneumoniae	SA47	0.06041	0.01648	2185	132	36
-	35910	-	Streptococcus pneumoniae	SA48	0.04824	0.00835	2156	104	18
-	37771	-	Streptococcus pneumoniae	SA49	0.00591	0.00345	2029	12	7
-	36335	-	Streptococcus pneumoniae	SA5	0.04054	0.01771	2146	87	38
-	37800	-	Streptococcus pneumoniae	SA5(Croucher)	0.02051	0.00594	1853	38	11
-	25680	-	Streptococcus pneumoniae	SA51	0.04862	0.01811	2098	102	38
-	25671	-	Streptococcus pneumoniae	SA52	0.02974	0.00293	2051	61	6
-	15518	-	Streptococcus pneumoniae	SA53	0.04352	0.01263	2137	93	27
-	25669	-	Streptococcus pneumoniae	SA54	0.03776	0.01445	2145	81	31
-	35911	-	Streptococcus pneumoniae	SA55	0.00493	0.01084	2029	10	22
-	25670	-	Streptococcus pneumoniae	SA56	0.06182	0.01046	2103	130	22
-	25672	-	Streptococcus pneumoniae	SA57	0.05253	0.0123	2113	111	26
-	15521	-	Streptococcus pneumoniae	SA58	0.05428	0.01591	2137	116	34
-	25674	-	Streptococcus pneumoniae	SA59	0.03457	0.00401	1996	69	8
-	36336	-	Streptococcus pneumoniae	SA6	0.04083	0.01743	2180	89	38
-	35912	-	Streptococcus pneumoniae	SA60	0.00494	0.01038	2024	10	21
-	35913	-	Streptococcus pneumoniae	SA61	0.00537	0.01073	2050	11	22
-	37792	-	Streptococcus pneumoniae	SA61(Croucher)	0.06331	0.01487	2085	132	31
-	25675	-	Streptococcus pneumoniae	SA62	0.06208	0.01051	2094	130	22
-	35914	-	Streptococcus pneumoniae	SA63	0.03259	0.01679	2025	66	34
-	15527	-	Streptococcus pneumoniae	SA64	0.07093	0.0051	2157	153	11
-	25673	-	Streptococcus pneumoniae	SA66	0.0478	0.01195	2092	100	25
-	25676	-	Streptococcus pneumoniae	SA67	0.04893	0.00428	2105	103	9
-	25677	-	Streptococcus pneumoniae	SA68	0.06353	0.01035	2125	135	22
-	15519	-	Streptococcus pneumoniae	SA69	0.05312	0.00746	2146	114	16
-	36337	-	Streptococcus pneumoniae	SA7	0.06084	0.01647	2186	133	36
-	37789	-	Streptococcus pneumoniae	SA7(Croucher)	0.04458	0.00594	2019	90	12
-	35915	-	Streptococcus pneumoniae	SA70	0.00537	0.01122	2050	11	23
-	15523	-	Streptococcus pneumoniae	SA71	0.04206	0.00567	2116	89	12
-	25679	-	Streptococcus pneumoniae	SA72	0.07133	0.01019	2159	154	22
-	35916	-	Streptococcus pneumoniae	SA73	0.0341	0.01441	2082	71	30
-	35917	-	Streptococcus pneumoniae	SA74	0.0421	0.00568	2114	89	12
-	35918	-	Streptococcus pneumoniae	SA75	0.06076	0.00603	2156	131	13
-	15517	-	Streptococcus pneumoniae	SA76	0.05515	0.01149	2176	120	25
-	35919	-	Streptococcus pneumoniae	SA77	0.01939	0.00582	2063	40	12
-	15526	-	Streptococcus pneumoniae	SA78	0.00758	0.01718	1979	15	34
-	37793	-	Streptococcus pneumoniae	SA78(Croucher)	0.0728	0.00657	1978	144	13
-	35920	-	Streptococcus pneumoniae	SA79	0.07404	0.01064	2161	160	23
-	36338	-	Streptococcus pneumoniae	SA8	0.0607	0.01689	2191	133	37
-	35921	-	Streptococcus pneumoniae	SA80	0.04102	0.00613	2121	87	13
-	35922	-	Streptococcus pneumoniae	SA81	0.04072	0.00616	2112	86	13
-	37772	-	Streptococcus pneumoniae	SA82	0.05481	0.01923	2080	114	40
-	37773	-	Streptococcus pneumoniae	SA83	0.00466	0.00362	1933	9	7
-	35880	-	Streptococcus pneumoniae	SA84	0.06297	0.00606	2144	135	13
-	37767	-	Streptococcus pneumoniae	SA9	0.05339	0.00929	2154	115	20
-	29872	-	Streptococcus pneumoniae	SB33	0.02052	0.00473	1901	39	9
-	1563	-	Streptococcus pneumoniae	SI M1	0.01959	0.00502	1991	39	10
-	35993	-	Streptococcus pneumoniae	Sp02-1198	0.02781	0.00447	2014	56	9
-	35937	-	Streptococcus pneumoniae	Sp03_2672	0.00423	0.01034	2127	9	22
-	35938	-	Streptococcus pneumoniae	Sp03-3038	0.0042	0.01027	2142	9	22
-	35933	-	Streptococcus pneumoniae	Sp03-4156	0.02906	0.00401	1996	58	8
-	35934	-	Streptococcus pneumoniae	Sp03-4183	0.02764	0.00444	2026	56	9
-	35994	-	Streptococcus pneumoniae	Sp06-1370	0.00424	0.01037	2121	9	22
-	35992	-	Streptococcus pneumoniae	Sp07-2838	0.03713	0.00347	2020	75	7
-	35926	-	Streptococcus pneumoniae	SP11-BS70	0.03014	0.00438	2057	62	9
-	35927	-	Streptococcus pneumoniae	SP14-BS292	0.03176	0.00337	2078	66	7
-	35928	-	Streptococcus pneumoniae	SP14-BS69	0.05961	0.01663	2466	147	41
-	26224	-	Streptococcus pneumoniae	SP18-BS74	0.02686	0.00377	2122	57	8
-	35929	-	Streptococcus pneumoniae	SP19-BS75	0.03	0.00461	2167	65	10
-	35930	-	Streptococcus pneumoniae	SP23-BS72	0.03486	0.02197	2094	73	46
-	35931	-	Streptococcus pneumoniae	SP3-BS71	0.02552	0.00481	2077	53	10
-	26223	-	Streptococcus pneumoniae	SP6-BS73	0.03411	0.01182	2199	75	26
-	35932	-	Streptococcus pneumoniae	SP9-BS68	0.03098	0.01478	2098	65	31
-	35935	-	Streptococcus pneumoniae	Sp99_4038	0.02785	0.00448	2011	56	9
-	35936	-	Streptococcus pneumoniae	Sp99_4039	0.02734	0.00398	2012	55	8
-	35862	-	Streptococcus pneumoniae	Spain14-5	0.06113	0.01734	2192	134	38
-	35859	-	Streptococcus pneumoniae	Spain23F-1	0.04153	0.00508	2167	90	11
-	25695	-	Streptococcus pneumoniae	Spain6B-2	0.08449	0.00805	2237	189	18
-	35860	-	Streptococcus pneumoniae	Spain9V-3	0.05646	0.01481	2161	122	32
-	35882	-	Streptococcus pneumoniae	SPnINV104B	0.00426	0.01041	2114	9	22
-	35883	-	Streptococcus pneumoniae	SPnINV200	0.00593	0.00297	2023	12	6
-	35884	-	Streptococcus pneumoniae	SPnOXC141	0.02723	0.00446	2020	55	9
-	36326	-	Streptococcus pneumoniae	ST556	0.03791	0.02607	2110	80	55
-	35866	-	Streptococcus pneumoniae	Taiwan19F-14	0.01423	0.02694	1967	28	53
-	35867	-	Streptococcus pneumoniae	Taiwan23F-15	0.0194	0.00533	2062	40	11
-	35923	-	Streptococcus pneumoniae	TCH8431	0.01463	0.0273	2051	30	56
-	35868	-	Streptococcus pneumoniae	Tennessee14-18	0.04274	0.00658	2129	91	14
-	35861	-	Streptococcus pneumoniae	Tennessee23F-4	0.03388	0.0213	2066	70	44
-	37765	-	Streptococcus pneumoniae	TIGR4	0.00474	0.01091	2109	10	23
-	35856	-	Streptococcus pneumoniae	USA11	0.03865	0.00525	2096	81	11
-	35857	-	Streptococcus pneumoniae	USA12	0.06383	0.00378	2115	135	8
-	35858	-	Streptococcus pneumoniae	USA13	0.03972	0.00402	1989	79	8
-	37757	-	Streptococcus pneumoniae	USA16	0.00478	0.00319	1882	9	6
-	37758	-	Streptococcus pneumoniae	USA18	0.0069	0.00424	1885	13	8
-	35852	-	Streptococcus pneumoniae	USA2	0.03611	0.00451	1994	72	9
-	37759	-	Streptococcus pneumoniae	USA20	0.00644	0.00376	1862	12	7
-	26186	-	Streptococcus pneumoniae	USA22	0.05644	0.01206	2073	117	25
-	35891	-	Streptococcus pneumoniae	USA23	0.0342	0.02023	2076	71	42
-	35892	-	Streptococcus pneumoniae	USA24	0.01828	0.00577	2079	38	12
-	35893	-	Streptococcus pneumoniae	USA26	0.04223	0.00516	2131	90	11
-	35894	-	Streptococcus pneumoniae	USA27	0.00598	0.01844	2007	12	37
-	35895	-	Streptococcus pneumoniae	USA28	0.01928	0.0053	2075	40	11
-	15529	-	Streptococcus pneumoniae	USA31	0.01662	0.02564	2106	35	54
-	26105	-	Streptococcus pneumoniae	USA33	0.06244	0.01459	2194	137	32
-	35896	-	Streptococcus pneumoniae	USA34	0.03989	0.00696	2156	86	15
-	35897	-	Streptococcus pneumoniae	USA35	0.01832	0.00579	2074	38	12
-	26106	-	Streptococcus pneumoniae	USA39	0.05725	0.00739	2166	124	16
-	35898	-	Streptococcus pneumoniae	USA42	0.01925	0.00577	2078	40	12
-	35899	-	Streptococcus pneumoniae	USA47	0.04184	0.00611	2127	89	13
-	35900	-	Streptococcus pneumoniae	USA48	0.05263	0.02181	2109	111	46
-	35853	-	Streptococcus pneumoniae	USA6	0.0331	0.01705	1994	66	34
-	35854	-	Streptococcus pneumoniae	USA8	0.01066	0.00305	1970	21	6
-	35855	-	Streptococcus pneumoniae	USA9	0.01014	0.00405	1973	20	8
68975	-	-	Streptococcus porci	DSM 23759	0.05657	0.00846	2245	127	19
60038	-	-	Streptococcus porcinus	Jelinkova 176	0.05812	0.00208	1927	112	4
65006	-	-	Streptococcus porcinus	SRR067676	0.0587	0.00208	1925	113	4
73004	-	-	Streptococcus pseudopneumoniae	1321	0.04388	0.00916	2074	91	19
73006	-	-	Streptococcus pseudopneumoniae	5247	0.03974	0.00687	2038	81	14
73005	-	-	Streptococcus pseudopneumoniae	22725	0.06134	0.02045	2201	135	45
155243	-	-	Streptococcus pseudopneumoniae	276-03	0.06019	0.01801	2110	127	38
155249	-	-	Streptococcus pseudopneumoniae	338-14	0.05964	0.0279	2079	124	58
155256	-	-	Streptococcus pseudopneumoniae	61-14	0.05917	0.02615	2180	129	57
93548	-	-	Streptococcus pseudopneumoniae	ATCC BAA-960	0.06789	0.01982	2018	137	40
227344	-	-	Streptococcus pseudopneumoniae	CCUG 62647	0.03996	0.00937	2027	81	19
227345	-	-	Streptococcus pseudopneumoniae	CCUG 63747	0.04337	0.01859	2098	91	39
110329	-	-	Streptococcus pseudopneumoniae	ERR097393	0.05721	0.02459	2115	121	52
110330	-	-	Streptococcus pseudopneumoniae	ERR097395	0.06983	0.02784	2191	153	61
58706	-	-	Streptococcus pseudopneumoniae	IS7493	0.0689	0.02095	2148	148	45
93549	-	-	Streptococcus pseudopneumoniae	SK674	0.0393	0.00896	2010	79	18
63666	-	-	Streptococcus pseudopneumoniae	SRR387648	0.06748	0.01935	2119	143	41
63664	-	-	Streptococcus pseudopneumoniae	SRR387783	0.03967	0.00979	2042	81	20
63665	-	-	Streptococcus pseudopneumoniae	SRR387784	0.04016	0.00979	2042	82	20
60039	-	-	Streptococcus pseudoporcinus	LQ 940-04	0.01875	0.00963	1973	37	19
60040	-	-	Streptococcus pseudoporcinus	SPIN 20026	0.01872	0.00961	1977	37	19
65007	-	-	Streptococcus pseudoporcinus	SRR067677	0.02106	0.00918	1852	39	17
227346	-	-	Streptococcus pseudoporcinus	SS-607	0.06707	0.00454	1983	133	9
227347	-	-	Streptococcus pseudoporcinus	SS-662	0.0663	0.00452	1991	132	9
193857	-	-	Streptococcus pyogenes	154	0.13908	0.00952	1891	263	18
68137	-	-	Streptococcus pyogenes	Alab49	0.10248	0.01727	1737	178	30
73010	-	-	Streptococcus pyogenes	BJCYGAS15	0.10933	0.00859	1747	191	15
9829	-	-	Streptococcus pyogenes	ERR040144	0.13623	0.00522	1725	235	9
9801	-	-	Streptococcus pyogenes	ERR111845	0.08041	0.01668	1679	135	28
9827	-	-	Streptococcus pyogenes	ERR111856	0.07761	0.00474	1688	131	8
9680	-	-	Streptococcus pyogenes	ERR111857	0.01751	0.02439	1599	28	39
9806	-	-	Streptococcus pyogenes	ERR111864	0.04693	0.01865	1662	78	31
9728	-	-	Streptococcus pyogenes	ERR111888	0.07505	0.00671	1639	123	11
9858	-	-	Streptococcus pyogenes	ERR111889	0.10573	0.00886	1693	179	15
9813	-	-	Streptococcus pyogenes	ERR111909	0.05072	0.03162	1676	85	53
9725	-	-	Streptococcus pyogenes	ERR111918	0.01288	0.02699	1630	21	44
9729	-	-	Streptococcus pyogenes	ERR111948	0.07074	0.01693	1654	117	28
9684	-	-	Streptococcus pyogenes	ERR111974	0.05172	0.00616	1624	84	10
9646	-	-	Streptococcus pyogenes	ERR172100	0.04259	0.00381	1573	67	6
10055	-	-	Streptococcus pyogenes	ERR172141	0.01002	0.01769	1696	17	30
54967	-	-	Streptococcus pyogenes	ERR369064	0.13465	0.00522	1723	232	9
55104	-	-	Streptococcus pyogenes	ERR369104	0.08893	0.01566	1788	159	28
79985	-	-	Streptococcus pyogenes	ERR374654	0.07829	0.01957	1686	132	33
57285	-	-	Streptococcus pyogenes	ERR374658	0.14434	0.00656	1829	264	12
83118	-	-	Streptococcus pyogenes	ERR448936	0.10316	0.01691	1774	183	30
83119	-	-	Streptococcus pyogenes	ERR448939	0.04952	0.032	1656	82	53
84553	-	-	Streptococcus pyogenes	ERR448962	0.10023	0.00466	1716	172	8
84557	-	-	Streptococcus pyogenes	ERR473452	0.10946	0.0063	1745	191	11
84570	-	-	Streptococcus pyogenes	ERR473474	0.10378	0.01861	1773	184	33
83126	-	-	Streptococcus pyogenes	ERR473496	0.07692	0.00417	1677	129	7
83128	-	-	Streptococcus pyogenes	ERR473499	0.08126	0.00652	1686	137	11
83134	-	-	Streptococcus pyogenes	ERR473528	0.11006	0.00765	1699	187	13
84596	-	-	Streptococcus pyogenes	ERR473551	0.08789	0.02078	1684	148	35
83137	-	-	Streptococcus pyogenes	ERR473564	0.05762	0.006	1666	96	10
83157	-	-	Streptococcus pyogenes	ERR473676	0.12309	0.00565	1771	218	10
83168	-	-	Streptococcus pyogenes	ERR485792	0.04348	0.03335	1679	73	56
83169	-	-	Streptococcus pyogenes	ERR485801	0.10526	0.01641	1767	186	29
73014	-	-	Streptococcus pyogenes	GA03799	0.04578	0.02651	1660	76	44
68138	-	-	Streptococcus pyogenes	HSC5	0.11643	0.00519	1735	202	9
174	-	-	Streptococcus pyogenes	M1 GAS	0.09932	0.01646	1762	175	29
186	-	-	Streptococcus pyogenes	Manfredo	0.13474	0.01503	1796	242	27
182	-	-	Streptococcus pyogenes	MGAS10394	0.13955	0.01765	1813	253	32
183	-	-	Streptococcus pyogenes	MGAS10750	0.10304	0.01708	1873	193	32
176	-	-	Streptococcus pyogenes	MGAS2096	0.0686	0.00669	1793	123	12
175	-	-	Streptococcus pyogenes	MGAS315	0.19032	0.0043	1860	354	8
177	-	-	Streptococcus pyogenes	MGAS5005	0.10464	0.00679	1768	185	12
178	-	-	Streptococcus pyogenes	MGAS6180	0.08573	0.03263	1808	155	59
179	-	-	Streptococcus pyogenes	MGAS8232	0.17238	0.00642	1868	322	12
180	-	-	Streptococcus pyogenes	MGAS9429	0.10957	0.00807	1734	190	14
184	-	-	Streptococcus pyogenes	NZ131	0.08363	0.02164	1710	143	37
9933	-	-	Streptococcus pyogenes	SRR016703	0.14062	0.00579	1728	243	10
83193	-	-	Streptococcus pyogenes	SRR1169305	0.10843	0.00943	1697	184	16
9807	-	-	Streptococcus pyogenes	SRR125399	0.13244	0.00608	1646	218	10
185	-	-	Streptococcus pyogenes	SSI-1	0.18955	0.00431	1857	352	8
109419	-	-	Streptococcus ratti	DSM 20564	0.00361	0.00258	1939	7	5
155273	-	-	Streptococcus salivarius	1270_SSAL	0.00549	0.00299	2005	11	6
155274	-	-	Streptococcus salivarius	140_SSAL	0.01362	0.00486	2056	28	10
194013	-	-	Streptococcus salivarius	20-02 S1	0.00471	0.00209	1912	9	4
194014	-	-	Streptococcus salivarius	20-12 S2	0.00407	0.00204	1964	8	4
227365	-	-	Streptococcus salivarius	22-08 S7	0.00456	0.00507	1974	9	10
194015	-	-	Streptococcus salivarius	2202 S3	0.00449	0.00449	2004	9	9
227366	-	-	Streptococcus salivarius	34-19 S9	0.01096	0.00299	2007	22	6
227367	-	-	Streptococcus salivarius	34-24 S10	0.0114	0.00332	2106	24	7
227368	-	-	Streptococcus salivarius	37-08 S12	0.01236	0.00523	2104	26	11
227369	-	-	Streptococcus salivarius	37-09 S13	0.00424	0.0033	2122	9	7
227370	-	-	Streptococcus salivarius	39-07 S15	0.0099	0.00566	2122	21	12
227371	-	-	Streptococcus salivarius	39-09 S16	0.01137	0.00445	2022	23	9
227372	-	-	Streptococcus salivarius	40-02 S18	0.00385	0.00289	2077	8	6
68140	-	-	Streptococcus salivarius	57.I	0.02306	0.00401	1995	46	8
155275	-	-	Streptococcus salivarius	726_SSAL	0.02275	0.00339	2066	47	7
227373	-	-	Streptococcus salivarius	84-12 S20	0.00428	0.00475	2105	9	10
227374	-	-	Streptococcus salivarius	85-04 S22	0.02909	0.00345	2028	59	7
227375	-	-	Streptococcus salivarius	85-05 S23	0.02922	0.00347	2019	59	7
227376	-	-	Streptococcus salivarius	ATCC 7073	0.02944	0.00355	1970	58	7
194016	-	-	Streptococcus salivarius	CAG:79	0.00362	0.00362	1659	6	6
68141	-	-	Streptococcus salivarius	CCHSS3	0.00401	0.003	1997	8	6
215660	-	-	Streptococcus salivarius	HSISS4	0.00481	0.0016	1872	9	3
215661	-	-	Streptococcus salivarius	JF	0.0294	0.00355	1973	58	7
68142	-	-	Streptococcus salivarius	JIM8777	0.03009	0.0051	1961	59	10
73037	-	-	Streptococcus salivarius	K12	0.005	0.01182	2200	11	26
155277	-	-	Streptococcus salivarius	KB005	0.00433	0.0101	2079	9	21
73038	-	-	Streptococcus salivarius	M18	0.00429	0.00333	2100	9	7
215662	-	-	Streptococcus salivarius	NCTC 8618	0.02931	0.00354	1979	58	7
109420	-	-	Streptococcus salivarius	NU10	0.00556	0.01714	2159	12	37
1271	-	-	Streptococcus salivarius	SK126	0.01308	0.00314	1912	25	6
155278	-	-	Streptococcus salivarius	UC3162	0.00517	0.00259	1933	10	5
109421	-	-	Streptococcus salivarius	YU10	0.00602	0.01712	2161	13	37
-	-	686	Streptococcus sanguinis	5	0.0037	0.00139	2164	8	3
-	-	698	Streptococcus sanguinis	16	0.00754	0.00539	1857	14	10
-	-	700	Streptococcus sanguinis	19	0.00831	0.01275	1804	15	23
-	-	704	Streptococcus sanguinis	69	0.03374	0.00316	1897	64	6
155279	-	-	Streptococcus sanguinis	2908	0.00453	0.01314	2207	10	29
155281	-	-	Streptococcus sanguinis	216_SSAN	0.00446	0.00223	2243	10	5
155282	-	-	Streptococcus sanguinis	711_SSAN	0.00499	0.01089	2204	11	24
73040	-	-	Streptococcus sanguinis	ATCC 29667	0.00346	0.00217	2309	8	5
93550	-	-	Streptococcus sanguinis	CC94A	0.01185	0.00466	2362	28	11
65008	-	-	Streptococcus sanguinis	ERR245866	0.00457	0.01324	2190	10	29
194018	-	-	Streptococcus sanguinis	FSS4	0.00548	0.01095	2191	12	24
194019	-	-	Streptococcus sanguinis	FSS9	0.00387	0.00215	2323	9	5
194020	-	-	Streptococcus sanguinis	MB451	0.01123	0.00475	2316	26	11
194021	-	-	Streptococcus sanguinis	NCTC 7863	0.00367	0.00138	2180	8	3
194022	-	-	Streptococcus sanguinis	PJM8	0.00449	0.0018	2228	10	4
73041	-	-	Streptococcus sanguinis	SK1	0.00369	0.00138	2167	8	3
73042	-	-	Streptococcus sanguinis	SK1056	0.00569	0.0105	2286	13	24
73043	-	-	Streptococcus sanguinis	SK1057	0.02226	0.00178	2246	50	4
73044	-	-	Streptococcus sanguinis	SK1058	0.00356	0.00089	2249	8	2
73045	-	-	Streptococcus sanguinis	SK1059	0.00344	0.00215	2324	8	5
73046	-	-	Streptococcus sanguinis	SK1087	0.00674	0.00315	2225	15	7
73047	-	-	Streptococcus sanguinis	SK115	0.02666	0.00136	2213	59	3
73048	-	-	Streptococcus sanguinis	SK150	0.00315	0.0018	2219	7	4
73049	-	-	Streptococcus sanguinis	SK160	0.00545	0.00999	2203	12	22
73050	-	-	Streptococcus sanguinis	SK330	0.0052	0.00347	2306	12	8
73051	-	-	Streptococcus sanguinis	SK340	0.00349	0.00218	2291	8	5
73052	-	-	Streptococcus sanguinis	SK353	0.00547	0.00228	2194	12	5
73053	-	-	Streptococcus sanguinis	SK355	0.00448	0.00269	2231	10	6
187	-	-	Streptococcus sanguinis	SK36	0.00442	0.00221	2264	10	5
73054	-	-	Streptococcus sanguinis	SK405	0.00411	0.0032	2188	9	7
73055	-	-	Streptococcus sanguinis	SK408	0.01179	0.00524	2290	27	12
73056	-	-	Streptococcus sanguinis	SK49	0.00409	0.00409	2201	9	9
73057	-	-	Streptococcus sanguinis	SK678	0.00368	0.00138	2173	8	3
73058	-	-	Streptococcus sanguinis	SK72	0.01978	0.00264	2275	45	6
63668	-	-	Streptococcus sanguinis	SRR835814	0.01205	0.00474	2323	28	11
63667	-	-	Streptococcus sanguinis	SRR959141	0.01165	0.00458	2403	28	11
73059	-	-	Streptococcus sanguinis	VMC66	0.00499	0.00272	2205	11	6
194023	-	-	Streptococcus sinensis	HKU4	0.00466	0.00414	1932	9	8
109422	-	-	Streptococcus sobrinus	DSM 20742	0.00505	0.00555	1982	10	11
60041	-	-	Streptococcus sobrinus	TCI-107	0.00459	0.00357	1960	9	7
60042	-	-	Streptococcus sobrinus	TCI-118	0.00515	0.00412	1941	10	8
60043	-	-	Streptococcus sobrinus	TCI-119	0.0047	0.0047	1914	9	9
60044	-	-	Streptococcus sobrinus	TCI-124	0.00571	0.00467	1927	11	9
60045	-	-	Streptococcus sobrinus	TCI-13	0.00527	0.00316	1896	10	6
60046	-	-	Streptococcus sobrinus	TCI-16	0.00424	0.00371	1888	8	7
60047	-	-	Streptococcus sobrinus	TCI-160	0.00468	0.0026	1924	9	5
60048	-	-	Streptococcus sobrinus	TCI-172	0.00455	0.00404	1978	9	8
73062	-	-	Streptococcus sobrinus	TCI-175	0.00501	0.00451	1995	10	9
60049	-	-	Streptococcus sobrinus	TCI-194	0.0057	0.00467	1929	11	9
60050	-	-	Streptococcus sobrinus	TCI-2	0.00561	0.00357	1960	11	7
60051	-	-	Streptococcus sobrinus	TCI-200	0.00468	0.00416	1922	9	8
60052	-	-	Streptococcus sobrinus	TCI-215	0.00607	0.00607	1977	12	12
60053	-	-	Streptococcus sobrinus	TCI-28	0.00422	0.00369	1896	8	7
60054	-	-	Streptococcus sobrinus	TCI-342	0.00446	0.00397	2017	9	8
60055	-	-	Streptococcus sobrinus	TCI-345	0.00539	0.0049	2039	11	10
60058	-	-	Streptococcus sobrinus	TCI-352	0.00512	0.0041	1952	10	8
60059	-	-	Streptococcus sobrinus	TCI-355	0.00469	0.00469	1919	9	9
60060	-	-	Streptococcus sobrinus	TCI-357	0.00617	0.00463	1944	12	9
60061	-	-	Streptococcus sobrinus	TCI-363	0.00458	0.00509	1966	9	10
60062	-	-	Streptococcus sobrinus	TCI-366	0.00474	0.00368	1900	9	7
60063	-	-	Streptococcus sobrinus	TCI-367	0.0056	0.00458	1965	11	9
60064	-	-	Streptococcus sobrinus	TCI-373	0.00474	0.00316	1899	9	6
60067	-	-	Streptococcus sobrinus	TCI-377	0.00458	0.0056	1964	9	11
60068	-	-	Streptococcus sobrinus	TCI-381	0.00511	0.00562	1957	10	11
60069	-	-	Streptococcus sobrinus	TCI-384	0.00558	0.00355	1973	11	7
60070	-	-	Streptococcus sobrinus	TCI-392	0.00376	0.00376	1860	7	7
60071	-	-	Streptococcus sobrinus	TCI-395	0.00484	0.00322	1861	9	6
60072	-	-	Streptococcus sobrinus	TCI-396	0.0047	0.00418	1913	9	8
60073	-	-	Streptococcus sobrinus	TCI-50	0.00474	0.00316	1900	9	6
60074	-	-	Streptococcus sobrinus	TCI-53	0.00475	0.00316	1896	9	6
60075	-	-	Streptococcus sobrinus	TCI-54	0.0047	0.0047	1915	9	9
60076	-	-	Streptococcus sobrinus	TCI-56	0.00527	0.00316	1898	10	6
60077	-	-	Streptococcus sobrinus	TCI-61	0.00548	0.00399	2007	11	8
60078	-	-	Streptococcus sobrinus	TCI-77	0.00665	0.00461	1954	13	9
60079	-	-	Streptococcus sobrinus	TCI-79	0.00509	0.00356	1964	10	7
60080	-	-	Streptococcus sobrinus	TCI-80	0.00495	0.00385	1820	9	7
60081	-	-	Streptococcus sobrinus	TCI-89	0.00514	0.00462	1947	10	9
60082	-	-	Streptococcus sobrinus	TCI-9	0.00414	0.00414	1934	8	8
60083	-	-	Streptococcus sobrinus	TCI-98	0.0051	0.00357	1960	10	7
60084	-	-	Streptococcus sobrinus	W1703	0.00462	0.00513	1950	9	10
194043	-	-	Streptococcus suis	8067	0.05869	0.02411	2198	129	53
194044	-	-	Streptococcus suis	861160	0.00812	0.01421	1970	16	28
194071	-	-	Streptococcus suis	9406160	0.05582	0.02198	2275	127	50
411	-	-	Streptococcus suis	05ZYH33	0.0177	0.01292	2090	37	27
73083	-	-	Streptococcus suis	86-5192	0.01037	0.00691	2026	21	14
73089	-	-	Streptococcus suis	89-3576-3	0.05903	0.00541	2033	120	11
285	-	-	Streptococcus suis	98HAH33	0.01766	0.01384	2095	37	29
68149	-	-	Streptococcus suis	A7	0.00572	0.01509	1922	11	29
286	-	-	Streptococcus suis	BM407	0.01583	0.01484	2022	32	30
68150	-	-	Streptococcus suis	D12 PRJNA65469	0.03384	0.01764	2098	71	37
68151	-	-	Streptococcus suis	D9 PRJNA65435	0.00764	0.01242	2094	16	26
66616	-	-	Streptococcus suis	ERR120031	0.03621	0.01091	2016	73	22
66619	-	-	Streptococcus suis	ERR120038	0.00672	0.01499	1934	13	29
66626	-	-	Streptococcus suis	ERR120064	0.03307	0.0214	2056	68	44
66643	-	-	Streptococcus suis	ERR120115	0.07455	0.01979	2173	162	43
66644	-	-	Streptococcus suis	ERR120116	0.03722	0.00387	2069	77	8
66661	-	-	Streptococcus suis	ERR120214	0.06002	0.02437	2216	133	54
66696	-	-	Streptococcus suis	ERR211792	0.01804	0.01495	1940	35	29
194222	-	-	Streptococcus suis	GD-0063	0.09067	0.03713	2316	210	86
194242	-	-	Streptococcus suis	GD-0105	0.04762	0.01294	2163	103	28
155418	-	-	Streptococcus suis	ISU2660	0.03317	0.02079	2020	67	42
155437	-	-	Streptococcus suis	LS0I	0.02013	0.01342	1937	39	26
155443	-	-	Streptococcus suis	LS1C	0.07981	0.01253	2155	172	27
155455	-	-	Streptococcus suis	LS2N	0.05629	0.00979	2043	115	20
155459	-	-	Streptococcus suis	LS2Z	0.08187	0.01414	2333	191	33
155485	-	-	Streptococcus suis	LS6K	0.01217	0.00456	1972	24	9
155490	-	-	Streptococcus suis	LS7	0.00542	0.00488	1846	10	9
155492	-	-	Streptococcus suis	LS7E	0.05523	0.01069	2245	124	24
155499	-	-	Streptococcus suis	LS8B	0.03768	0.00483	2070	78	10
155500	-	-	Streptococcus suis	LS8F	0.04737	0.00891	2132	101	19
155511	-	-	Streptococcus suis	LS9R	0.00821	0.01159	2071	17	24
215670	-	-	Streptococcus suis	NSUI002	0.06061	0.02849	2211	134	63
287	-	-	Streptococcus suis	P1/7	0.00585	0.01542	1881	11	29
155570	-	-	Streptococcus suis	S15W	0.00681	0.00471	1910	13	9
155627	-	-	Streptococcus suis	S91K	0.0144	0.00373	1875	27	7
155637	-	-	Streptococcus suis	S95G	0.06324	0.01137	2198	139	25
155638	-	-	Streptococcus suis	S95N	0.0336	0.01136	2024	68	23
155650	-	-	Streptococcus suis	S99Z	0.06465	0.01266	2212	143	28
68157	-	-	Streptococcus suis	ST1	0.0316	0.0051	1962	62	10
68158	-	-	Streptococcus suis	ST3	0.02279	0.01295	1931	44	25
68159	-	-	Streptococcus suis	T15	0.05607	0.01976	2176	122	43
68160	-	-	Streptococcus suis	TL13	0.0191	0.03098	1937	37	60
68161	-	-	Streptococcus suis	YB51	0.02249	0.01329	1956	44	26
73111	-	-	Streptococcus suis	YS23	0.02761	0.0069	2173	60	15
73113	-	-	Streptococcus suis	YS27	0.04762	0.00786	2289	109	18
73114	-	-	Streptococcus suis	YS3	0.02678	0.00438	2054	55	9
73118	-	-	Streptococcus suis	YS39	0.04159	0.02264	2164	90	49
73123	-	-	Streptococcus suis	YS49	0.06327	0.01054	2276	144	24
73126	-	-	Streptococcus suis	YS54	0.04451	0.00556	2157	96	12
73128	-	-	Streptococcus suis	YS57	0.0685	0.01015	2365	162	24
194512	-	-	Streptococcus thermophilus	1F8CT	0.00437	0.01203	1829	8	22
215673	-	-	Streptococcus thermophilus	ASCC 1275	0.00419	0.01099	1911	8	21
155679	-	-	Streptococcus thermophilus	C106	0.00442	0.01325	1811	8	24
194513	-	-	Streptococcus thermophilus	CAG:236	0.00354	0.0112	1697	6	19
289	-	-	Streptococcus thermophilus	CNRZ1066	0.00374	0.01123	1870	7	21
215674	-	-	Streptococcus thermophilus	CS8	0.00375	0.01124	1868	7	21
93584	-	-	Streptococcus thermophilus	DGCC7710	0.00427	0.01121	1874	8	21
68162	-	-	Streptococcus thermophilus	JIM 8232	0.00458	0.00559	1967	9	11
215675	-	-	Streptococcus thermophilus	KLDS 3.1003	0.00866	0.0107	1963	17	21
215676	-	-	Streptococcus thermophilus	KLDS SM	0.0042	0.01103	1904	8	21
155680	-	-	Streptococcus thermophilus	KLDS3.1012	0.00418	0.01151	1912	8	22
290	-	-	Streptococcus thermophilus	LMD-9	0.00366	0.01308	1912	7	25
291	-	-	Streptococcus thermophilus	LMG 18311	0.00537	0.0043	1862	10	8
215677	-	-	Streptococcus thermophilus	MN-BM-A01	0.00252	0.01006	1988	5	20
215678	-	-	Streptococcus thermophilus	MN-BM-A02	0.00419	0.01101	1908	8	21
68163	-	-	Streptococcus thermophilus	MN-ZLW-002	0.0026	0.01041	1921	5	20
73139	-	-	Streptococcus thermophilus	MTCC 5460	0.00298	0.00238	1680	5	4
73140	-	-	Streptococcus thermophilus	MTCC 5461	0.00359	0.00299	1673	6	5
109426	-	-	Streptococcus thermophilus	MTH17CL396	0.00267	0.00426	1876	5	8
68164	-	-	Streptococcus thermophilus	ND03	0.00418	0.0115	1913	8	22
215679	-	-	Streptococcus thermophilus	ND07	0.00414	0.01036	1931	8	20
215680	-	-	Streptococcus thermophilus	S9	0.00379	0.00433	1848	7	8
215681	-	-	Streptococcus thermophilus	SMQ-301	0.00473	0.01419	1903	9	27
194514	-	-	Streptococcus thermophilus	St1-GS-2	0.00335	0.00558	1792	6	10
194515	-	-	Streptococcus thermophilus	St1-WT	0.00334	0.00557	1796	6	10
109427	-	-	Streptococcus thermophilus	TH1435	0.0027	0.01405	1850	5	26
109428	-	-	Streptococcus thermophilus	TH1436	0.0038	0.01302	1843	7	24
194516	-	-	Streptococcus thermophilus	TH1477	0.00562	0.00971	1956	11	19
194517	-	-	Streptococcus thermophilus	TH982	0.00435	0.00435	1840	8	8
194518	-	-	Streptococcus thermophilus	TH985	0.00476	0.01111	1890	9	21
211207	-	-	Streptococcus thermophilus	UC8547	0.00326	0.00543	1843	6	10
211208	-	-	Streptococcus thermophilus	UC8547del3	0.00326	0.00434	1842	6	8
60085	-	-	Streptococcus thoraltensis	DSM 12221	0.03535	0.00512	2150	76	11
155681	-	-	Streptococcus uberis	6736	0.03474	0.01603	1871	65	30
155682	-	-	Streptococcus uberis	6780	0.03079	0.0167	1916	59	32
292	-	-	Streptococcus uberis	0140J	0.0061	0.02275	1802	11	41
155683	-	-	Streptococcus uberis	Ab71	0.00671	0.02012	1789	12	36
155684	-	-	Streptococcus uberis	B190	0.03688	0.00922	1844	68	17
155685	-	-	Streptococcus uberis	B362	0.00492	0.02352	1828	9	43
155686	-	-	Streptococcus uberis	C5072	0.03666	0.02179	1882	69	41
155687	-	-	Streptococcus uberis	C5388	0.0398	0.00884	1809	72	16
155688	-	-	Streptococcus uberis	C6344	0.06115	0.0116	1897	116	22
155689	-	-	Streptococcus uberis	C8329	0.0667	0.02941	1904	127	56
155690	-	-	Streptococcus uberis	C9359	0.0398	0.00884	1809	72	16
155691	-	-	Streptococcus uberis	EF20/0145	0.0048	0.02559	1876	9	48
155692	-	-	Streptococcus uberis	S6261	0.04237	0.00978	1841	78	18
60090	-	-	Streptococcus urinalis	2285-97	0.09128	0.01552	2191	200	34
60091	-	-	Streptococcus urinalis	FB127-CNA-2	0.07055	0.01512	2183	154	33
63670	-	-	Streptococcus urinalis	SRR067581	0.08832	0.0161	2174	192	35
63669	-	-	Streptococcus urinalis	SRR536860	0.06798	0.0147	2177	148	32
155693	-	-	Streptococcus vestibularis	1005_STHE	0.00473	0.00526	1902	9	10
194522	-	-	Streptococcus vestibularis	22-03 S4	0.00529	0.0205	1512	8	31
194523	-	-	Streptococcus vestibularis	22-04 S5	0.00673	0.01963	1783	12	35
194524	-	-	Streptococcus vestibularis	22-06 S6	0.00769	0.02306	1821	14	42
60092	-	-	Streptococcus vestibularis	ATCC 49124	0.00395	0.01524	1772	7	27
60093	-	-	Streptococcus vestibularis	F0396	0.00358	0.01331	1954	7	26
