# Supplementary material for: Prophages and satellite prophages are widespread in Streptococcus and may play a role in pneumococcal pathogenesis
Source: Nat Commun. 2019 Oct 24;10:4852. doi: 10.1038/s41467-019-12825-y (PMC6813308; doi:10.1038/s41467-019-12825-y)
Supplement: Supplementary file 5 — Supplementary Data 3 [file 41467_2019_12825_MOESM5_ESM.xlsx]

## Sheet: Prophage_flanking_genes
Supplementary Data 3. List of all prophages identified in this study, the insertion site and the host bacterial genes flanking the prophage sequence.
-	Host Species	Host Strain	Prophage Type	Number/Name	Genbank Accession	FL_5	FL_4	FL_3	FL_2	FL_1	Insertion Site Designation	FR_1	FR_2	FR_3	FR_4	FR_5	FL Sequence	FR Sequence
1	Streptococcus acidominimus	ATCC_51725	Full-length prophage	1	MK448665	hypothetical protein	Recombination inhibitory protein MutS2	acetyltransferase, GNAT family family	Thioredoxin	FIG000557: hypothetical protein co-occurring with RecR	S_acidominimus_FP_ISa	hypothetical protein	hypothetical protein	hypothetical protein	Galactosamine-6-phosphate isomerase (EC 5.3.1.-)	Xaa-Pro dipeptidyl-peptidase (EC 3.4.14.11)	TTGAAGGTTGGAAATAAAACGAGTGCAACTCGTGTCAAACAGTCTAGGAATAGACTGTGGGAGGTTGGAAATAAAACGAGTGCAACTCGTGTCACACGCTCTCGTATCTTGTATAATTGAACTCGGATTAAGAGCTGTGTAAAAAAGATAGATTTCCTCGTGTTCATGGAACACCACGTCAATCTCCTATTTTTACTTTACTCTTCGCGTCCTCTGTATCTACACGTCCTAAACTCTGTGCGAAAAAGAGACGCAGCTGTCTAGGTTTAGCTAGTTATAGCTGTGGCTACCTTTAGGTATAAATCTTCCTAGCTCCAAAGGTATGGGATACCTTTGGAGGCGGGAAATAGAAGTTTGCAGAGCAAACTCTCGTCTAAAAGCTCTGCGTCAGATTTCCTA…	ATGATGAAAGATAAAGAATATTATCTTGGATTGAGCTATCCGATTTTAATTAAAAAAATTTATGATGAGGGTGAATTATTATTCACTGCTTCTATTAAAGAATTGCCAGGCTTGATTGTTTATGGTGAGTCTTTAGAAGAGGTTTATGAAGAAATTGAATTAGCGAAGGCGGACTGGATTGAGGCGAATCTTGAGTGGGGTAGAGAGATTAAAGAACCTATTGAGGATTCCTTAGAAGACTATAGCGGAAAAGTAACTTTAAGGATGCCCAAAACGCTACATAGGAATATTAAAGAACGTTCTGAAGTTGAAGGTGTTAGCTTAAATCAAACTATAGTACAATTAATTAACGATGGATTACTCAAGCAAACTCATAATGTTATTGAACAGCTAGCTAAT…
2	Streptococcus acidominimus	ATCC_51725	Satellite prophage	1	MK448355	ATPase component of general energizing module of ECF transporters	Transmembrane component of general energizing module of ECF transporters	Aggregation promoting factor	L-serine dehydratase, alpha subunit (EC 4.3.1.17)	L-serine dehydratase, beta subunit (EC 4.3.1.17)	S_acidominimus_SP_ISa	Putative CDP-glycerol:glycerophosphate glycerophosphotransferase (EC 2.7.8.-)	hypothetical protein	tRNA-specific 2-thiouridylase MnmA	predicted 4-deoxy-L-threo-5-hexosulose-uronate ketol-isomerase (EC 5.3.1.17)	hypothetical protein	ATGGGCATTACTCTCCAACAAGTAGATTATACATATCAGGCGAACACCCCTTTTGAAGGGCGGGCACTTTTTGGTGTCGACTTGGAGATTGTAGATGGTTCTTATACTGCGATTATTGGGCATACTGGGTCAGGAAAATCGACGATTTTACAGTTGTTAAATGGGCTGAATATCCCAACGTCAGGAACTGTTTTGATTGATGATTTTTGTATTACACCGACCTCTGTCAATAAGGATATTAAGCAGGTTCGTAAGAAAGTTGGGCTCGTTTTCCAGTTTCCAGAAAGTCAGGTTTTTGAAGAAACGGTTTTGAAAGATGTTGCCTTTGGACCCCAGAATTTTGGTATATCAAAGGAGGAGGCAGAAGCGATTGCGCGTGAAAAATTAGCCTGGGTCGGT…	TTATTGAGTAAGGGCTCCCACTTGCTGTATCATTGTGACCATCTTTTCAGGAGCTGTATGTGGAATTTCTGTTTTCAAAGGGTAGCTGTTGAAAATAGAAGCGATAGTATTGTCAAATGACAATACAGGCTTGGAATGAGCGATGACGTGTTCAAGTAATTCATCCAATTTCGTACCATGATTGATATCTAAATAAATATCACAGTTCGTTAGCATATCTTCTAGCACATAGTCGATCACGTTTGGATGGAGAAAGACGTTTTTTCTGCCCGCCAGACGTAGGATATCATCGTGAAAATTTGTGAAAGCAACGATATGAAATTCATAATCAGGCAGAGCATCTATCAGATAATGAACCTGTTCTAATACATGAGTATTGGTGATTGTGACGATTCTTCC…
3	Streptococcus agalactiae	09mas018883	Full-length prophage	1	MK448728	N-acetyl-L,L-diaminopimelate deacetylase (EC 3.5.1.47)	N-acetyl-L,L-diaminopimelate deacetylase (EC 3.5.1.47)	FIG01119363: hypothetical protein	hypothetical protein	FIG01116439: hypothetical protein	S_agalactiae_FP_ISg	Recombinase	Site-specific recombinase	FIG01120285: hypothetical protein	Serine/threonine protein kinase PrkC, regulator of stationary phase	hypothetical CDS	ATGTCAGTTCAAAGTGTGCTTGAGTCCTTGATAATGATTAAAGAGTGGCAAGAGGAAACTTACAAATATTTTCATAGCCATCCCGAATTATCAATGCAAGAGAAAAATACTAGTCAATTTATTTATAAAACCTTGCTGTCTTATGGTTACCAAACTCTACGAATTGGAGGAGGCGTTGTTGGTATTTTAGAAAATGGAGATGGTCCTAAAGTACTATTTAGGGCGGATATGGATGCTCTGCCTGTAAAAGAAGAAACAGGATTGGAATATGCTTCTAAAGTAGTCATGAAAGACTTAGATGGTAAGACAGTACCTGTGATGCATGCCTGTGGTCATGATGTTCATATTGTAGCTGGCTTAGGGGCAGCTTGGGCTTTGGCTAATCATTTATCGGAGTGG…	ATGGCAGTAAGGTTAATTAAGACAAAAAGTAATCGTAAAAAACAACGTGTCTGTGCTTATACTAGGGTGTCAACAACAAATAGTAGTCAGCTTGATTCCCTTGAAAACCAGAAGGCTTATTTTGAAACATTCTATGTCAATCGGGAGGACGTCGATTTTCTCGGAGTCTATTACGATAAGGGGATTTCTGGGTCTAAGGAGAAACGACCGAGTTTTCAAGCTATGCTTGAAGCTTGTAGGCAAGGTCAGATTGATTTGATACATACCAAGTCCATTTCACGGTTTGCGAGGAATACCATGACGGTACTTGAAGTCAGTCGTGAGTTGAAAGCCCTAGGTGTTGGTATCTATTTTGAAGAGCAGAACATCAATACCTTATCCAATGAAGGAGAGGGCATG…
4	Streptococcus agalactiae	09mas018883	Satellite prophage	1	MK448472	Phosphoesterase, DHH family protein	LSU ribosomal protein L9p	Replicative DNA helicase (DnaB) (EC 3.6.4.12)	FIG01114855: hypothetical protein	SSU ribosomal protein S4p (S9e)	S_agalactiae_SP_ISb	Transcriptional regulator, TetR family	Phage infection protein	FIG01115693: hypothetical protein	Hydrolase, alpha/beta hydrolase fold family	L-O-lysylphosphatidylglycerol synthase (EC 2.3.2.3)	ATGAAAAGATTTCGTTTTGCAACCGTCCATTTAGTTTTAATAGGCCTGATTTTATTTGGACTATTAGCTATTTGTGTTAGGTTATTTCAATCCTATACGGCTCTATTATTGGCTATTTTTGTTGCTTTATCTTTTGTTGTTGCCTTATTATATTACCAAAAGATAACTTATGAACTATCTGAAGTTGAACAAATTGAATTACTTAATGATCAAACAGAAGTTTCTCTTAAGAGTCTTCTTGAACAAATGCCAGTTGGTGTTATACAATTTGATCTTGAAACAAATGATATTGAGTGGTTTAACCCTTATGCAGAATTGATTTTTACTGGGGATAATGGTCATTTTCAGTCTGCTACTGTTAAAGACATCATTACTAGTAGACGTAATGGAACGGCTGGG…	TTAAGTTTGAGGTAATAAACTGAGTAGCACTTGTGTAATTTGTTGAGGGCTTTCTTTTTTTCCTCGTGTTATCCACATTTGATAGACTCCAAAAATAGCATGACTGAGATAGACACTATAATACAAACGGTTGATATCAGACTTTGTTGCATCTGGATTGACCTCAGGTAATTCTTTAGAAAGCATTAATTGTAATTTATTAAGGATGTAGGTCTGAATTTCTTTTGTTCCATTTTGGGTTAAGAGAGCAGCAAATAATGATTCTCTATCTAAGAATTGAAAAATTTCGAGCAAGGCATCTTCTTTTTTAAATTGATTGCGATCAAAAATATATTCGACTTTATTGAAGAGTGACTGTTGGTATTGATCAATCATTTCATATTTATCTTTATAATGAGT…
5	Streptococcus agalactiae	2603V_R	Full-length prophage	1	MK448781	Chorismate mutase I (EC 5.4.99.5)	Chloride channel protein	Mobile element protein	Mobile element protein	LSU ribosomal protein L19p	S_agalactiae_FP_ISf	Phage integrase	Transposase	Mobile element protein	Mobile element protein	Unknon	ATGGAATTAGAAGAGATTCGTCAAGAAATAGATGAAATAGATCAGCAATTAGTAAGCCTTTTAGAAACTAGAATGGGTCTAATTTTAGAGGTCATAGCATTTAAAAAGAAACATCGACTTCCAGTTTTAGATAATAATCGTGAAAACGAAGTGCTTAACAATGTATTGAAGAAAGTCCAAAACCATCAATTTGACGATGTGATACGAGCAACTTTCAAAGACATTATGACAGAATCTCGTGTTTATCAAAAGGAGAATATTGTAGACGGTGATTAAACGATTTGATAATTATGCTCAGTACGTACTTGTTTTAGGTTTTAGCTTACTAATTGGTGGTGTGGTTGGGGCTATTACAGCAGTCTTTGGACGTGTTCTATTATTCCTGACAGCCTTTAGAAG…	CTATTGTGTACAATAGTAGTAGATTCCGGCAGGGGACATATTCATTGCATGTAAATAGCGGTTTAGAGCTATTTTGCCCCAAATCCGCCCCAAATTTCTCTGATTAAGTTTATCGTTCCTATCTTTTTGTTCTTGTAATTGATGTGCGTAAACTTCTAAAGTGATATTTAAATTCTCGTGATCTAAAACTTGAGAGATGGAAATTAGATAGCTTGCAAATGTATGCCTGAGAGAGTGCACTCGTACCTCGCGACCAGTTATTTTTCGGATAGTTTTATTGACTGCATTATTTGAAAGTTTGTCGAATAATCTGTCGTTTTTATTTTTTGTAAATTCATGCAAAAAAAATAATGTATCATTGTCAATTGGTATATTTCTGATACTACTTTTGTTTTTTGT…
6	Streptococcus agalactiae	2603V_R	Full-length prophage	2	MK448992	oxidoreductase, Gfo/Idh/MocA family	Neutral endopeptidase O (EC 3.4.24.-)	Muramoyltetrapeptide carboxypeptidase (EC 3.4.17.13)	lysin rich protein	Na+/H+ antiporter	S_agalactiae_FP_ISj	Alkyl hydroperoxide reductase protein F (EC 1.6.4.-)	Alkyl hydroperoxide reductase protein C (EC 1.6.4.-)	SSU ribosomal protein S2p (SAe)	Translation elongation factor Ts	small multidrug export protein (qacE) homolog	TCATTTTTCTTCTTCTGGGTAGGTAAATCCCCATTCTTGACGTAGCTGTGTCATGATATCCATAACGTCTTTGGTATAGTTTAAGTACATGTGGTTAGTTTTTCCTGAAACGGCTTCTTCCATATCAGCTACCTCATATTGGAGGGCATTTTCAGTTTTGCCAGCTTCGAGAATATCTTGATGCCCATCCTCAGTATAAGTAATAACTGCCTTTTGTCCTCGCGGATATTCAAAAAGTTCAATGTAGCCTTTATCGTAAGCGATAGTTGCTCGTTTAGGTTGTTTTGCATGTAAACTAAGGCTGACAGTCGCCATCTCATTTGCAGGATTGGTTAGTAGGATACCAACTTGTTCATCAACTCCTGTTGGTGCAAATGTAACTTGAGAGGTAATGTTGTG…	TTATTGTCTGATTAAATAATCAAATGCGCCAATGGCAGCTGTGGCACCAGACCCCATGGAAATAATGATTTGCTTGTAGGCAGCATCTGTACAGTCACCTGCAGCAAAAATACCAGGGATATTTGTTGAGCCAAATTTATCAACGACAATTTCTTGACGTTCATTGAGTTCAATGCCGCTATCCTTGAGCCAAGATGTACTTGGTACAAGACCAATTTGTACAAAAACACCTTCTAAATCAATGTGTTTTTCTTCGTTTGTATCACGATCGGTATAGTTTAAACCAGTGACATGATCTTCACCAACGATATCTTTAGTAGCAACATTCTTAAGAATAGTTAAATTGTCAGTTTTAGCTGCTCGTTCTTGCAGTACTTGGTCTGCTTTGAGCTCAGGTAA…
7	Streptococcus agalactiae	A909	Full-length prophage	1	MK448829	DNA repair protein RecN	Hypothetical protein DUF194, DegV family	FIG006988: Lipase/Acylhydrolase with GDSL-like motif	YfaA	DNA-binding protein HBsu	S_agalactiae_FP_ISe	Dihydroorotate dehydrogenase, catalytic subunit (EC 1.3.3.1)	tRNA-dependent lipid II-Ala--L-alanine ligase	tRNA-dependent lipid II--L-alanine ligase	UDP-N-acetylmuramoylpentapeptide-lysine N(6)-alanyltransferase (EC 2.3.2.10)	Promiscuous sugar phosphatase YidA, haloacid dehalogenase-like phosphatase family	ATGCTTTTAGAAATTTCTATTAAGAATTTCGCTATTATCGAAGAAATTTCACTTAATTTTGAAACAGGAATGACTGTTTTAACTGGTGAGACTGGTGCAGGGAAATCTATCATTATTGATGCTATGAATATGATGTTAGGATCCCGTGCTAGCGTTGAAGTGATTCGCCATGGTGCTAACAAAGCAGAAATTGAAGGATTTTTCTCTGTTGAAAAAAATCAATCATTAGTCCAATTATTGGAAGAAAATGGCATTGAATTAGCAGATGAATTAATTATTCGCCGAGAAATCTTTCAAAATGGGCGCAGCGTTAGTCGAATTAATGGGCAAATGGTGAATTTGTCAACACTAAAAGCTGTGGGGCATTATTTGGTAGACATTCATGGTCAGCATGACCAA…	TTAAAGGTAATTAAGTTGTCCTCGAAAATCCTCCAATGATTGATAGCCTTTATCAGCCATTATTTCTTTTAATTCTCTGCTTACACGCTGAAAAATTTCTGGTCCTTCTTTTTGTAAAGCGGTTCCGATTTGGACCATACTAGCTCCACATAGAATGTGTTCAAAGGCATCACGGCCGTTTTTAACACCACCTGTTCCGATAATTTTAATTGAAGGATTTAAACGTTTGTAGAAAGCATGGACGTTAGCTAAGGCGGTAGGCTTGATAAAATCCCCACCGATACCTCCAAAGCCATTTTTAGGCTTTATAACGACAGTTTCATCATCAATAACAAGTCCATTTCCGATAGAATTAACACAGTTAATAAAAGCTAAAGGATATTTGTTAAAAATTGTAGC…
8	Streptococcus agalactiae	A909	Full-length prophage	2	MK449007	transcriptional regulator, TetR family	ATP-dependent DNA ligase (EC 6.5.1.1) clustered with Ku protein, LigD	FIG01119363: hypothetical protein	hypothetical protein	FIG01116439: hypothetical protein	S_agalactiae_FP_ISg	Recombinase	Site-specific recombinase	FIG01120285: hypothetical protein	Serine/threonine protein kinase PrkC, regulator of stationary phase	hypothetical CDS	TTAAATTCTCACGACAGATGTGATATATTTTGCTATTTTTTCAGGACTTTCAGTAAAATTATTATCTATCCAATTTAAAATGATACTTTCAATTGTTGAGATATAAATATCAAGAGCGAAAGAATATGGAATTTGATATGCTGTTTCGAGTTGTTTCTCTAAGTCTGGTATATCGGAATGTATAATCATTCCTTTGATATAGTCTTTAATTATGTTGTCAATATTTGGAAAAAAACAAACAAAGGACTTAATAATTTCTTTGTTTGTATACATATAGTTAAGCATCTCCTTTAAGACCACTTCTTCATATAATAAATCATTATTTAAAATTTTTGTGATATCATCAAAGATTATTAAAATAGACTCCCTAAGGAAGTCTTCTTTTGAATTGAAATGATT…	ATGGCAGTAAGGTTAATTAAGACAAAAAGTAATCGTAAAAAACAACGTGTCTGTGCTTATACTAGGGTGTCAACAACAAATAGTAGTCAGCTTGATTCCCTTGAAAACCAGAAGGCTTATTTTGAAACATTCTATGTCAATCGGGAGGACGTCGATTTTCTCGGAGTCTATTACGATAAGGGGATTTCTGGGTCTAAGGAGAAACGACCGAGTTTTCAAGCTATGCTTGAAGCTTGTAGGCAAGGTCAGATTGATTTGATACATACCAAGTCCATTTCACGGTTTGCGAGGAATACCATGACGGTACTTGAAGTCAGTCGTGAGTTGAAAGCCCTAGGTGTTGGTATCTATTTTGAAGAGCAGAACATCAATACCTTATCCAATGAAGGAGAGGGCATG…
9	Streptococcus agalactiae	A909	Satellite prophage	1	MK448660	Phosphoesterase, DHH family protein	LSU ribosomal protein L9p	Replicative DNA helicase (DnaB) (EC 3.6.4.12)	FIG01114855: hypothetical protein	SSU ribosomal protein S4p (S9e)	S_agalactiae_SP_ISb	Transcriptional regulator, TetR family	Phage infection protein	FIG01115693: hypothetical protein	Hydrolase, alpha/beta hydrolase fold family	L-O-lysylphosphatidylglycerol synthase (EC 2.3.2.3)	ATGAAAAGATTTCGTTTTGCAACCGTCCATTTAGTTTTAATAGGCCTGATTTTATTTGGACTATTAGCTATTTGTGTTAGGTTATTTCAATCCTATACGGCTCTATTATTGGCTATTTTTGTTGCTTTATCTTTTGTTGTTGCCTTATTATATTACCAAAAGATAACTTATGAACTATCTGAAGTTGAACAAATTGAATTACTTAATGATCAAACAGAAGTTTCTCTTAAGAGTCTTCTTGAACAAATGCCAGTTGGTGTTATACAATTTGATCTTGAAACAAATGATATTGAGTGGTTTAATCCTTATGCAGAATTGATTTTTACTGGGGATAATGGCCATTTTCAGTCTACTACTGTTAAAGATATCATTACTAGTAGACGTAATGGAACGGCTGGG…	TTAAGTTTGAGGTAATAAACTGAGTAGCACTTGTGTAATTTGTTGAGGGCTTTCTTTTTTTCCCCGTGTTATCCACATTTGATAGACTCCAAAAATAGCATGACTGAGATAGACACTATAATACAAACGGTTGATATCAGACTTTGTTGCATCTGGATTGACCTCAGGTAATTCTTTAGAAAGCATTAATTGTAATTTATTAAGGATGTAGGTCTGAATTTCTTTTGTTCCATTTTGGGTTAAGAGAGCAGCAAATAATGATTCTCTATCTAAGAATTGAAAAATTTCGAGCAAGGCATCTTCTTTTTTAAATTGATTGCGATCAAAAATATATTCGACTTTATTGAAGAGTGACTGTTGGTATTGATCAATCATTTCATATTTATCTTTATAATGAGT…
10	Streptococcus agalactiae	BE-PW-130	Full-length prophage	1	MK448837	DNA repair protein RecN	Hypothetical protein DUF194, DegV family	FIG006988: Lipase/Acylhydrolase with GDSL-like motif	YfaA	DNA-binding protein HBsu	S_agalactiae_FP_ISe	Dihydroorotate dehydrogenase, catalytic subunit (EC 1.3.3.1)	tRNA-dependent lipid II-Ala--L-alanine ligase	tRNA-dependent lipid II--L-alanine ligase	UDP-N-acetylmuramoylpentapeptide-lysine N(6)-alanyltransferase (EC 2.3.2.10)	Promiscuous sugar phosphatase YidA, haloacid dehalogenase-like phosphatase family	ATGCTTTTAGAAATTTCTATTAAGAATTTCGCTATTATCGAAGAAATTTCACTTAATTTTGAAACAGGAATGACTGTTTTAACTGGTGAGACTGGTGCAGGGAAATCTATCATTATTGATGCTATGAATATGATGTTAGGATCCCGTGCTAGCGTTGAAGTGATTCGCCATGGTGCTAACAAAGCAGAAATTGAAGGATTTTTCTCTGTTGAAAAAAATCAATCATTAGTCCAATTATTGGAAGAAAATGGCATTGAATTAGCAGATGAATTAATTATTCGCCGAGAAATCTTTCAAAATGGGCGCAGCGTTAGTCGAATTAATGGGCAAATGGTGAATTTGTCAACACTAAAAGCTGTGGGGCATTATTTGGTAGACATTCATGGTCAGCATGACCAA…	TTAAAGGTAATTAAGTTGTCCTCGAAAATCCTCCAATGATTGATAGCCTTTATCAGCCATTATTTCTTTTAATTCTCTGCTTACACGCTGAAAAATTTCTGGTCCTTCTTTTTGTAAAGCGGTTCCGATTTGGACCATACTAGCTCCACATAGAATGTGTTCAAAGGCATCACGGCCGTTTTTAACACCACCTGTTCCGATAATTTTAATTGAAGGATTTAAACGTTTGTAGAAAGCATGGACGTTAGCTAAGGCGGTAGGCTTGATAAAATCCCCACCGATACCTCCAAAGCCATTTTTAGGCTTTATAACGACAGTTTCATCATCAATAACAAGTCCATTTCCGATAGAATTAACACAGTTAATAAAAGCTAAAGGATATTTGTTAAAAATTGTAGC…
11	Streptococcus agalactiae	BSU248	Full-length prophage	1	MK448669	ATP-dependent Clp protease proteolytic subunit (EC 3.4.21.92)	FIG01114398: hypothetical protein	High-affinity leucine-specific transport system, periplasmic binding protein LivK (TC 3.A.1.4.1)	High-affinity branched-chain amino acid transport system permease protein LivH (TC 3.A.1.4.1)	Branched-chain amino acid transport system permease protein LivM (TC 3.A.1.4.1)	S_agalactiae_FP_ISh	Phage lysin, N-acetylmuramoyl-L-alanine amidase	hypothetical protein	Phage holin	hypothetical protein	hypothetical protein	ATGATTCCAGTAGTTATTGAACAAACAAGTCGTGGTGAACGTTCTTATGATATTTACTCACGTCTTTTAAAAGATCGTATTATTATGTTGACAGGCCAAGTTGAGGATAATATGGCCAATAGTATCATTGCACAGTTATTGTTTCTCGATGCACAAGATAATACAAAGGATATTTACCTTTATGTCAATACACCAGGTGGTTCAGTATCGGCTGGACTTGCTATTGTGGACACCATGAACTTCATTAAATCGGACGTACAGACGATTGTTATGGGGATGGCTGCTTCGATGGGAACCATTATTGCTTCAAGTGGTGCTAAAGGAAAACGTTTTATGTTACCGAATGCAGAATATATGATCCACCAACCAATGGGCGGAACAGGCGGAGGTACACAGCAA…	TTATACTTGTGTGGCATTAGCTAAATACTTATCTTCTACCCATTGGTCAGACTGAGAAGCATTAATGCGTGACCATCCATTCACTTTTTCGTAGACTCTTACGCGAGTTCCTGCTTTGATAAATTCTTTATCAGCGCTACTTGCGTTTGGCTTAGACTCTACATAATAGTCTGTGCTAAGGGTTGCTTCGTAGTAAGGTACATTTGAGTTGTCTAATTTAGTGTTAGTATCTAGCTTTTGATTAAAAGTAAGCTGGCTTTGTGGTTCTTGTGGTTTGTCAATCTTAGGTATATCAACTTTGCTACTATCATCTGCTAATAATACAATATTTTTATCTAAACCACCTGCTACTCCTACACTTGTAAACTGCCACCAGCGCACACCATCCATTGAAGGGAA…
12	Streptococcus agalactiae	BSU248	Satellite prophage	1	MK448322	Phosphoesterase, DHH family protein	LSU ribosomal protein L9p	Replicative DNA helicase (DnaB) (EC 3.6.4.12)	FIG01114855: hypothetical protein	SSU ribosomal protein S4p (S9e)	S_agalactiae_SP_ISb	Transcriptional regulator, TetR family	Phage infection protein	FIG01115693: hypothetical protein	Hydrolase, alpha/beta hydrolase fold family	L-O-lysylphosphatidylglycerol synthase (EC 2.3.2.3)	ATGAAAAGATTTCGTTTTGCAACCGTCCATTTAGTTTTAATAGGCCTGATTTTATTTGGACTATTAGCTATTTGTGTTAGGTTATTTCAATCCTATACGGCTCTATTATTGGCTATTTTTGTTGCTTTATCTTTTGTTGTTGCCTTATTATATTACCAAAAGATAACTTATGAACTATCTGAAGTTGAACAAATTGAATTACTTAATGATCAAACAGAAGTTTCTCTTAAGAGTCTTCTTGAACAAATGCCAGTTGGTGTTATACAATTTGATCTTGAAACAAATGATATTGAGTGGTTTAATCCTTATGCAGAATTGATTTTTACTGGGGATAATGGCCATTTTCAGTCTACTACTGTTAAAGATATCATTACTAGTAGACGTAATGGAACGGCTGGG…	TTAAGTTTGAGGTAATAAACTGAGTAGCACTTGTGTAATTTGTTGAGGGCTTTCTTTTTTTCCCCGTGTTATCCACATTTGATAGACTCCAAAAATAGCATGACTGAGATAGACACTATAATACAAACGGTTGATATCAGACTTTGTTGCATCTGGATTGACCTCAGGTAATTCTTTAGAAAGCATTAATTGTAATTTATTAAGGATGTAGGTCTGAATTTCTTTTGTTCCATTTTGGGTTAAGAGAGCAGCAAATAATGATTCTCTATCTAAGAATTGAAAAATTTCGAGCAAGGCATCTTCTTTTTTAAATTGATTGAGATCAAAAATATATTCGACTTTATTGAAGAGTGACTGTTGGTATTGATCAATCATTTCATATTTATCTTTATAATGAGT…
13	Streptococcus agalactiae	BSU450	Satellite prophage	1	MK448327	Phosphoesterase, DHH family protein	LSU ribosomal protein L9p	Replicative DNA helicase (DnaB) (EC 3.6.4.12)	FIG01114855: hypothetical protein	SSU ribosomal protein S4p (S9e)	S_agalactiae_SP_ISb	Transcriptional regulator, TetR family	Phage infection protein	FIG01115693: hypothetical protein	Mobile element protein	Assembly_Gap	ATGAAAAGATTTCGTTTTGCAACCGTCCATTTAGTTTTAATAGGCCTGATTTTATTTGGACTATTAGCTATTTGTGTTAGGTTATTTCAATCCTATACGGCTCTATTATTGGCTATTTTTGTTGCTTTATCTTTTGTTGTTGCCTTATTATATTACCAAAAGATAACTTATGAACTATCTGAAGTTGAACAAATTGAATTACTTAATGATCAAACAGAAGTTTCTCTTAAGAGTCTTCTTGAACAAATGCCAGTTGGTGTTATACAATTTGATCTTGAAACAAATGATATTGAGTGGTTTAATCCTTATGCAGAATTGATTTTTACTGGGGATAATGGCCATTTTCAGTCTACTACTGTTAAAGATATCATTACTAGTAGACGTAATGGAACGGCTGGG…	N/A
14	Streptococcus agalactiae	BSU451	Full-length prophage	1	MK448851	Transcriptional regulator OrfX	DNA polymerase III epsilon subunit (EC 2.7.7.7)	Transcriptional regulator, MerR family	Cyclopropane-fatty-acyl-phospholipid synthase (EC 2.1.1.79)	FIG000557: hypothetical protein co-occurring with RecR	S_agalactiae_FP_ISi	Type I restriction-modification system, DNA-methyltransferase subunit M (EC 2.1.1.72)	Type I restriction-modification system, specificity subunit S (EC 3.1.21.3)	Type I restriction-modification system, restriction subunit R (EC 3.1.21.3)	Assembly_Gap	Assembly_Gap	ATGACAGTTGAAAAGACGGTTAGTGAATTAGCTGAAATTTTAGGGGTTAGTCGTCAAGCGATGAATAACAGAGTTAAAACACTCCCTGAAGAATGTGTGGAAAAGAATAGTAAAGGCGTTACAGTTGTTAATCGTGATGGCTTGATTAAATTGGAAGAAATCTATAAAAAAACTATTTTGGAAGAGGAACCAATTGACGAAGAAGCATCAAGACGAGAACTTTTAGAAATTCTTGTTGATGAGAAGAATACTGAAATCACACGTTTATATGAACAGTTAAAAGCAAAAGATATTCAGATTGCTTCAAAAGACGAGCAGTTACATGTAAAAGATATTCAAATAGCAGAGAAAGATAAGCAATTAGATCAACAACAGCAATTGACTTTAACTGCTATGGAA…	N/A
15	Streptococcus agalactiae	BSU451	Satellite prophage	1	MK448336	Septation ring formation regulator EzrA	Phosphoserine phosphatase (EC 3.1.3.3)	MutT/nudix family protein	FIG01114091: hypothetical protein	Enolase (EC 4.2.1.11)	S_agalactiae_SP_ISa	Streptococcal extracellular nuclease 2	5-Enolpyruvylshikimate-3-phosphate synthase (EC 2.5.1.19)	Shikimate kinase I (EC 2.7.1.71)	Cell envelope-associated transcriptional attenuator LytR-CpsA-Psr, subfamily F1 (as in PMID19099556)	RNA methyltransferase, TrmA family	ATGTCGAGCGGAATCATATTGCTGCTTGTGGCTATAGTCCTGCTTGTGATTATTGCCTACGTAGTCGGCGTCATAATAAGAAAACGTAATGATACATTAATTGCAAACTTAGAAACTAGAAAACAAGAGTTAGTTGACCTTCCTGTGCAAGAGGAGATTGAACAAGTCAAATCGCTTCATTTGATTGGCCAAAGTCAATCAACTTTTAGAGAATGGAACCAAAAATGGACTGATTTATCAACTAATTCATTTAAAGATATTGATTTTCATTTAGTTGAAGCTGAAAATCTTAATGATTCATTTAATTTTGTGCGTGCTAAGCACGAGATTGATAATGTTGATAGTCAGCTAACTATTATAGAAGAAGATATTGTTTCTATTCGTGAAGCTTTAGAAGTT…	CTACCATTGCAATCCAGCAGCAGCGATTTCTGCTTTTGAAGCGTATTGTCCATTTGGACGATGCCACCTTCCTCTATAGTCACGTTTGTAGCCTTGGCTAGTTTGTTCTTGTACTAGAGTTTCTTGTTTTTTCTGAGTTTCAGCTGCGAGCCTTGCTTGCTCCTCTTCTTGCTTCCTTTGAGCTTCAGCAGCAAGCCTTGCTTGTTCTTCTTCCAGTTTTTTCTGAGTTTCAGCAGCAGCTTTTTCCTCTTCAGCTTTCTTTTCTGCAAGTCGTTTTTCTTCTTCGTGCTTAGCGATAAGTTTTCTTTGTTCTTTAGCTGATAAGACAGTATTTTGAGCCTTTCCGCTGAGGTAGTCAATGGTAGCATTTGGTGAGGTATTCTCTAAGGTAACAGTGCT…
16	Streptococcus agalactiae	BSU451	Satellite prophage	1	MK448341	Phosphoesterase, DHH family protein	LSU ribosomal protein L9p	Replicative DNA helicase (DnaB) (EC 3.6.4.12)	FIG01114855: hypothetical protein	SSU ribosomal protein S4p (S9e)	S_agalactiae_SP_ISb	Transcriptional regulator, TetR family	Phage infection protein	FIG01115693: hypothetical protein	Hydrolase, alpha/beta hydrolase fold family	L-O-lysylphosphatidylglycerol synthase (EC 2.3.2.3)	ATGAAAAGATTTCGTTTTGCAACCGTCCATTTAGTTTTAATAGGCCTGATTTTATTTGGACTATTAGCTATTTGTGTTAGGTTATTTCAATCCTATACGGCTCTATTATTGGCTATTTTTGTTGCTTTATCTTTTGTTGTTGCCTTATTATATTACCAAAAGATAACTTATGAACTATCTGAAGTTGAACAAATTGAATTACTTAATGATCAAACAGAAGTTTCTCTTAAGAGTCTTCTTGAACAAATGCCAGTTGGTGTTATACAATTTGATCTTGAAACAAATGATATTGAGTGGTTTAACCCTTATGCAGAATTGATTTTCACTGGGGATAATGGCCATTTTCAGTCTGCTACTGTTAAAGATATCATTACTAGTAGACGTAATGGAACGGCTGGG…	TTAAGTTTGAGGTAATAAACTGAGTAGCACTTGTGTAATTTGTTGAGGGCTTTCTTTTTTTCCTCGTGTTATCCACATTTGATAGACTCCAAAAATAGCATGACTGAGATAGACACTATAATACAAACGATTGATATCAGACTTTGTTGCATCTGGATTGACCTCAGGTAATTCTTTAGAAAGCATTAATTGTAATTTATTAAGGATGTAGGTCTGAATTTCTTTTGTTCCATTTTGGGTTAAGAGAGCAGCAAATAATGATTCTCTATCTAAGAATTGAAAAATTTCGAGCAAGGCATCTTCTTTTTTAAATTGATTGCGATCAAAAATATATTCGACTTTATTGAAGAGTGACTGTTGGTATTGATCAATCATTTCATATTTATCTTTATAATGAGT…
17	Streptococcus agalactiae	CCUG_17336	Full-length prophage	1	MK448691	DNA repair protein RecN	Hypothetical protein DUF194, DegV family	FIG006988: Lipase/Acylhydrolase with GDSL-like motif	YfaA	DNA-binding protein HBsu	S_agalactiae_FP_ISe	Dihydroorotate dehydrogenase, catalytic subunit (EC 1.3.3.1)	tRNA-dependent lipid II-Ala--L-alanine ligase	tRNA-dependent lipid II--L-alanine ligase	UDP-N-acetylmuramoylpentapeptide-lysine N(6)-alanyltransferase (EC 2.3.2.10)	Promiscuous sugar phosphatase YidA, haloacid dehalogenase-like phosphatase family	ATGCTTTTAGAAATTTCTATTAAGAATTTCGCTATTATCGAAGAAATTTCACTTAATTTTGAAACAGGAATGACTGTTTTAACTGGTGAGACTGGTGCAGGGAAATCTATCATTATTGATGCTATGAATATGATGTTAGGAGCCCGTGCTAGTGTTGAAGTGATTCGCCATGGTGCTAACAAAGCAGAAATTGAAGGATTTTTCTCTATTGAAAAAAATCAATCATTAGTCCAATTATTGGAAGAAAATGGCATTGAATTAGCAGATGAATTAATTATTCGCCGAGAAATCTTTCAAAATGGGCGCAGCGTTAGTCGAATTAATGGGCAAATGGTGAATTTGTCAACACTAAAAGCTGTGGGGCATTATTTGGTAGACATTCATGGTCAGCATGACCAA…	TTAAAGGTAATTAAGTTGTCCTCGAAAATCCTCCAATGATTGATAGCCTTTATCAGCCATTATTTCTTTTAACTCTCTGCTTACACGCTGAAAAATTTCTGGTCCTTCTTTTTGTAAAGCGGTTCCGATTTGGACCATACTAGCTCCACATAGAATGTGTTCAAAGGCATCACGGCCGTTTTTAACACCACCTGTTCCGATAATTTTAATTGAAGGATTTAAACGTTTGTAGAAAGCATGGACGTTAGCTAAGGCGGTAGGCTTGATAAAATCACCGCCGATACCTCCAAAGCCATTTTTAGGCTTTATAACGACAGTTTCATCATCAATAACAAGTCCATTTCCGATAGAATTAACACAGTTAATAAAAGCTAAAGGATATTTGTTAAAAATTGTAGC…
18	Streptococcus agalactiae	CCUG_17336	Full-length prophage	2	MK448863	oxidoreductase, Gfo/Idh/MocA family	Neutral endopeptidase O (EC 3.4.24.-)	Muramoyltetrapeptide carboxypeptidase (EC 3.4.17.13)	lysin rich protein	Na+/H+ antiporter	S_agalactiae_FP_ISj	Alkyl hydroperoxide reductase protein F (EC 1.6.4.-)	Alkyl hydroperoxide reductase protein C (EC 1.6.4.-)	SSU ribosomal protein S2p (SAe)	Translation elongation factor Ts	small multidrug export protein (qacE) homolog	TCATTTTTCTTCTTCTGGGTAGGTAAATCCCCATTCTTGACGTAGCTGTGTCATGATATCCATAACATCTTTGGTATAGTTTAAGTACATGTGGTTAGTTTTTCCTGAAATGGCTTCTTCCATATCAGCTACCTCATATTGGAGAGCATTTTCAGTTTTGCCAGCTTCGATAATATCTTGATGCCCATCCTCAGTATAAGTAATAACTGCCTTTTGTCCTCGCGGATATTCAAAAAGTTCAATGTAGCCTTTATCGTAAGCGATAGTTGCTCGTTTAGGTTGTTTTGCATGTAAACTAAGGCTGACAGTCGCCATCTCATTTGCTGGGTTGGTTAGTAGGATACCAACTTGTTCATCAACCCCTGTTGGTGCAAATGTAACTTGAGAGGTAATGTTGTG…	TTATTGTCTGATTAAATAATCAAATGCGCCAATGGCAGCTGTGGCACCAGACCCCATGGAAATAATGATTTGCTTGTAGGCAGCATCTGTACAGTCACCTGCAGCAAAAATACCAGGGATATTTGTTGAGCCAAATTTATCAACGACAATTTCTTGACGTTCATTGAGTTCAATGCCGCTATCCTTGAGCCAAGAAGTACTTGGTACAAGACCAATTTGTACAAAAACACCTTCTAAATCAATGTGTTTTTCTTCGTTTGTATCACGATCGGTATAGTTTAAACCAGTGACATGATCTTCACCAACGATATCTTTAGTAGCAACATTCTTAAGAATAGTTAAATTGTCAGTTTTAGCTGCTCGTTCTTGCAGTACTTGGTCTGCTTTGAGCTCAGGTAA…
19	Streptococcus agalactiae	CCUG_17336	Satellite prophage	1	MK448350	Phosphoesterase, DHH family protein	LSU ribosomal protein L9p	Replicative DNA helicase (DnaB) (EC 3.6.4.12)	FIG01114855: hypothetical protein	SSU ribosomal protein S4p (S9e)	S_agalactiae_SP_ISb	Transcriptional regulator, TetR family	Phage infection protein	FIG01115693: hypothetical protein	Hydrolase, alpha/beta hydrolase fold family	L-O-lysylphosphatidylglycerol synthase (EC 2.3.2.3)	ATGAAAAGATTTCGTTTTGCAACCGTCCATTTAGTTTTAATAGGCCTGATTTTATTTGGACTATTAGCTATTTGTGTTAGGTTATTTCAATCCTATACGGCTCTATTATTGGCTATTTTTGTTGCTTTATCTTTTGTTGTTGCCTTATTATATTACCAAAAGATAACTTATGAACTATCTGAAGTTGAACAAATTGAATTACTTAATGATCAAACAGAAGTTTCTCTTAAGAGTCTTCTTGAACAAATGCCAGTTGGTGTTATACAATTTGATCTTGAAACAAATGATATTGAGTGGTTTAACCCTTATGCAGAATTGATTTTTACTGGGGATAATGGTCATTTTCAGTCTGCTACTGTTAAAGATATCATTACTAGTAGACGTAATGGAACGGCTGGG…	TTAAGTTTGAGGTAATAAACTGAGTAGCACTTGTGTAATTTGTTGAGGGCTTTCTTTTTTTCCTCGTGTTATCCACATTTGATAGACTCCAAAAATAGCATGACTGAGATAGACACTATAATACAAACGGTTGATATCAGACTTTGTTGCATCTGGATTGACCACAGGTAATTCTTTAGAAAGCATTAATTGTAATTTATTAAGGATGTAGGTCTGAATTTCTTTTGTTCCATTTTGGGTTAAGAGAGCAGCAAATAATGATTCTCTATCTAAGAATTGAAAAATTTCGAGCAAGGCATCTTCTTTTTTAAATTGATTGCGATCAAAAATATATTCGACTTTATTGAAGAGTGACTGTTGGTATTGATCAATCATTTCATATTTATCTTTATAATGAGT…
20	Streptococcus agalactiae	CCUG_30636	Full-length prophage	2	MK448872	N-acetyl-L,L-diaminopimelate deacetylase (EC 3.5.1.47)	N-acetyl-L,L-diaminopimelate deacetylase (EC 3.5.1.47)	FIG01119363: hypothetical protein	hypothetical protein	FIG01116439: hypothetical protein	S_agalactiae_FP_ISg	Recombinase	Site-specific recombinase	FIG01120285: hypothetical protein	Serine/threonine protein kinase PrkC, regulator of stationary phase	hypothetical CDS	ATGTCAGTTCAAAGTGTGCTTGAGTCCTTGATAATGATTAAAGAGTGGCAAGAGGAAACTTACAAATATTTTCATAGCCATCCCGAATTATCAATGCAAGAGAAAAATACTAGTCAATTTATTTATAAAACCTTGCTGTCTTATGGTTACCAAACTCTACGAATTGGAGGAGGCGTTGTTGGTATTTTAGAAAATGGAGATGGTCCTAAAGTACTATTTAGGGCGGATATGGATGCTCTGCCTGTAAAAGAAGAAACAGGATTGGAATATGCTTCTAAAGTAGTCATGAAAGACTTAGATGGTAAGACAGTACCTGTGATGCATGCCTGTGGTCATGATGTTCATATTGTAGCTGGCTTAGGGGCAGCTTGGGCTTTGGCTAATCATTTATCGGAGTGG…	ATGGCAGTAAGGTTAATTAAGACAAAAAGTAATCGTAAAAAACAACGTGTCTGTGCTTATACTAGGGTGTCAACAACAAATAGTAGTCAGCTTGATTCCCTTGAAAACCAGAAGGCTTATTTTGAAACATTCTATGTCAATCGGGAGGACGTCGATTTTCTCGGAGTCTATTACGATAAGGGGATTTCTGGGTCTAAGGAGAAACGACCGAGTTTTCAAGCTATGCTTGAAGCTTGTAGGCAAGGTCAGATTGATTTGATACATACCAAGTCCATTTCACGGTTTGCGAGGAATACCATGACGGTACTTGAAGTAAGTCGTGAGTTGAAAGCCCTAGGTGTTGGTATCTATTTTGAAGAGCAGAACATCAATACCTTATCCAATGAAGGAGAGGGCATG…
21	Streptococcus agalactiae	CCUG_30636	Satellite prophage	1	MK448363	Phosphoesterase, DHH family protein	LSU ribosomal protein L9p	Replicative DNA helicase (DnaB) (EC 3.6.4.12)	FIG01114855: hypothetical protein	SSU ribosomal protein S4p (S9e)	S_agalactiae_SP_ISb	FIG01117652: hypothetical protein	Transcriptional regulator, TetR family	Phage infection protein	FIG01115693: hypothetical protein	Hydrolase, alpha/beta hydrolase fold family	ATGAAAAGATTTCGTTTTGCAACCGTCCATTTAGTTTTAATAGGCCTGATTTTATTTGGACTATTAGCTATTTGTGTTAGGTTATTTCAATCCTATACGGCTCTATTATTGGCTATTTTTGTTGCTTTATCTTTTGTTGTTGCCTTATTATATTACCAAAAGATAACTTATGAACTATCTGAAGTTGAACAAATTGAATTACTTAATGATCAAACAGAAGTTTCTCTTAAGAGTCTTCTTGAACAAATGCCAGTTGGTGTTATACAATTTGATCTTGAAACAAATGATATTGAGTGGTTTAACCCTTATGCAGAATTGATTTTTACTGGGGATAATGGTCATTTTCAGTCTGCTACTGTTAAAGACATCATTACTAGTAGACGTAATGGAACGGCTGGG…	ATGAATCTAAATGATAGATTAAAAATAGAAGAAATGGAAGAGAAGTATGATAGCTTCAAACCTAGAATCAATGCATTAGTAGAAGCTATAGATGATTTTCAAAAGCACTATGAAGATTACGTGAAATTAAGAGAATTTTATGGTAGCGAAGACTGGTTTAGACTATCAGAACAAGCAGAAAATAATCTCAAATGCGGTGTACTGAGTGAGGATCAGCTCTTTGATTTTATAGGAGAACATAACGAGCTTGTAGGCCAATTTTTAGATATGTCTTCTCAAATGTATCGTCATTTATAATGTCAGTCCATATTAGTGTTGTTATCCTATAACGAGGATAAAATAAACCTAACTAAAAATGACCAGCCTATAAGGAAGGCTGGTTTTAAGTTTGAGGTAATA…
22	Streptococcus agalactiae	CCUG_37736	Satellite prophage	1	MK448370	Phosphoesterase, DHH family protein	LSU ribosomal protein L9p	Replicative DNA helicase (DnaB) (EC 3.6.4.12)	FIG01114855: hypothetical protein	SSU ribosomal protein S4p (S9e)	S_agalactiae_SP_ISb	FIG01117652: hypothetical protein	Transcriptional regulator, TetR family	Phage infection protein	FIG01115693: hypothetical protein	Hydrolase, alpha/beta hydrolase fold family	ATGAAAAGATTTCGTTTTGCAACCGTCCATTTAGTTTTAATAGGCCTGATTTTATTTGGACTATTAGCTATTTGTGTTAGGTTATTTCAATCCTATACGGCTCTATTATTGGCTATTTTTGTTGCTTTATCTTTTGTTGTTGCCTTATTATATTACCAAAAGATAACTTATGAACTATCTGAAGTTGAACAAATTGAATTACTTAATGATCAAACAGAAGTTTCTCTTAAGAGTCTTCTTGAACAAATGCCAGTTGGTGTTATACAATTTGATCTTGAAACAAATGATATTGAGTGGTTTAACCCTTATGCAGAATTGATTTTTACTGGGGATAATGGTCATTTTCAGTCTGCTACTGTTAAAGATATCATTACTAGTAGACGTAATGGAACGGCTGGG…	ATGAATCTAAATGATAGATTAAAAATAGAAGAAATGGAAGAGAAGTATGATAGCTTCAAACCTAGAATCAATGCATTAGTAGAAGCTATAGATGATTTTCAAAAGCACTATGAAGATTACGTGAAATTAAGAGAATTTTATGGTAGCGAAGACTGGTTTAGACTATCAGAACAAACAGAAAATAATCTCAAATGCGGTGTACTGAGTGAGGATCAGCTCTTTGATTTTATAGGAGAACATAACGAGCTTGTAGGCCAATTTTTAGATATGTCTTCTCAAATGTATCGTCATTTATAATGTCAGTCCTTATTAGTGTTGTTATCCTATAATGAGGATAAAATAAACCTAACTAAAAATGACCAGCCTATAAGGAAGGCTGGTTTTAAGTTTGAGGTAATA…
23	Streptococcus agalactiae	CCUG_39096_A	Full-length prophage	1	MK448708	Late competence protein ComGA, access of DNA to ComEA	Late competence protein ComGB, access of DNA to ComEA	Late competence protein ComGC, access of DNA to ComEA, FIG007487	Late competence protein ComGD, access of DNA to ComEA, FIG038316	Late competence protein ComGE, FIG075573	S_agalactiae_FP_ISc	Late competence protein ComGF, access of DNA to ComEA, FIG012620	Late competence protein ComGG, FIG068335	Adenine-specific methyltransferase (EC 2.1.1.72)	Acetate kinase (EC 2.7.2.1)	Transcriptional regulator, Cro/CI family	ATGGTTCAATCATTAGCAAAGCAAGTCATTCATCAGGCAGTAGAAGTAAATGCTCAAGATATTTATATCATTCCCAAAGGTGATTGTTATGAACTCTATATGCGTATTGATGATGAAAGGCGGTTTATTGATGTTTTTGAGTTTAATAGGATGGCTAGTCTTATTAGTCACTTTAAATTTGTGGCAGGCATGAACGTTGGAGAAAAAAGACGAAGTCAATTAGGTTCTTGTGACTATGAACTGTCAGAGGGAAGACTGGTTTCATTACGACTATCGAGTGTGGGAGATTATCGTGGTCAAGAATCTTTAGTTATTCGTATTTTGTATTCAGGTCATCAGGACTTAAAATATTGGTTTGATAATATAAAGCAAATGAAGGAAGTACTGGGTATAAGAGGG…	ATGAGAGTTTTAGATACGCTTTTAGAATGTTTGGTAGCATTGGTTACAATCACAGGAGCTTTACTAGTTTATCAAGGACTGACAAAATTGTTGGCTCAACAGATAGTAGTGATGTCTTCTTCCAGTCAGTCTGAATGGGTGTTATTAACTCAGCAACTAAATGCAGAATTTGAAGGCGCTCATCTGGAATATTTAAGACAGAACAAACTTTATTTACGTAAGCAAGATAAGATTGTAACCTTTGGCAAATCTAATAAAGATGATTTCCGTAAGACAGGTTATGATGGTCGAGGTTATCAACCAATGGTTTATGGGTTAGACAATTGTCAAATGAGTCAGACCAAAAGTATGGTAAAACTTGTTTTTTATTTTAAGGACGGGTTAAAAAGGACATTTTAC…
24	Streptococcus agalactiae	CCUG_39096_A	Satellite prophage	1	MK448380	Phosphoesterase, DHH family protein	LSU ribosomal protein L9p	Replicative DNA helicase (DnaB) (EC 3.6.4.12)	FIG01114855: hypothetical protein	SSU ribosomal protein S4p (S9e)	S_agalactiae_SP_ISb	FIG01117652: hypothetical protein	Transcriptional regulator, TetR family	Phage infection protein	FIG01115693: hypothetical protein	Hydrolase, alpha/beta hydrolase fold family	ATGAAAAGATTTCGTTTTGCAACCGTCCATTTAGTTTTAATAGGCCTGATTTTATTTGGACTATTAGCTATTTGTGTTAGGTTATTTCAATCCTATACGGCTCTATTATTGGCTATTTTTGTTGCTTTATCTTTTGTTGTTGCCTTATTATATTACCAAAAGATAACTTATGAACTATCTGAAGTTGAACAAATTGAATTACTTAATGATCAAACAGAAGTTTCTCTTAAGAGTCTTCTTGAACAAATGCCAGTTGGTGTTATACAATTTGATCTTGAAACAAATGATATTGAGTGGTTTAATCCTTATGCAGAATTGATTTTTACTGGGGATAATGGCCATTTTCAGTCTACTACTGTTAAAGATATCATTACTAGTAGACGTAATGGAACGGCTGGG…	ATGGATCTAAATGATAGATTAAAAATAGAAGAAATGGAAGAGAAATATGATAGCTTCAAACCTAGAATCAATGCATTAGTAGAAGCTATAGATGATTTTCAAAAGCACTATGAAGATTACGTGAAATTAAGAGAATTTTATGGTAGCGAAGACTGGTTTAGACTATCAGAACAAACAGAAAATAATCTCAAATGCGGTGTACTGAGTGAGGATCAGCTCTTTGATTTTATAGGAGAACATAACGAGCTTGTAGGCCAATTTTTAGACATGTCTTCTCAAATGTATCGTCATTTATAATGTCAGTCCTTATAGGCTGGTTTTAAGTTTGAGGTAATAAACTGAGTAGCACTTGTGTAATTTGTTGAGGGCTTTCTTTTTTTCCCCGTGTTATCCACATTT…
25	Streptococcus agalactiae	CH-1	Full-length prophage	1	MK448717	FIG01116026: hypothetical protein	FIG01114600: hypothetical protein	FIG01116748: hypothetical protein	hypothetical protein	hypothetical protein	S_agalactiae_FP_ISb	Recombinase	Site-specific recombinase	HMP-PP hydrolase (pyridoxal phosphatase) Cof, detected in genetic screen for thiamin metabolic genes (PMID:15292217)	HMP-PP hydrolase (pyridoxal phosphatase) Cof, detected in genetic screen for thiamin metabolic genes (PMID:15292217)	Signal recognition particle receptor protein FtsY (=alpha subunit) (TC 3.A.5.1.1)	CTAAACTTCATCTGAGTTTTCTCCTTTATTCCATGAAATACCGTAGAGTTCATTTCCGTTACTAGAGAGTCGCAATACAGTATTTTCTAATAAGAGTTGATTAGCTTCTGGAGAGTATGAGCTTGCTTTATCGAAAGCTAAAAACACCTGCTTATTTAGTGATTTTGATTGGTCATATAGCTTCAACAGAGCTTCGGTTGCTTGGTAGCTAATATTACTCAAGAGTAATGAGTCGTGTGCCAGTGCTGGCAGGTTAGTGAGATAGAGCATGGTTAGGTCAAATAAAATCATCCCTTTGAACTTAGTTCCTGTACCATCATCATCTGGGGTGTAGAAGGAGTAGCTGTTATGAGCTTTGAGATTGATTTGAGGGGCTTTGCGAATATCTGGATACAGAAT…	ATGAAACAAATCAAAACGATACAAGCCCAGAAGGTAACTGCCATTAAAAGGTTAAAGGTGGCCGCATACACTAGGGTTTCGCATACGAGTTTACTCCAGTCCTTATCCAATCAAGTCAGCCACTACAGCCAATTGATACAGGCAAATCCTGAATGGGACTATGTGGGAGTTTACAGCGATTCAGCCATTAGTGGTCGCAGTCAAGCTTATAGACGAGACTTTCAACAGTTACTTGAAGATTGTCGTAAGGGTAAGATTGACCTTATCTTAACCAAGTCTATTTCACGCTTTGGGCGAAATACGGTGGAGCTTTTGGAAACTGTTCGTGAGCTGAAGCGACTTGGTATCAGTGTTCGCTTTGAAAAGGAGAAGATTGACACCCTAACCGCTGAAGGGGAG…
26	Streptococcus agalactiae	CH-1	Full-length prophage	2	MK448888	oxidoreductase, Gfo/Idh/MocA family	Neutral endopeptidase O (EC 3.4.24.-)	Muramoyltetrapeptide carboxypeptidase (EC 3.4.17.13)	lysin rich protein	Na+/H+ antiporter	S_agalactiae_FP_ISj	Alkyl hydroperoxide reductase protein F (EC 1.6.4.-)	Alkyl hydroperoxide reductase protein C (EC 1.6.4.-)	SSU ribosomal protein S2p (SAe)	Translation elongation factor Ts	small multidrug export protein (qacE) homolog	TCATTTTTCTTCTTCTGGGTAGGTAAATCCCCATTCTTGACGTAGCTGTGTCATGATATCCATAACATCTTTGGTATAGTTTAAGTACATGTGGTTAGTTTTTCCTGAAATGGCTTCTTCCATATCAGCTACCTCATATTGGAGAGCATTTTCAGTTTTGCCAGCTTCGATAATATCTTGATGCCCATCCTCAGTATAAGTAATAACTGCCTTTTGTCCTCGCGGATATTCAAAAAGTTCAATGTAGCCTTTATCGTAAGCGATAGTTGCTCGTTTAGGTTGTTTTGCATGTAAACTAAGGCTGACAGTCGCCATCTCATTTGCTGGGTTGGTTAGTAGGATACCAACTTGTTCATCAACCCCTGTTGGTGCAAATGTAACTTGAGAGGTAATGTTGTG…	TTATTGTCTGATTAAATAATCAAATGCGCCAATGGCAGCTGTGGCACCAGACCCCATGGAAATAATGATTTGCTTGTAGGCAGCATCTGTACAGTCACCTGCAGCAAAAATACCAGGGATATTTGTTGAGCCAAATTTATCAACGACAATTTCTTGACGTTCATTGAGTTCAATGCCGCTATCCTTGAGCCAAGAAGTACTTGGTACAAGACCAATTTGTACAAAAACACCTTCTAAATCAATGTGTTTTTCTTCGTTTGTATCACGATCGGTATAGTTTAAACCAGTGACATGATCTTCACCAACGATATCTTTAGTAGCAACATTCTTAAGAATAGTTAAATTGTCAGTTTTAGCTGCTCGTTCTTGCAGTACTTGGTCTGCTTTGAGCTCAGGTAA…
27	Streptococcus agalactiae	CH-1	Satellite prophage	1	MK448392	Phosphoesterase, DHH family protein	LSU ribosomal protein L9p	Replicative DNA helicase (DnaB) (EC 3.6.4.12)	FIG01114855: hypothetical protein	SSU ribosomal protein S4p (S9e)	S_agalactiae_SP_ISb	Transcriptional regulator, TetR family	Phage infection protein	FIG01115693: hypothetical protein	Hydrolase, alpha/beta hydrolase fold family	L-O-lysylphosphatidylglycerol synthase (EC 2.3.2.3)	ATGAAAAGATTTCGTTTTGCAACCGTCCATTTAGTTTTAATAGGCCTGATTTTATTTGGACTATTAGCTATTTGTGTTAGGTTATTTCAATCCTATACGGCTCTATTATTGGCTATTTTTGTTGCTTTATCTTTTGTTGTTGCCTTATTATATTACCAAAAGATAACTTATGAACTATCTGAAGTTGAACAAATTGAATTACTTAATGATCAAACAGAAGTTTCTCTTAAGAGTCTTCTTGAACAAATGCCAGTTGGTGTTATACAATTTGATCTTGAAACAAATGATATTGAGTGGTTTAACCCTTATGCAGAATTGATTTTTACTGGGGATAATGGTCATTTTCAGTCTGCTACTGTTAAAGATATCATTACTAGTAGACGTAATGGAACGGCTGGG…	TTAAGTTTGAGGTAATAAACTGAGTAGCACTTGTGTAATTTGTTGAGGGCTTTCTTTTTTTCCTCGTGTTATCCACATTTGATAGACTCCAAAAATAGCATGACTGAGATAGACACTATAATACAAACGGTTGATATCAGACTTTGTTGCATCTGGATTGACCACAGGTAATTCTTTAGAAAGCATTAATTGTAATTTATTAAGGATGTAGGTCTGAATTTCTTTTGTTCCATTTTGGGTTAAGAGAGCAGCAAATAATGATTCTCTATCTAAGAATTGAAAAATTTCGAGCAAGGCATCTTCTTTTTTAAATTGATTGCGATCAAAAATATATTCGACTTTATTGAAGAGTGACTGTTGGTATTGATCAATCATTTCATATTTATCTTTATAATGAGT…
28	Streptococcus agalactiae	DE-NI-041	Full-length prophage	1	MK448897	DNA-directed RNA polymerase beta subunit (EC 2.7.7.6)	DNA-directed RNA polymerase beta' subunit (EC 2.7.7.6)	DNA binding protein, FIG046916	Late competence protein ComGA, access of DNA to ComEA	Late competence protein ComGB, access of DNA to ComEA	S_agalactiae_FP_ISc	Late competence protein ComGF, access of DNA to ComEA, FIG012620	Late competence protein ComGG, FIG068335	Adenine-specific methyltransferase (EC 2.1.1.72)	Acetate kinase (EC 2.7.2.1)	Transcriptional regulator, Cro/CI family	TTGGCAGGACATGAAGTTCAGTACGGAAAACACCGTACACGTCGTAGCTTTTCAAGAATTAAGGAAGTTCTTGATTTACCAAACTTAATTGAAATTCAAACTGATTCATTCCAAGATTTTCTTGATGCTGGCTTGAAAGAAGTATTTGAGGATGTACTTCCAATTTCAAACTTTACAGATACTATGGATCTTGAATTTGTTGGTTATGAATTAAAAGAACCTAAATATACTTTGGAAGAAGCTCGTATCCATGATGCTAGCTACTCAGCACCTATTTTTGTTACTTTCCGTTTAGTTAATAAAGAAACTGGTGAAATTAAAACTCAAGAAGTTTTCTTTGGTGATTTTCCAATTATGACTGAAATGGGTACTTTCATCATCAATGGTGGTGAACGTATC…	ATGAGAGTTTTAGATACGCTTTTAGAATGTTTGGTAGCATTGGTTACAATCACAGGAGCTTTACTAGTTTATCAAGGACTGACAAAATTGTTGGCTCAACAGATAGTAGTGATGTCTTCTTCCAGTCAGTCTGAATGGGTGTTATTAACTCAGCAACTAAATGCAGAATTTGAAGGCGCTCATCTGGAATATTTAAGACAGAACAAACTTTATTTACGTAAGCAAGATAAGATTGTAACCTTTGGCAAATCTAATAAAGATGATTTCCGTAAGACAGGTTATGATGGTCGAGGTTATCAACCAATGGTTTATGGGTTAGACAATTGTCAAATGAGTCAGACCAAAAGTATGGTAAAACTTGTTTTTTATTTTAAGGACGGGTTAAAAAGGACATTTTAC…
29	Streptococcus agalactiae	ERR054983	Full-length prophage	1	MK448726	Assembly_Gap	Assembly_Gap	FIG01119363: hypothetical protein	hypothetical protein	FIG01116439: hypothetical protein	S_agalactiae_FP_ISg	Recombinase	Site-specific recombinase	hypothetical protein	hypothetical protein	hypothetical CDS	N/A	ATGGCAGTAAGGTTAATTAAGACAAAAAGTAATCGTAAAAAACAACGTGTCTGTGCTTATACTAGGGTGTCAACAACAAATAGTAGTCAGCTTGATTCCCTTGAGAATCAGAAGGCCTATTTTGAAAACCTCTACACTAATCGAGTGGATGTCGATTTTCTCGGTGTTTATTACGACAAGGGAATTTCTGGATCTAAGGCAGAACGGCCAAGTTTTCAAGCTATGCTTGAAGCTTGTAGGCAAGGTCAGATTGATTTGATACACACCAAGTCTATTTCACGGTTTGCGAGGAATACCATGACGGTACTTGAAGTCAGTCGTGAGTTGAAAGTCTTGGGTGTGGGTATTTACTTTGAAGAGCAGAACATCAATACCTTATCCAATGAAGGAGAGGTCATG…
30	Streptococcus agalactiae	ERR054985	Satellite prophage	1	MK448412	Phosphoesterase, DHH family protein	LSU ribosomal protein L9p	Replicative DNA helicase (DnaB) (EC 3.6.4.12)	FIG01114855: hypothetical protein	SSU ribosomal protein S4p (S9e)	S_agalactiae_SP_ISb	FIG01117652: hypothetical protein	Transcriptional regulator, TetR family	Phage infection protein	FIG01115693: hypothetical protein	Hydrolase, alpha/beta hydrolase fold family	ATGAAAAGATTTCGTTTTGCAACCGTCCATTTAGTTTTAATAGGCCTGATTTTATTTGGACTATTAGCTATTTGTGTTAGGTTATTTCAATCCTATACGGCTCTATTATTGGCTATTTTTGTTGCTTTATCTTTTGTTGTTGCCTTATTATATTACCAAAAGATAACTTATGAACTATCTGAAGTTGAACAAATTGAATTACTTAATGATCAAACAGAAGTTTCTCTTAAGAGTCTTCTTGAACAAATGCCAGTTGGTGTTATACAATTTGATCTTGAAACAAATGATATTGAGTGGTTTAACCCTTATGCAGAATTGATTTTTACTGGGGATAATGGTCATTTTCAGTCTGCTACTGTTAAAGACATCATTACTAGTAGACGTAATGGAACGGCTGGG…	ATGAATCTAAATGATAGATTAAAAATAGAAGAAATGGAAGAGAAGTATGATAGCTTCAAACCTAGAATCAATGCATTAGTAGAAGCTATAGATGATTTTCAAAAGCACTATGAAGATTACGTGAAATTAAGAGAATTTTATGGTAGCGAAGACTGGTTTAGACTATCAGAACAAGCAGAAAATAATCTCAAATGCGGTGTACTGAGTGAGGATCAGCTCTTTGATTTTATAGGAGAACATAACGAGCTTGTAGGCCAATTTTTAGATATGTCTTCTCAAATGTATCGTCATTTATAATGTCAGTCCATATTAGTGTTGTTATCCTATAACGAGGATAAAATAAACCTAACTAAAAATGACCAGCCTATAAGGAAGGCTGGTTTTAAGTTTGAGGTAATA…
31	Streptococcus agalactiae	ERR054992	Full-length prophage	1	MK448729	DNA repair protein RecN	Hypothetical protein DUF194, DegV family	FIG006988: Lipase/Acylhydrolase with GDSL-like motif	YfaA	DNA-binding protein HBsu	S_agalactiae_FP_ISe	Dihydroorotate dehydrogenase, catalytic subunit (EC 1.3.3.1)	tRNA-dependent lipid II-Ala--L-alanine ligase	tRNA-dependent lipid II--L-alanine ligase	UDP-N-acetylmuramoylpentapeptide-lysine N(6)-alanyltransferase (EC 2.3.2.10)	Promiscuous sugar phosphatase YidA, haloacid dehalogenase-like phosphatase family	ATGCTTTTAGAAATTTCTATTAAGAATTTCGCTATTATCGAAGAAATTTCACTTAATTTTGAAACAGGAATGACTGTTTTAACTGGTGAGACTGGTGCAGGGAAATCTATCATTATTGATGCTATGAATATGATGTTAGGAGCCCGTGCTAGTGTTGAAGTGATTCGCCATGGTGCTAACAAAGCAGAAATTGAAGGATTTTTCTCTATTGAAAAAAATCAATCATTAGTCCAATTATTGGAAGAAAATGGCATTGAATTAGCAGATGAATTAATTATTCGCCGAGAAATCTTTCAAAATGGGCGCAGCGTTAGTCGAATTAATGGGCAAATGGTGAATTTGTCAACACTAAAAGCTGTGGGGCATTATTTGGTAGACATTCATGGTCAGCATGACCAA…	TTAAAGGTAATTAAGTTGTCCTCGAAAATCCTCCAATGATTGATAGCCTTTATCAGCCATTATTTCTTTTAACTCTCTGCTTACACGCTGAAAAATTTCTGGTCCTTCTTTTTGTAAAGCGGTTCCGATTTGGACCATACTAGCTCCACATAGAATGTGTTCAAAGGCATCACGGCCGTTTTTAACACCACCTGTTCCGATAATTTTAATTGAAGGATTTAAACGTTTGTAGAAAGCATGGACGTTAGCTAAGGCGGTAGGCTTGATAAAATCACCGCCGATACCTCCAAAGCCATTTTTAGGCTTTATAACGACAGTTTCATCATCAATAACAAGTCCATTTCCGATAGAATTAACACAGTTAATAAAAGCTAAAGGATATTTGTTAAAAATTGTAGC…
32	Streptococcus agalactiae	ERR126775	Full-length prophage	1	MK448906	FIG01114600: hypothetical protein	FIG01116748: hypothetical protein	hypothetical protein	hypothetical protein	hypothetical protein	S_agalactiae_FP_ISb	Recombinase	Site-specific recombinase	HMP-PP hydrolase (pyridoxal phosphatase) Cof, detected in genetic screen for thiamin metabolic genes (PMID:15292217)	HMP-PP hydrolase (pyridoxal phosphatase) Cof, detected in genetic screen for thiamin metabolic genes (PMID:15292217)	Signal recognition particle receptor protein FtsY (=alpha subunit) (TC 3.A.5.1.1)	CTATAAGCATAATGTTACCTCTCCTTCATTGGTCATTTCAATGGCGTTTAATGTATATAAGCAATCCATGATGGATAAGAAATCTGTCGGATCCTCCAACTCTTCTGAGATAGTATGAAAGATATCTTTCACATTTGAGTTCCCCATTTTAATTTCATGTAGCACTCTAGGTAAATAGGCTAGGGTGCTTTTTTGATAGGAATAAAGTTTATTTGGTAATTGCATTATTCAAGTACCTCGCATTTTTGGATAAAGTAAGAGACAATCATCTGGCAGAAGTAGATGTCCTGTAGTGTAGCTTTATGGAGTTTTTCCGAAATAGTATTGAAAATCTCAAGATTACCATGCTTGGCAGCCTTTAACTTTTTGTACATCGATCGCATTTGATATTGGATATCC…	ATGAAACAAATCAAAACGATACAAGCCCAGAAGGTAACTGCCATTAAAAGGTTAAAGGTGGCCGCATACACTAGGGTTTCGCATACGAGTTTACTCCAGTCCTTATCCAATCAAGTCAGCCACTACAGCCAATTGATACAGGCAAATCCTGAATGGGACTATGTGGGAGTTTACAGCGATTCAGCCATTAGTGGTCGCAGTCAAGCTTATAGACGAGACTTTCAACAGTTACTTGAAGATTGTCGTAAGGGTAAGATTGACCTTATCTTAACCAAGTCTATTTCACGCTTTGGGCGAAATACGGTGGAGCTTTTGGAAACTGTTCGTGAGCTGAAGCGACTTGGTATCAGTGTTCGCTTTGAAAAGGAGAAGATTGACACCCTAACCGCTGAAGGGGAG…
33	Streptococcus agalactiae	ERR126775	Full-length prophage	2	MK448731	oxidoreductase, Gfo/Idh/MocA family	Neutral endopeptidase O (EC 3.4.24.-)	Muramoyltetrapeptide carboxypeptidase (EC 3.4.17.13)	lysin rich protein	Na+/H+ antiporter	S_agalactiae_FP_ISj	Alkyl hydroperoxide reductase protein F (EC 1.6.4.-)	Alkyl hydroperoxide reductase protein C (EC 1.6.4.-)	SSU ribosomal protein S2p (SAe)	Translation elongation factor Ts	small multidrug export protein (qacE) homolog	TCATTTTTCTTCTTCTGGGTAGGTAAATCCCCATTCTTGACGTAGCTGTGTCATGATATCCATAACGTCTTTGGTATAGTTTAAGTACATGTGGTTAGTTTTTCCTGAAACGGCTTCTTCCATATCAGCTACCTCATATTGGAGGGCATTTTCAGTTTTGCCAGCTTCGAGAATATCTTGATGCCCATCCTCAGTATAAGTAATAACTGCCTTTTGTCCTCGCGGATATTCAAAAAGTTCAATGTAGCCTTTATCGTAAGCGATAGTTGCTCGTTTAGGTTGTTTTGCATGTAAACTAAGGCTGACAGTCGCCATCTCATTTGCAGGATTGGTTAGTAGGATACCAACTTGTTCATCAACTCCTGTTGGTGCAAATGTAACTTGAGAGGTAATGTTGTG…	TTATTGTCTGATTAAATAATCAAATGCGCCAATGGCAGCTGTGGCACCAGACCCCATGGAAATAATGATTTGCTTGTAGGCAGCATCTGTACAGTCACCTGCAGCAAAAATACCAGGGATATTTGTTGAGCCAAATTTATCAACGACAATTTCTTGACGTTCATTGAGTTCAATGCCGCTATCCTTGAGCCAAGATGTACTTGGTACAAGACCAATTTGTACAAAAACACCTTCTAAATCAATGTGTTTTTCTTCGTTTGTATCACGATCGGTATAGTTTAAACCAGTGACATGATCTTCACCAACGATATCTTTAGTAGCAACATTCTTAAGAATAGTTAAATTGTCAGTTTTAGCTGCTCGTTCTTGCAGTACTTGGTCTGCTTTGAGCTCAGGTAA…
34	Streptococcus agalactiae	ERR126775	Full-length prophage	3	MK448911	Assembly_Gap	Assembly_Gap	Assembly_Gap	Assembly_Gap	LSU ribosomal protein L19p	S_agalactiae_FP_ISf	replication initiator protein A	FIG01116284: hypothetical protein	hypothetical protein	FIG01120597: hypothetical protein	N-acetylmuramoyl-L-alanine amidase (EC 3.5.1.28)	N/A	ATGAAACGTATTTCTGCAAGGCAAGTTCAATCAAGTGAACGATTTTATAGAATACCCAAAATATTTGTTGAATCGCCATTTTATAAGTCAATGAGTACAGATGCTAAATTCACCTATGCTATTTTGAAAGACCGTTTTGAATTATCTCTTAAAAATAATTGGATCGATAAAAATGGAGATGTCTATCTGATTTATACAGTTACTGAACTCCAAGAAATTTTAGGATATGGTAATAAAAAAGTTATCAAGCTGAAAAAAGAACTTCAAGAGTATGGTCTCTTGGAAGAGGTTCGTCAAGGTTTGAATAAGCCTAATTTACTATACCTGGGAAATGTTGACTATCAAAATGTCCCTACCGAAGAAATTCACTCCAAACCATCATCAGTAGCGGAAGTGTCA…
35	Streptococcus agalactiae	ERR126788	Full-length prophage	1	MK448736	Adenosine deaminase (EC 3.5.4.4)	Flavodoxin	Chorismate mutase I (EC 5.4.99.5)	Chloride channel protein	LSU ribosomal protein L19p	S_agalactiae_FP_ISf	Phage integrase	Transposase	Mobile element protein	Mobile element protein	Unknon	ATGACACAAGCAGTATTAAAAGAATTGGCTAAGGCGGAGTTGCATTGTCATCTAGATGGCTCACTTTCTTTACCAGCTATTAGAAAATTGGCTAATATGGCTGATATAATACTGCCGAGTAGTGATAAAGAATTAAGAAAATATGTTATAGCTCCAGCTCAAACAGAAAGCTTAGTAGATTACCTTAAAACGTTTGAGTTTATCAGACCGCTTCTTCAAACGAAGGAAGCATTACGTTTTGCTGCTTATGATGTTGCTAGACAGGCAGCTTTAGAAAATGTTATTTATATTGAGATTCGTTTTGCGCCAGAACTCTCTATGGATAAAGGTTTAACTGCAAGTGATACAGTCCTTGCAGTCTTAGAAGGTTTAGCAGACGCTCAGAAAGAATTTAATATC…	TTAAAGAAGCGATTGATAAAGGCTATATTTCAGGGAACACAGTAGCGATAGTGCGTAAAAACGGAAAGATATTTGATTATGTGTTGCCGCACGAGGAAGTGAGAGATGATGAAGTTGTGACAGTTGAGAGTGTAGAAGAGGTGTTGAGGGAATTGAAGTGAAAGGGTGCAAAAAAGGGGCAAAATAGATTAAAAATGAAACTACATTGAACTTTTTACTATTATAAACAACCATTAAATCAACGCTTGGACTATTATGAACTATTGTGTACAATAGTAGTAGATTCCGGCAGGGGACATATTCATTGCATGTAAATAGCGGTTTAGAGCTATTTTGCCCCAAATTTCTCTGATTAAGTTTATCGTTCCTATCTTTTTGTTCTTGTAATTGATGTGCGTA…
36	Streptococcus agalactiae	ERR126795	Full-length prophage	1	MK448916	Adenosine deaminase (EC 3.5.4.4)	Flavodoxin	Chorismate mutase I (EC 5.4.99.5)	Chloride channel protein	LSU ribosomal protein L19p	S_agalactiae_FP_ISf	Paratox	Phage integrase	Transposase	Mobile element protein	Mobile element protein	ATGACACAAGCAGTATTAAAAGAATTGGCTAAGGCGGAGTTGCATTGTCATCTAGATGGCTCACTTTCTTTACCAGCTATTAGAAAATTGGCTAATATGGCTGATATAATACTGCCGAGTAGTGATAAAGAATTAAGAAAATATGTTATAGCTCCAGCTCAAACAGAAAGCTTGGTAGATTACCTTAAAACGTTTGAGTTTATCAGACCGCTTCTTCAAACGAAGGAAGCATTACGTTTTGCTGCTTATGATGTTGCTAGACAGGCAGCTTTAGAAAATGTTATTTATATTGAGATTCGTTTTGCGCCAGAACTCTCTATGGATAAAGGTTTAACTGCAAGTGATACAGTCCTTGCAGTCTTAGAAGGTTTAGCAGACGCTCAGAAAGAATTTAATATC…	ATGTTATATATAGATGAGTTTAAAGAAGCGATTGATAAAGGCTATATTTCAGGGAACACAGTAGCGATAGTGCGTAAAAACGGAAAGATATTTGATTATGTGTTGCCGCACGAGGAAGTGAGAGATGATGAAGTTGTGACAGTTGAGAGTGTAGAAGAGGTGTTGAGGGAATTGAAGTGAAAGGGTGCAAAAAAGGGGCAAAATAGATTAAAAATGAAACTACATTGAACTTTTTACTATTATAAACAACCATTAAATCAACGCTTGGACTATTATGAACTATTGTGTACAATAGTAGTAGATTCCGGCAGGGGACATATTCATTGCATGTAAATAGCGGTTTAGAGCTATTTTGCCCCAAATCCGCCCCAAATTTCTCTGATTAAGTTTATCGTTCCT…
37	Streptococcus agalactiae	ERR126810	Full-length prophage	1	MK448742	DNA-directed RNA polymerase beta subunit (EC 2.7.7.6)	DNA-directed RNA polymerase beta' subunit (EC 2.7.7.6)	DNA binding protein, FIG046916	Late competence protein ComGA, access of DNA to ComEA	Late competence protein ComGB, access of DNA to ComEA	S_agalactiae_FP_ISc	Late competence protein ComGF, access of DNA to ComEA, FIG012620	Late competence protein ComGG, FIG068335	Adenine-specific methyltransferase (EC 2.1.1.72)	Acetate kinase (EC 2.7.2.1)	Transcriptional regulator, Cro/CI family	TTGGCAGGACATGAAGTTCAGTACGGAAAACACCGTACACGTCGTAGCTTTTCAAGAATTAAGGAAGTTCTTGATTTACCAAACTTAATTGAAATTCAAACTGATTCATTCCAAGATTTTCTTGATGCTGGCTTGAAAGAAGTATTTGAGGATGTACTTCCAATTTCAAACTTTACAGATACTATGGATCTTGAATTTGTTGGTTATGAATTAAAAGAACCTAAATATACTTTGGAAGAAGCTCGTATCCATGATGCTAGCTACTCAGCACCTATTTTTGTTACTTTCCGTTTAGTTAATAAAGAAACTGGTGAAATTAAAACTCAAGAAGTTTTCTTTGGTGATTTTCCAATTATGACTGAAATGGGTACTTTCATCATCAATGGTGGTGAACGTATC…	TTGGTAGCATTGGTTACAATCACAGGAGCTTTACTAGTTTATCAAGGACTGACAAAATTGTTGGCTCAACAGATAGTAGTGATGTCTTCTTCCAGTCAGTCTGAATGGGTGTTATTAACTCAGCAACTAAATGCAGAATTCGAAGGCGCTCACTTGGAATATTTAAGACAGAACAAACTTTATTTACGTAAGCAAGATAAGATTGTAACCTTTGGCAAATCTAATAAAGATGATTTCCGTAAGACAGGTTATGATGGTCGAGGTTATCAACCAATGGTTTATGGGTTAGACAATTGTCAAATGAGTCAAACCAAAAGTATGGTAAAACTTGTTTTTTATTTTAAGGACGGGTTAAAAAGGACATTTTACTATGATTTTAAAGAAGAAACTTAAAGCTGG…
38	Streptococcus agalactiae	ERR126832	Full-length prophage	1	MK448922	FIG01114600: hypothetical protein	FIG01116748: hypothetical protein	hypothetical protein	hypothetical protein	hypothetical protein	S_agalactiae_FP_ISb	Site-specific recombinase	Site-specific recombinase	HMP-PP hydrolase (pyridoxal phosphatase) Cof, detected in genetic screen for thiamin metabolic genes (PMID:15292217)	DNA polymerase I (EC 2.7.7.7)	Succinyl-CoA synthetase, alpha subunit-related enzymes	CTATAAGCATAATGTTACCTCTCCTTCATTGGTCATTTCAATGGCGTTTAATGTATATAAGCAATCCATGATGGATAAGAAATCTGTCGGATCCTCCAACTCTTCTGAGATAGTATGAAAGATATCTTTCACATTTGAGTTCCCCATTTTAATTTCATGTAGCACTCTAGGTAAATAGGCTAGGGTGCTTTTTTGATAGGAATAAAGTTTATTTGGTAATTGCATTATTCAAGTACCTCGCATTTTTGGATAAAGTAAGAGACAATCATCTGGCAGAAGTAGATGTCCTGTAGTGTAGCTTTATGGAGTTTTTCCGAAATAGTATTGAAAATCTCAAGATTACCATGCTTGGCAGCCTTTAACTTTTTGTACATCGATCGCATTTGATATTGGATATCC…	ATGAAACAAATCAAAACGATACAAGCCCAGAAGGTAACTGCCATTAAAAGGTTAAAGGTGGCCGCATACACTAGGGTTTCGCATACGAGTTTACTCCAGTCCTTATCCAATCAAGTCAGCCACTACAGCCAATTGATACAGGCAAATCCTGAATGGGACTATGTGGGAGTTTACAGCGATTCAGCCATTAGTGGTCGCAGTCAAGCTTATAGACGAGACTTTCAACAGTTACTTGAAGATTGTCGTAAGGGTAAGATTGACCTTATCTTAACCAAGTCTATTTCACGCTTTGGGCGAAATACGGTGGAGCTTTTGGAAACTGTTCGTGAGCTGAAGCGACTTGGTATCAGTGTTCGCTTTGAAAAGGAGAAGATTGACACCCTAACCGCTGAAGGGGAG…
39	Streptococcus agalactiae	ERR129758	Full-length prophage	1	MK448749	Adenosine deaminase (EC 3.5.4.4)	Flavodoxin	Chorismate mutase I (EC 5.4.99.5)	Chloride channel protein	LSU ribosomal protein L19p	S_agalactiae_FP_ISf	Phage integrase	Transposase	Mobile element protein	Mobile element protein	Unknon	ATGACACAAGCAGTATTAAAAGAATTGGCTAAGGCGGAGTTGCATTGTCATCTAGATGGCTCACTTTCTTTACCAGCTATTAGAAAATTGGCTAATATGGCTGATATAATACTGCCGAGTAGTGATAAAGAATTAAGAAAATATGTTATAGCTCCAGCTCAAACAGAAAGCTTGGTAGATTACCTTAAAACGTTTGAGTTTATCAGACCGCTTCTTCAAACGAAGGAAGCATTACGTTTTGCTGCTTATGATGTTGCTAGACAGGCAGCTTTAGAAAATGTTATTTATATTGAGATTCGTTTTGCGCCAGAACTCTCTATGGATAAAGGTTTAACTGCAAGTGATACAGTCCTTGCAGTCTTAGAAGGTTTAGCAGACGCTCAGAAAGAATTTAATATC…	CTATTGTGTACAATAGTAGTAGATTCCGGCAGGGGACATATTCATTGCATGTAAATAGCGGTTTAGAGCTATTTTGCCCCAAATCCGCCCCAAATTTCTCTGATTAAGTTTATCGTTCCTATCTTTTTGTTCTTGTAATTGATGTGCGTAAACTTCTAAAGTGATATTTAAATTCTCGTGATCTAAAACTTGAGAGATGGAAATTAGATAGCTTGCAAATGTATGCCTGAGAGAGTGCACTCGTACCTCGCGACCAGTTATTTTTCGGATAGTTTTATTGACTGCATTATTTGAAAGTTTGTCGAATAATCTGTCGTTTTTATTTTTTGTAAATTCATGCAAAAAAAATAATGTATCATTGTCAATTGGTATATTTCTGATACTACTTTTGTTTTTTGT…
40	Streptococcus agalactiae	ERR129800	Full-length prophage	1	MK448928	N-acetyl-L,L-diaminopimelate deacetylase (EC 3.5.1.47)	N-acetyl-L,L-diaminopimelate deacetylase (EC 3.5.1.47)	FIG01119363: hypothetical protein	hypothetical protein	FIG01116439: hypothetical protein	S_agalactiae_FP_ISg	Recombinase	Site-specific recombinase	FIG01120285: hypothetical protein	Serine/threonine protein kinase PrkC, regulator of stationary phase	hypothetical CDS	ATGTCAGTTCAAAGTGTGCTTGAGTCCTTGATAATGATTAAAGAGTGGCAAGAGGAAACTTACAAATATTTTCATAGCCATCCCGAATTATCAATGCAAGAGAAAAATACTAGTCAATTTATTTATAAAACCTTGCTGTCTTATGGTTACCAAACTCTACGAATTGGAGGAGGCGTTGTTGGTATTTTAGAAAATGGAGATGGTCCTAAAGTACTATTTAGGGCGGATATGGATGCTCTGCCTGTAAAAGAAGAAACAGGATTGGAATATGCTTCTAAAGTAGTCATGAAAGACTTAGATGGTAAGACAGTACCTGTGATGCATGCCTGTGGTCATGATGTTCATATTGTAGCTGGCTTAGGGGCAGCTTGGGCTTTGGCTAATCATTTATCGGAGTGG…	ATGGCAGTAAGGTTAATTAAGACAAAAAGTAATCGTAAAAAACAACGTGTCTGTGCTTATACTAGGGTGTCAACAACAAATAGTAGTCAGCTTGATTCCCTTGAAAACCAGAAGGCTTATTTTGAAACATTCTATGTCAATCGGGAGGACGTCGATTTTCTCGGAGTCTATTACGATAAGGGGATTTCTGGGTCTAAGGAGAAACGACCGAGTTTTCAAGCTATGCTTGAAGCTTGTAGGCAAGGTCAGATTGATTTGATACATACCAAGTCCATTTCACGGTTTGCGAGGAATACCATGACGGTACTTGAAGTCAGTCGTGAGTTGAAAGCCCTAGGTGTTGGTATCTATTTTGAAGAGCAGAACATCAATACCTTATCCAATGAAGGAGAGGGCATG…
41	Streptococcus agalactiae	ERR129800	Satellite prophage	1	MK448479	Phosphoesterase, DHH family protein	LSU ribosomal protein L9p	Replicative DNA helicase (DnaB) (EC 3.6.4.12)	FIG01114855: hypothetical protein	SSU ribosomal protein S4p (S9e)	S_agalactiae_SP_ISb	FIG01117652: hypothetical protein	Transcriptional regulator, TetR family	Phage infection protein	FIG01115693: hypothetical protein	Hydrolase, alpha/beta hydrolase fold family	ATGAAAAGATTTCGTTTTGCAACCGTCCATTTAGTTTTAATAGGCCTGATTTTATTTGGACTATTAGCTATTTGTGTTAGGTTATTTCAATCCTATACGGCTCTATTATTGGCTATTTTTGTTGCTTTATCTTTTGTTGTTGCCTTATTATATTACCAAAAGATAACTTATGAACTATCTGAAGTTGAACAAATTGAATTACTTAATGATCAAACAGAAGTTTCTCTTAAGAGTCTTCTTGAACAAATGCCAGTTGGTGTTATACAATTTGATCTTGAAACAAATGATATTGAGTGGTTTAACCCTTATGCAGAATTGATTTTTACTGGGGATAATGGTCATTTTCAGTCTGCTACTGTTAAAGACATCATTACTAGTAGACGTAATGGAACGGCTGGG…	ATGAATCTAAATGATAGATTAAAAATAGAAGAAATGGAAGAGAAGTATGATAGCTTCAAACCTAGAATCAATGCATTAGTAGAAGCTATAGATGATTTTCAAAAGCACTATGAAGATTACGTGAAATTAAGAGAATTTTATGGTAGCGAAGACTGGTTTAGACTATCAGAACAAGCAGAAAATAATCTCAAATGCGGTGTACTGAGTGAGGATCAGCTCTTTGATTTTATAGGAGAACATAACGAGCTTGTAGGCCAATTTTTAGATATGTCTTCTCAAATGTATCGTCATTTATAATGTCAGTCCATATTAGTGTTGTTATCCTATAACGAGGATAAAATAAACCTAACTAAAAATGACCAGCCTATAAGGAAGGCTGGTTTTAAGTTTGAGGTAATA…
42	Streptococcus agalactiae	ES-PW-160	Full-length prophage	1	MK448932	DNA polymerase III epsilon subunit (EC 2.7.7.7)	Transcriptional regulator OrfX	NAD(FAD)-utilizing dehydrogenases	Galactose-1-phosphate uridylyltransferase (EC 2.7.7.10)	SSU ribosomal protein S14p (S29e) @ SSU ribosomal protein S14p (S29e), zinc-independent	S_agalactiae_FP_ISc	Late competence protein ComGD, access of DNA to ComEA, FIG038316	Late competence protein ComGE, FIG075573	Late competence protein ComGF, access of DNA to ComEA, FIG012620	Late competence protein ComGG, FIG068335	Adenine-specific methyltransferase (EC 2.1.1.72)	TTAATCAAACAAATTTCCTAAAGTCGCAAATGGGCTATCAACTGCTACCTCTTTTTGCTGTTTTAAATAGATTTTATTTTCATCCAAGTCCAGAAATTTTTCATAAACACGCGCAGTCATGCGGGCATCCTCTAAGCTATTATGTGCCTTACCCTTTATTCCTAAAAAGTCAGCAACAGTAGTCAATTTAAGGTTGACAATACCATTTAAATCTGTACTACGTCTCACAAAAGCTTCATCATATAAGTCCACCTGATATTGACTAGTTAGATCCAAACCATTTTCAACTAAAAGAGGTAAATCCGATTTATGCCCATTATAACCAATCAGCGGTGTGTCTCCAACAAAACTCTGAAAGTCTGTCAAAACTGTCTCAATTTTAGGAGCCCCTATAATATC…	ATGACGTTAGTATTTTCAACATCATTTAATAATATTTTTAGGCAGGTTGAAGAAACAATTTTCTTCATATCCTTTGAACATCTTTATAGAGATACTCAGAAATTGAGTGCATTTGGTCAGAAGAAACAAACCCTTACAATCTCTCATAATTATCTCGAAAATACTTATGAGAGACTTTATTTACCTAAAACTGTAAAAGTAGTCAAAAGTGATACACTTGCATTTGACACTAATGGAGGGAATTCAAGCTTGGCAAAAATTCAATTTGAATGTTATAGAAAAACTGTCACGTATCAATTATATATAGGAAGTGGTAATTATCGTAAGAAAGAAAATTAGAGCCTATATTTTACTGGAAAGCCTAGTGGGATTAGCTATTTTAGTTACTATTACAAGATT…
43	Streptococcus agalactiae	ES-PW-160	Satellite prophage	1	MK448491	Phosphoesterase, DHH family protein	LSU ribosomal protein L9p	Replicative DNA helicase (DnaB) (EC 3.6.4.12)	FIG01114855: hypothetical protein	SSU ribosomal protein S4p (S9e)	S_agalactiae_SP_ISb	FIG01117652: hypothetical protein	Transcriptional regulator, TetR family	Phage infection protein	FIG01115693: hypothetical protein	Hydrolase, alpha/beta hydrolase fold family	ATGAAAAGATTTCGTTTTGCAACCGTCCATTTAGTTTTAATAGGCCTGATTTTATTTGGACTATTAGCTATTTGTGTTAGGTTATTTCAATCCTATACGGCTCTATTATTGGCTATTTTTGTTGCTTTATCTTTTGTTGTTGCCTTATTATATTACCAAAAGATAACTTATGAACTATCTGAAGTTGAACAAATTGAATTACTTAATGATCAAACAGAAGTTTCTCTTAAGAGTCTTCTTGAACAAATGCCAGTTGGTGTTATACAATTTGATCTTGAAACAAATGATATTGAGTGGTTTAATCCTTATGCAGAATTGATTTTTACTGGGGATAATGGCCATTTTCAGTCTACTACTGTTAAAGATATCATTACTAGTAGACGTAATGGAACGGCTGGG…	ATGGATCTAAATGATAGATTAAAAATAGAAGAAATGGAAGAGAAATATGATAGCTTCAAACCTAGAATCAATGCATTAGTAGAAGCTATAGATGATTTTCAAAAGCACTATGAAGATTACGTGAAATTAAGAGAATTTTATGGTAGCGAAGACTGGTTTAGACTATCAGAACAAACAGAAAATAATCTCAAATGCGGTGTACTGAGTGAGGATCAGCTCTTTGATTTTATAGGAGAACATAACGAGCTTGTAGGCCAATTTTTAGACATGTCTTCTCAAATGTATCGTCATTTATAATGTCAGTCCTTATAGGCTGGTTTTAAGTTTGAGGTAATAAACTGAGTAGCACTTGTGTAATTTGTTGAGGGCTTTCTTTTTTTCCCCGTGTTATCCACATTT…
44	Streptococcus agalactiae	GB-PW-094	Full-length prophage	1	MK448938	Adenosine deaminase (EC 3.5.4.4)	Flavodoxin	Chorismate mutase I (EC 5.4.99.5)	Chloride channel protein	LSU ribosomal protein L19p	S_agalactiae_FP_ISf	Phage integrase	Transposase	Mobile element protein	Mobile element protein	Unknon	ATGACACAAGCAGTATTAAAAGAATTGGCTAAGGCGGAGTTGCATTGTCATCTAGATGGCTCACTTTCTTTACCAGCTATTAGAAAATTGGCTAATATGGCTGATATAATACTGCCGAGTAGTGATAAAGAATTAAGAAAATATGTTATAGCTCCAGCTCAAACAGAAAGCTTAGTAGATTACCTTAAAACGTTTGAGTTTATCAGACCGCTTCTTCAAACGAAGGAAGCATTACGTTTTGCTGCTTATGATGTTGCTAGACAGGCAGCTTTAGAAAATGTTATTTATATTGAGATTCGTTTTGCGCCAGAACTCTCTATGGATAAAGGTTTAACTGCAAGTGATACAGTCCTTGCAGTCTTAGAAGGTTTAGCAGACGCTCAGAAAGAATTTAATATC…	TTAAAGAAGCGATTGATAAAGGCTATATTTCAGGGAACACAGTAGCGATAGTGCGTAAAAACGGAAAGATATTTGATTATGTGTTGCCGCACGAGGAAGTGAGAGATGATGAAGTTGTGACAGTTGAGAGTGTAGAAGAGGTGTTGAGGGAATTGAAGTGAAAGGGTGCAAAAAAGGGGCAAAATAGATTAAAAATGAAACTACATTGAACTTTTTACTATTATAAACAACCATTAAATCAACGCTTGGACTATTATGAACTATTGTGTACAATAGTAGTAGATTCCGGCAGGGGACATATTCATTGCATGTAAATAGCGGTTTAGAGCTATTTTGCCCCAAATTTCTCTGATTAAGTTTATCGTTCCTATCTTTTTGTTCTTGTAATTGATGTGCGTA…
45	Streptococcus agalactiae	GB00082	Satellite prophage	1	MK448502	Phosphoesterase, DHH family protein	LSU ribosomal protein L9p	Replicative DNA helicase (DnaB) (EC 3.6.4.12)	FIG01114855: hypothetical protein	SSU ribosomal protein S4p (S9e)	S_agalactiae_SP_ISb	FIG01117652: hypothetical protein	Transcriptional regulator, TetR family	Phage infection protein	FIG01115693: hypothetical protein	Hydrolase, alpha/beta hydrolase fold family	ATGAAAAGATTTCGTTTTGCAACCGTCCATTTAGTTTTAATAGGCCTGATTTTATTTGGACTATTAGCTATTTGTGTTAGGTTATTTCAATCCTATACGGCTCTATTATTGGCTATTTTTGTTGCTTTATCTTTTGTTGTTGCCTTATTATATTACCAAAAGATAACTTATGAACTATCTGAAGTTGAACAAATTGAATTACTTAATGATCAAACAGAAGTTTCTCTTAAGAGTCTTCTTGAACAAATGCCAGTTGGTGTTATACAATTTGATCTTGAAACAAATGATATTGAGTGGTTTAACCCTTATGCAGAATTGATTTTTACTGGGGATAATGGTCATTTTCAGTCTGCTACTGTTAAAGACATCATTACTAGTAGACGTAATGGAACGGCTGGG…	ATGAATCTAAATGATAGATTAAAAATAGAAGAAATGGAAGAGAAGTATGATAGCTTCAAACCTAGAATCAATGCATTAGTAGAAGCTATAGATGATTTTCAAAAGCACTATGAAGATTACGTGAAATTAAGAGAATTTTATGGTAGCGAAGACTGGTTTAGACTATCAGAACAAGCAGAAAATAATCTCAAATGCGGTGTACTGAGTGAGGATCAGCTCTTTGATTTTATAGGAGAACATAACGAGCTTGTAGGCCAATTTTTAGATATGTCTTCTCAAATGTATCGTCATTTATAATGTCAGTCCATATTAGTGTTGTTATCCTATAACGAGGATAAAATAAACCTAACTAAAAATGACCAGCCTATAAGGAAGGCTGGTTTTAAGTTTGAGGTAATA…
46	Streptococcus agalactiae	GB00111	Full-length prophage	1	MK448948	DNA repair protein RecN	Hypothetical protein DUF194, DegV family	FIG006988: Lipase/Acylhydrolase with GDSL-like motif	YfaA	DNA-binding protein HBsu	S_agalactiae_FP_ISe	hypothetical protein	Dihydroorotate dehydrogenase, catalytic subunit (EC 1.3.3.1)	tRNA-dependent lipid II-Ala--L-alanine ligase	tRNA-dependent lipid II--L-alanine ligase	UDP-N-acetylmuramoylpentapeptide-lysine N(6)-alanyltransferase (EC 2.3.2.10)	ATGCTTTTAGAAATTTCTATTAAGAATTTCGCTATTATCGAAGAAATTTCACTTAATTTTGAAACAGGAATGACTGTTTTAACTGGTGAGACTGGTGCAGGGAAATCTATCATTATTGATGCTATGAATATGATGTTAGGAGCCCGTGCTAGTGTTGAAGTGATTCGCCATGGTGCTAACAAAGCAGAAATTGAAGGATTTTTCTCTATTGAAAAAAATCAATCATTAGTCCAATTATTGGAAGAAAATGGCATTGAATTAGCAGATGAATTAATTATTCGCCGAGAAATCTTTCAAAATGGGCGCAGCGTTAGTCGAATTAATGGGCAAATGGTGAATTTGTCAACACTAAAAGCTGTGGGGCATTATTTGGTAGACATTCATGGTCAGCATGACCAA…	ATGTCAGAAAAAGCTATACTATTAATTATCCTTATTGCTTTTGTTATTATCGCTATTATAAAGATAGCTCTGTTAAAGTTATATATGAATACGATAAAACCTAAAGTAGATAATGAAGGAAACATCATAACAAAGCCTGTAAAGGATGATTTAACACCCGAGGAACGTGAAGAACGTGAATTTGATAAAGATTGGTAAAATCAATATAAAAGAGCAAACAAGGTTTGCTCTTTTATTATTTTTAAAGGTAATTAAGTTGTCCTCGAAAATCCTCCAATGATTGATAGCCTTTATCAGCCATTATTTCTTTTAACTCTCTGCTTACACGCTGAAAAATTTCTGGTCCTTCTTTTTGTAAAGCGGTTCCGATTTGGACCATACTAGCTCCACATAGAATGT…
47	Streptococcus agalactiae	GB00640	Full-length prophage	1	MK448768	DNA repair protein RecN	Hypothetical protein DUF194, DegV family	FIG006988: Lipase/Acylhydrolase with GDSL-like motif	YfaA	DNA-binding protein HBsu	S_agalactiae_FP_ISe	Dihydroorotate dehydrogenase, catalytic subunit (EC 1.3.3.1)	tRNA-dependent lipid II-Ala--L-alanine ligase	tRNA-dependent lipid II--L-alanine ligase	UDP-N-acetylmuramoylpentapeptide-lysine N(6)-alanyltransferase (EC 2.3.2.10)	Promiscuous sugar phosphatase YidA, haloacid dehalogenase-like phosphatase family	ATGCTTTTAGAAATTTCTATTAAGAATTTCGCTATTATCGAAGAAATTTCACTTAATTTTGAAACAGGAATGACTGTTTTAACTGGTGAGACTGGTGCAGGGAAATCTATCATTATTGATGCTATGAATATGATGTTAGGAGCCCGTGCTAGTGTTGAAGTGATTCGCCATGGTGTTAACAAAGCAGAAATTGAAGGATTTTTCTCTGTTGAAAAAAATCAATCATTAGTCCAATTATTGGAAGAAAATGGCATTGAATTAGCAGATGAATTAATTATTCGCCGAGAAATCTTTCAAAATGGGCGCAGCGTTAGTCGAATTAATGGGCAAATGGTGAATTTGTCAACACTAAAAGCTGTGGGGCATTATTTGGTAGACATTCATGGTCAGCATGACCAA…	TTAAAGGTAATTAAGTTGTCCTCGAAAATCCTCCAATGATTGATAGCCTTTATCAGCCATTATTTCTTTTAACTCTCTGCTTACACGCTGAAAAATTTCTGGTCCTTCTTTTTGTAAAGCGGTTCCGATTTGGACCATACTAGCTCCACATAGAATGTGTTCAAAGGCATCACGGCCGTTTTTAACACCACCTGTTCCGATAATTTTAATTGAAGGATTTAAACGTTTGTAGAAAGCATGGACGTTAGCTAAGGCGGTAGGCTTGATAAAATCACCACCGATACCTCCAAAGCCATTTTTAGGCTTTATAACGACAGTTTCATCATCAATAACAAGTCCATTTCCGATAGAATTAACACAGTTAATAAAAGCTAAAGGATATTTGTTAAAAATTGTAGC…
48	Streptococcus agalactiae	GB00901	Full-length prophage	1	MK448956	Adenosine deaminase (EC 3.5.4.4)	Flavodoxin	Chorismate mutase I (EC 5.4.99.5)	Chloride channel protein	LSU ribosomal protein L19p	S_agalactiae_FP_ISf	Cell division protein FtsW	hydrolase, haloacid dehalogenase-like family	DNA gyrase subunit B (EC 5.99.1.3)	Septation ring formation regulator EzrA	Phosphoserine phosphatase (EC 3.1.3.3)	ATGACACAAGCAGTATTAAAAGAATTGGCTAAGGCGGAGTTGCATTGTCATCTAGATGGCTCACTTTCTTTACCAGCTATTAGAAAATTGGCTAATATGGCTGATATAATACTGCCGAGTAGTGATAAAGAATTAAGAAAATATGTTATAGCTCCAGCTCAAACAGAAAGCTTGGTAGATTACCTTAAAACGTTTGAGTTTATCAGACCGCTTCTTCAAACGAAGGAAGCATTACGTTTTGCTGCTTATGATGTTGCTAGACAGGCAGCTTTAGAAAATGTTATTTATATTGAGATTCGTTTTGCGCCAGAACTCTCTATGGATAAAGGTTTAACTGCAAGTGATACAGTCCTTGCAGTCTTAGAAGGTTTAGCAGACGCTCAGAAAGAATTTAATATC…	ATGTCACAAAAATCAAACTATTTTAAAGGGCAAATTGATTATGCTGTTGTGATACCAGTATTTTTTTTATTAATGATTGGTTTAGCCTCAATTTATGTTGCAACGATGAATGATTATCCTTCTAATATCTATATCGCGATGTTTCAGCAGGTGTCTTGGATTATTATGGGGTGTATTATTGCATTTGTCGTTATGCTTTTCAGTACTGAATTTTTATGGAAAGCCACGCCCTATCTGTATGCTTTAGGACTAACCCTAATGGTTCTTCCCTTAATTTTTTATAGTCCACAGCTTTTTGCGGCAACAGGTGCTAAAAATTGGGTGACCATTGGCTCGGTAACTTTGTTTCAACCGTCAGAGTTTATGAAGATTTCCTATATTTTAATGTTATCTCGAATA…
49	Streptococcus agalactiae	GB00901	Full-length prophage	2	MK448776	Surface protein Rib	N-acetyl-L,L-diaminopimelate deacetylase (EC 3.5.1.47)	FIG01119363: hypothetical protein	hypothetical protein	FIG01116439: hypothetical protein	S_agalactiae_FP_ISg	Recombinase	Site-specific recombinase	FIG01120285: hypothetical protein	Serine/threonine protein kinase PrkC, regulator of stationary phase	hypothetical CDS	GTGACTTACCCAGATGGTTCAACAGATACTGTGGATGTGACTGTTAAAGTCGTAGATCCAAGCACAGACGCTGACAAGAACGAACCTAAGGCTAAAGACCAAACAGTTAACATTGGGGAAACACCTAAGGCAGAAGATTCAATTGAAAACTTGAAAGATTTACCAGATGGAACTAAAGTAGAGTTTGAAACACCAATTGATACCACAACAGCAGGTGACAAGCCAGGTAAAGTTATCGTGACTTACCCAGATGGTTCAACAGATACTGTGGATGTGACTGTTAAAGTCGTAGATCCAAGCACAGACGCTGATAAGAACGAACCTAAGGCTAAAGACCAAACACAAGCTTTATCAAGTACCGCAAATAATAAAGATAGAGGAAATAAATTGCCTACAACA…	ATGGCAGTAAGGTTAATTAAGACAAAAAGTAATCGTAAAAAACAACGTGTCTGTGCTTATACTAGGGTGTCAACAACAAATAGTAGTCAGCTTGATTCCCTTGAAAACCAGAAGGCTTATTTTGAAACATTCTATGTCAATCGGGAGGACGTCGATTTTCTCGGAGTCTATTACGATAAGGGGATTTCTGGGTCTAAGGAGAAACGACCGAGTTTTCAAGCTATGCTTGAAGCTTGTAGGCAAGGTCAGATTGATTTGATACATACCAAGTCCATTTCACGGTTTGCGAGGAATACCATGACGGTACTTGAAGTCAGTCGTGAGTTGAAAGCCCTAGGTGTTGGTATCTATTTTGAAGAGCAGAACATCAATACCTTATCCAATGAAGGAGAGGGCATG…
50	Streptococcus agalactiae	GB00901	Satellite prophage	1	MK448518	Phosphoesterase, DHH family protein	LSU ribosomal protein L9p	Replicative DNA helicase (DnaB) (EC 3.6.4.12)	FIG01114855: hypothetical protein	SSU ribosomal protein S4p (S9e)	S_agalactiae_SP_ISb	FIG01117652: hypothetical protein	Transcriptional regulator, TetR family	Phage infection protein	FIG01115693: hypothetical protein	Hydrolase, alpha/beta hydrolase fold family	ATGAAAAGATTTCGTTTTGCAACCGTCCATTTAGTTTTAATAGGCCTGATTTTATTTGGACTATTAGCTATTTGTGTTAGGTTATTTCAATCCTATACGGCTCTATTATTGGCTATTTTTGTTGCTTTATCTTTTGTTGTTGCCTTATTATATTACCAAAAGATAACTTATGAACTATCTGAAGTTGAACAAATTGAATTACTTAATGATCAAACAGAAGTTTCTCTTAAGAGTCTTCTTGAACAAATGCCAGTTGGTGTTATACAATTTGATCTTGAAACAAATGATATTGAGTGGTTTAACCCTTATGCAGAATTGATTTTTACTGGGGATAATGGTCATTTTCAGTCTGCTACTGTTAAAGACATCATTACTAGTAGACGTAATGGAACGGCTGGG…	ATGAATCTAAATGATAGATTAAAAATAGAAGAAATGGAAGAGAAGTATGATAGCTTCAAACCTAGAATCAATGCATTAGTAGAAGCTATAGATGATTTTCAAAAGCACTATGAAGATTACGTGAAATTAAGAGAATTTTATGGTAGCGAAGACTGGTTTAGACTATCAGAACAAGCAGAAAATAATCTCAAATGCGGTGTACTGAGTGAGGATCAGCTCTTTGATTTTATAGGAGAACATAACGAGCTTGTAGGCCAATTTTTAGATATGTCTTCTCAAATGTATCGTCATTTATAATGTCAGTCCATATTAGTGTTGTTATCCTATAACGAGGATAAAATAAACCTAACTAAAAATGACCAGCCTATAAGGAAGGCTGGTTTTAAGTTTGAGGTAATA…
51	Streptococcus agalactiae	GD201008-001	Full-length prophage	1	MK448787	transcriptional regulator, TetR family	ATP-dependent DNA ligase (EC 6.5.1.1) clustered with Ku protein, LigD	FIG01119363: hypothetical protein	hypothetical protein	FIG01116439: hypothetical protein	S_agalactiae_FP_ISg	Recombinase	Site-specific recombinase	FIG01120285: hypothetical protein	Serine/threonine protein kinase PrkC, regulator of stationary phase	hypothetical protein	TTAAATTCTCACGACAGATGTGATATATTTTGCTATTTTTTCAGGACTTTCAGTAAAATTATTATCTATCCAATTTAAAATGATACTTTCAATTGTTGAGATATAAATATCAAGAGCGAAAGAATATGGAATTTGATATGCTGTTTCGAGTTGTTTCTCTAAGTCTGGTATATCGGAATGTATAATCATTCCTTTGATATAGTCTTTAATTATGTTGTCAATATTTGGAAAAAAACAAACAAAGGACTTAATAATTTCTTTGTTTGTATACATATAGTTAAGCATCTCCTTTAAGACCACTTCTTCATATAATAAATCATTATTTAAAATTTTTGTGATATCATCAAAGATTATTAAAATAGACTCCCTAAGGAAGTCTTCTTTTGAATTGAAATGATT…	ATGGCAGTAAGGTTAATTAAGACAAAAAGTAATCGTAAAAAACAACGTGTCTGTGCTTATACTAGGGTGTCAACAACAAATAGTAGTCAGCTTGATTCCCTTGAAAACCAGAAGGCTTATTTTGAAACATTCTATGTCAATCGGGAGGACGTCGATTTTCTCGGAGTCTATTACGATAAGGGGATTTCTGGGTCTAAGGAGAAACGACCGAGTTTTCAAGCTATGCTTGAAGCTTGTAGGCAAGGTCAGATTGATTTGATACATACCAAGTCCATTTCACGGTTTGCGAGGAATACCATGACGGTACTTGAAGTCAGTCGTGAGTTGAAAGCCCCAGGTGTTGGTATCTATTTTGAAGAGCAGAACATCAATACCTTATCCAATGAAGGAGAGGGCATG…
52	Streptococcus agalactiae	Gottschalk_1002A	Full-length prophage	1	MK448971	Beta-hexosaminidase (EC 3.2.1.52)	ABC transporter, ATP-binding protein EcsA	ABC transporter, permease protein EscB	aminoglycoside phosphotransferase family protein	tRNA (guanine46-N7-)-methyltransferase (EC 2.1.1.33)	S_agalactiae_FP_ISd	FIG000325: clustered with transcription termination protein NusA	Transcription termination protein NusA	COG2740: Predicted nucleic-acid-binding protein implicated in transcription termination	ribosomal protein L7Ae family protein	Translation initiation factor 2	TTGAAATTAAATAAAATCATATTATCTACTGCAGCTCTTACTGCTCTCTTTTTAGGATATAATAGCGTTACTGCGGATACATATAATAACTATCAGCCACATAGATCAAATAATATGGATTTAACTGAGGAATATAACTATAATAACCAGATAGAACTTCAGGAGCGTATAAAAAACCTAAATATACCTTTTAAAGAAAAACTTGCCTTACTCAGAAAGGTTAAATCAAGACAAGATTCTTATGTATTAGACACATTAAGAAAAGAAGTTGAAAATAAAAACAGTGAGTATTCAGAACTAGAGCAAGAATACCAAAGAATTTCGGCTCTTATTAATGCTAAGTTTCCGCAAGGGAAATCTAGTTTAGCAGAAAAATTACATAAAGAACTAATTTGGGAC…	ATGGGTGGCGACTATGTGCTCAGTATTTTAATTGATAAACCCGGAGGCATTACGGTTGAAGATACAGCACAATTGACAGACGTTGTAAGTCCCTTACTTGACACAATTCAACCAGATCCATTTCCAGAACAGTATATGCTTGAAGTCTCAAGTCCTGGGTTGGAAAGGCCACTTAAAACAGCAGAAGCATTATCAAATGCTGTTGGGTCTTATATCAATGTAAGTCTGTATAAATCCATTGATAAAGTTAAAATATTTGAAGGTGACTTATTATCATTTGATGGTGAAACCTTGACAATTGATTATATGGACAAAACACGTCATAAAACTGTAGATATTCCCTATCAGACGGTTGCAAAAGCCCGTCTTGCGGTTAAACTTTAAGAAAGGATGATTCTT…
53	Streptococcus agalactiae	ILRI005	Full-length prophage	1	MK448796	DNA-cytosine methyltransferase (EC 2.1.1.37)	Mobile element protein	Mobile element protein	hypothetical protein	Competence-specific sigma factor ComX	S_agalactiae_FP_ISa	DNA primase, phage associated	Phage protein	hypothetical protein	hypothetical protein	hypothetical protein	ATGGATGTAGGATTTGAAAATGTAGGAGTAGACGTTATATTAGCCAATGAAATTGTAAAAGATGCTAGTGACACATATTTAGCTAATCATCCCTATACTGAAATGGTTAATGATGATATAAAAAACATAATGGACAACTTTTATAGATTTAACGATATCGATATTGTTTTTGGTGGACCACCATGTCAAGGGTTTTCTGTGGCCGGAAAAATGAATCCTAACGATGAACGCAGTAAGCTGATTTTTACTTTTTTAGAAGCGGTTAATATTATTAAGCCTCGTATGTTTGTTATGGAGAATGTTAAGGCCTTAGGGAGATTGGAGAAATGGAAACCTGTAAGAACAAAATTTTTAGCAAAAGCCAATGCATTGGGATACAGATGTGAGTATTATATTTTG…	TTATTTGACATTAGTCCAGTTGGTTTTACTTAGTTTTGCCCTATCAAACTCCAACGGGTCTAGTTTATCTTGATCTTCAACCTTAACACGCGCCCTTTTAAGTTGATACCTATTAGGTGTTAGTTGCTGTAAGTGTCTAATTGTCTCCTTACCAGCACCGTAAACGTTAGGCTTAGGTATTCCCATATCTTCAGCATAATGCTTCAAGGATCTTGTAGCGATAAAAACGGGGACTACGTCCAGTTCGTGCCAACCTCTTTCCATATACTCATGTTTTACCCAAGATAACAAGTAATCATTATCTTCCTGATACTCCTCTAGCAAGCCTTTGACTGCCTGCGGTTCGATAAATTGAGTAAATGGTTTCTGGTTGATAGCTTTATAAAGGGCGTACTCTAA…
54	Streptococcus agalactiae	ILRI005	Satellite prophage	1	MK448526	Phosphoesterase, DHH family protein	LSU ribosomal protein L9p	Replicative DNA helicase (DnaB) (EC 3.6.4.12)	FIG01114855: hypothetical protein	SSU ribosomal protein S4p (S9e)	S_agalactiae_SP_ISb	FIG01117652: hypothetical protein	Transcriptional regulator, TetR family	Phage infection protein	FIG01115693: hypothetical protein	Hydrolase, alpha/beta hydrolase fold family	ATGAAAAGATTTCGTTTTGCAACCGTCCATTTAGTTTTAATAGGCCTGATTTTATTTGGACTATTAGCTATTTGTGTTAGGTTATTTCAATCCTATACGGCTCTATTATTGGCTATTTTTGTTGCTTTATCTTTTGTTGTTGCCTTATTATATTACCAAAAGATAACTTATGAACTATCTGAAGTTGAACAAATTGAATTACTTAATGATCAAACAGAAGTTTCTCTTAAGAGTCTTCTTGAACAAATGCCAGTTGGTGTTATACAATTTGATCTTGAAACAAATGATATTGAGTGGTTTAACCCTTATGCAGAATTGATTTTTACTGGGGATAATGGTCATTTTCAGTCTGCTACTGTTAAAGATATCATTACTAGTAGACGTAATGGAACGGCTGGG…	ATGGATCTAAATGATAGATTAAAAATAGAAGAAATGGAAGAGAAGTATGATAGCTTCAAACCTAGAATCAATGCATTAGTAGAAGCTATAGATGATTTTCAAAAGCACTATGAAGATTACGTGAAATTAAGAGAATTTTATGGTAGCGAAGACTGGTTTAGACTATCAGAACAAACAGAAAATATTCTCAAGTGCGGTGTACTGAGTGAGGATCAGCTCTTTGATTTTATAGGAGAACATAACGAGCTTGTGGGCCAATTTTTAGATATGTCTTCTCAAATGTATCGTCATTTATAATGTCAGTCCATATTAGTGTTGTTATCCTATAACGAGGATAAAATAAACCTAACTAAAAATGACCAGCCTATAAGGAAGGCTGGTTTTAAGTTTGAGGTAATA…
55	Streptococcus agalactiae	SGBS026	Full-length prophage	2	MK448802	N-acetyl-L,L-diaminopimelate deacetylase (EC 3.5.1.47)	N-acetyl-L,L-diaminopimelate deacetylase (EC 3.5.1.47)	FIG01119363: hypothetical protein	hypothetical protein	FIG01116439: hypothetical protein	S_agalactiae_FP_ISg	Recombinase	Site-specific recombinase	FIG01120285: hypothetical protein	Serine/threonine protein kinase PrkC, regulator of stationary phase	hypothetical CDS	ATGTCAGTTCAAAGTGTGCTTGAGTCCTTGATAATGATTAAAGAGTGGCAAGAGGAAACTTACAAATATTTTCATAGCCATCCCGAATTATCAATGCAAGAGAAAAATACTAGTCAATTTATTTATAAAACCTTGCTGTCTTATGGTTACCAAACTCTACGAATTGGAGGAGGCGTTGTTGGTATTTTAGAAAATGGAGATGGTCCTAAAGTACTATTTAGGGCGGATATGGATGCTCTGCCTGTAAAAGAAGAAACAGGATTGGAATATGCTTCTAAAGTAGTCATGAAAGACTTAGATGGTAAGACAGTACCTGTGATGCATGCCTGTGGTCATGATGTTCATATTGTAGCTGGCTTAGGGGCAGCTTGGGCTTTGGCTAATCATTTATCGGAGTGG…	ATGGCAGTAAGGTTAATTAAGACAAAAAGTAATCGTAAAAAACAACGTGTCTGTGCTTATACTAGGGTGTCAACAACAAATAGTAGTCAGCTTGATTCCCTTGAAAACCAGAAGGCTTATTTTGAAACATTCTATGTCAATCGGGAGGACGTCGATTTTCTCGGAGTCTATTACGATAAGGGGATTTCTGGGTCTAAGGAGAAACGACCGAGTTTTCAAGCTATGCTTGAAGCTTGTAGGCAAGGTCAGATTGATTTGATACATACCAAGTCCATTTCACGGTTTGCGAGGAATACCATGACGGTACTTGAAGTCAGTCGTGAGTTGAAAGCCCTAGGTGTTGGTATCTATTTTGAAGAGCAGAACATCAATACCTTATCCAATGAAGGAGAGGGCATG…
56	Streptococcus agalactiae	SGBS026	Satellite prophage	1	MK448541	Phosphoesterase, DHH family protein	LSU ribosomal protein L9p	Replicative DNA helicase (DnaB) (EC 3.6.4.12)	FIG01114855: hypothetical protein	SSU ribosomal protein S4p (S9e)	S_agalactiae_SP_ISb	FIG01117652: hypothetical protein	Transcriptional regulator, TetR family	Phage infection protein	FIG01115693: hypothetical protein	Hydrolase, alpha/beta hydrolase fold family	ATGAAAAGATTTCGTTTTGCAACCGTCCATTTAGTTTTAATAGGCCTGATTTTATTTGGACTATTAGCTATTTGTGTTAGGTTATTTCAATCCTATACGGCTCTATTATTGGCTATTTTTGTTGCTTTATCTTTTGTTGTTGCCTTATTATATTACCAAAAGATAACTTATGAACTATCTGAAGTTGAACAAATTGAATTACTTAATGATCAAACAGAAGTTTCTCTTAAGAGTCTTCTTGAACAAATGCCAGTTGGTGTTATACAATTTGATCTTGAAACAAATGATATTGAGTGGTTTAACCCTTATGCAGAATTGATTTTTACTGGGGATAATGGTCATTTTCAGTCTGCTACTGTTAAAGACATCATTACTAGTAGACGTAATGGAACGGCTGGG…	ATGAATCTAAATGATAGATTAAAAATAGAAGAAATGGAAGAGAAGTATGATAGCTTCAAACCTAGAATCAATGCATTAGTAGAAGCTATAGATGATTTTCAAAAGCACTATGAAGATTACGTGAAATTAAGAGAATTTTATGGTAGCGAAGACTGGTTTAGACTATCAGAACAAGCAGAAAATAATCTCAAATGCGGTGTACTGAGTGAGGATCAGCTCTTTGATTTTATAGGAGAACATAACGAGCTTGTAGGCCAATTTTTAGATATGTCTTCTCAAATGTATCGTCATTTATAATGTCAGTCCATATTAGTGTTGTTATCCTATAACGAGGATAAAATAAACCTAACTAAAAATGACCAGCCTATAAGGAAGGCTGGTTTTAAGTTTGAGGTAATA…
57	Streptococcus agalactiae	SGBS029	Full-length prophage	1	MK448809	N-acetyl-L,L-diaminopimelate deacetylase (EC 3.5.1.47)	N-acetyl-L,L-diaminopimelate deacetylase (EC 3.5.1.47)	FIG01119363: hypothetical protein	hypothetical protein	FIG01116439: hypothetical protein	S_agalactiae_FP_ISg	Recombinase	Site-specific recombinase	FIG01120285: hypothetical protein	Serine/threonine protein kinase PrkC, regulator of stationary phase	hypothetical CDS	ATGTCAGTTCAAAGTGTGCTTGAGTCCTTGATAATGATTAAAGAGTGGCAAGAGGAAACTTACAAATATTTTCATAGCCATCCCGAATTATCAATGCAAGAGAAAAATACTAGTCAATTTATTTATAAAACCTTGCTGTCTTATGGTTACCAAACTCTACGAATTGGAGGAGGCGTTGTTGGTATTTTAGAAAATGGAGATGGTCCTAAAGTACTATTTAGGGCGGATATGGATGCTCTGCCTGTAAAAGAAGAAACAGGATTGGAATATGCTTCTAAAGTAGTCATGAAAGACTTAGATGGTAAGACAGTACCTGTGATGCATGCCTGTGGTCATGATGTTCATATTGTAGCTGGCTTAGGGGCAGCTTGGGCTTTGGCTAATCATTTATCGGAGTGG…	ATGGCAGTAAGGTTAATTAAGACAAAAAGTAATCGTAAAAAACAACGTGTCTGTGCTTATACTAGGGTGTCAACAACAAATAGTAGTCAGCTTGATTCCCTTGAAAACCAGAAGGCTTATTTTGAAACATTCTATGTCAATCGGGAGGACGTCGATTTTCTCGGAGTCTATTACGATAAGGGGATTTCTGGGTCTAAGGAGAAACGACCGAGTTTTCAAGCTATGCTTGAAGCTTGTAGGCAAGGTCAGATTGATTTGATACATACCAAGTCCATTTCACGGTTTGCGAGGAATACCATGACGGTACTTGAAGTCAGTCGTGAGTTGAAAGCCCTAGGTGTTGGTATCTATTTTGAAGAGCAGAACATCAATACCTTATCCAATGAAGGAGAGGGCATG…
58	Streptococcus agalactiae	SGBS029	Satellite prophage	1	MK448549	Phosphoesterase, DHH family protein	LSU ribosomal protein L9p	Replicative DNA helicase (DnaB) (EC 3.6.4.12)	FIG01114855: hypothetical protein	SSU ribosomal protein S4p (S9e)	S_agalactiae_SP_ISb	FIG01117652: hypothetical protein	Transcriptional regulator, TetR family	Phage infection protein	FIG01115693: hypothetical protein	Hydrolase, alpha/beta hydrolase fold family	ATGAAAAGATTTCGTTTTGCAACCGTCCATTTAGTTTTAATAGGCCTGATTTTATTTGGACTATTAGCTATTTGTGTTAGGTTATTTCAATCCTATACGGCTCTATTATTGGCTATTTTTGTTGCTTTATCTTTTGTTGTTGCCTTATTATATTACCAAAAGATAACTTATGAACTATCTGAAGTTGAACAAATTGAATTACTTAATGATCAAACAGAAGTTTCTCTTAAGAGTCTTCTTGAACAAATGCCAGTTGGTGTTATACAATTTGATCTTGAAACAAATGATATTGAGTGGTTTAACCCTTATGCAGAATTGATTTTTACTGGGGATAATGGTCATTTTCAGTCTGCTACTGTTAAAGACATCATTACTAGTAGACGTAATGGAACGGCTGGG…	ATGAATCTAAATGATAGATTAAAAATAGAAGAAATGGAAGAGAAGTATGATAGCTTCAAACCTAGAATCAATGCATTAGTAGAAGCTATAGATGATTTTCAAAAGCACTATGAAGATTACGTGAAATTAAGAGAATTTTATGGTAGCGAAGACTGGTTTAGACTATCAGAACAAGCAGAAAATAATCTCAAATGCGGTGTACTGAGTGAGGATCAGCTCTTTGATTTTATAGGAGAACATAACGAGCTTGTAGGCCAATTTTTAGATATGTCTTCTCAAATGTATCGTCATTTATAATGTCAGTCCATATTAGTGTTGTTATCCTATAACGAGGATAAAATAAACCTAACTTAAAACCAGCCTATAAGGAAGGCTGGTTTTAAGTTTGAGGTAATAAAC…
59	Streptococcus anginosus	1505	Full-length prophage	1	MK448817	hypothetical protein	hypothetical protein	hypothetical protein	FIG01114252: hypothetical protein	Integrase	S_anginosus_FP_ISd	16S rRNA processing protein RimM	tRNA (Guanine37-N1) -methyltransferase (EC 2.1.1.31)	Laminin-binding surface protein	Streptococcal histidine triad protein	GAF domain-containing proteins	ATGGATGCTACGTATTTTCCACTTTTAGGAATGAACTATATTTTAAATGATACTACACAGATTGTTGACTTAAAGATGGATGGAGTTAATAAGGTCAATATACTTTTGTGTGCGCAACCAAATAGTTACCCTCATTTTGGTACTTTAATTAACTTTATATTTGGATTTGCATATGCAGATATTTTAAGAAAAAAATATGGGGTAGAAGTTGAAGTAACATTGGATCTCTTAGAACATGCTAAAGGAGAAAAAGTAGTTCATGAGGAAAGTGTATATTTCAAGCCCTTAAACCATACGTATAGTAAGTTAAGTGATTATGAATTCTATCGTGTGTTTTTTGAAGAATTGTTGTCAGAATTAAGTGAACTCTCTGGTGTTGATTATAAAATCAGAACATTC…	ATGAACTATTATAATGTTGGAAAAATTGTAAATACGCAAGGTTTGCAGGGTGAAATGCGTGTACTATCGGTGACGGATTTTGCAGAGGAGCGTTTCAAAAAAGGAAGTATTTTAGCTCTTTTTGACAAGAAGGAACATTTTGTCATGAATGTGGAAATTGCTAGTCATCGTAAGATGAAAAATTTTGATATTATCAAATTCAAAGGAATGTATCATATCAATGACATTGAGAAATATCGTGATTTTACTTTGAAAGTGGCTGAAGAAGATTTATCGGATTTAGATGAGGGCGAATTTTATTATCATGAAATTATTGGCTTAAATGTTTATGAACAGGATATTTTGATTGGAACTATTAAAGAAATTTTGCAGCCGGGTGCCAATGATGTCTGGGTGGTA…
60	Streptococcus anginosus	1505	Satellite prophage	1	MK448561	PhnO protein	PhnO protein	PhnO protein	3-oxoacyl-[acyl-carrier protein] reductase (EC 1.1.1.100)	FIG01114304: hypothetical protein	S_anginosus_SP_ISb	Cold shock protein CspA	predicted 4-deoxy-L-threo-5-hexosulose-uronate ketol-isomerase (EC 5.3.1.17)	Acetyltransferases, putative( EC:2.3.1.128 )	Phosphinothricin N-acetyltransferase (EC 2.3.1.-)	nisin-resistance protein, putative	TCATTGGTCAAAAGTCCCTTTCCATTCATAAGCCGGATAAACTCCTAGACACTGATAGCCCGAGCTTTCTGCAACCTTCTTGGAAGCTTCATTGTGCGCATCCCAGAGAGGAAAGTGTGAGCGTCTTTGAGCTTCTAAAATCATCTGGGCACCCAAGATTTTGACCAAGCCCTATCTTTGGTAGGTTGGCTTGGTAGCAATTTCAATCTCAAGAGCTCCATGATAGACCAATCCTGTCGATACGCCAGCGATGATTTCCTCTCCTAAATAGAGTAAAAAACCAAAGCCACCCGCCGCTTGAAAATGGTCAAAATCGGAAAAATCACCCTGCAAATCCTGAGACTAGGCTTCCTCAGCCAAACGCTCATAACTCTCCGTATCAATCGGACAAAGGTAGTA…	ATGGCACAAGGTACAGTAAAATGGTTCAATGCTGAAAAAGGCTTCGGCTTTATTTCACAAGAAAACGGACCAGACGTTTTTGCTCACTTTTCAGCGATTCAATCCGACGGATTCAAATCACTGAATGAAGGTGACAAAGTAATGTTTAACATTGAAAAAGGTCAGCGCGGTCTTCAAGCAGTCAATATTACAACATTAGCATAAAACAAGACAAGACTGGGATTTCCAGTCTTGTCTTGTTTTAAAATGACGTTATAATGTCAAGCTCAATTTTTACCATAAACAGTCAAAATTGCAAAGATAATGAAATGTATAGGGACATCTACTTAGTACCTCCGCTTTTTCATTTCACTTTTTACCTATTTTTGATTTCAGCAAACGGATGAACTCTTCATTGGT…
61	Streptococcus anginosus	1_2_62CV	Satellite prophage	1	MK448572	N-acetylglucosamine-1-phosphate uridyltransferase (EC 2.7.7.23) / Glucosamine-1-phosphate N-acetyltransferase (EC 2.3.1.157)	hypothetical protein	FIG01114292: hypothetical protein	3-oxoacyl-[acyl-carrier protein] reductase (EC 1.1.1.100)	FIG01114304: hypothetical protein	S_anginosus_SP_ISb	Cold shock protein CspA	Mobile element protein	Assembly_Gap	Assembly_Gap	Assembly_Gap	CTACTTATTATCTGGATGATGTGGCAAGCGTTTTGCGTATTCATCTTTGTTAATCTGACGTCCACGTCCGATGGCAATAGCGTCTGCTGGTACATCCTTAGTAATGGTTGAGCCTGCACCTACAAGAGAATTGTCCCCAAGTTCTACCGGCGCAATAATGGTCGAATTAGAACCTACAAAGACATTGTTCCCAATGACGGTCTTAAACTTGTGCTGTCCGTCATAATTAACTGTAATTGTTCCAGCGCCAAAATTGACATTCGCACCCACTTCAGAATTACCAATGTAAGTCAGATGCCCAGCTTTGGTATTTTCACCGATAGAAGAACCTTTCACTTCAACGAAATTACCAACATGTACATTTTTAGCAAGGCTTGAACCTGGGCGAACATGAGCGTA…	N/A
62	Streptococcus anginosus	1080_SANG	Satellite prophage	1	MK448580	hypothetical protein	FIG01114292: hypothetical protein	PhnO protein	3-oxoacyl-[acyl-carrier protein] reductase (EC 1.1.1.100)	FIG01114304: hypothetical protein	S_anginosus_SP_ISb	Cold shock protein CspA	predicted 4-deoxy-L-threo-5-hexosulose-uronate ketol-isomerase (EC 5.3.1.17)	Acetyltransferases, putative( EC:2.3.1.128 )	Phosphinothricin N-acetyltransferase (EC 2.3.1.-)	nisin-resistance protein, putative	TCATGGAAAAATAACGTCTTTCTTCTCAAAAACATCATTTCCTGCAGAGAATTTGATTTTTTTCTCATAAAAAGTCCAGACAACATAAAAAGGTTCGTGACTTATTAAAAAAACATAAATACTACATGTTAAAATTCGGATTTCACTACAAACGAGTGCTTCCTCCATGAGAAATTTGTCCCCTTTTATCTGGGAGAAGTCAGAATCCATGGTTATTCTTGCCAGCTGTCATAGGAGGCTGGGAAAAATTCCTTGTTCGTGTCGGATTTTTTCTAAGTGAATATAAGGCACAGTCTTCTAATCTATCGGATAAACCTTGCAAAACTCCTCCAAGACCACGCCCATCTCCTCTGAGAAAGCTAAGCCGGCTTCAGCCATCCATTCCGTGAAGAGCTCCTC…	ATGGCACAAGGTACAGTAAAATGGTTCAATGCTGAAAAAGGCTTCGGCTTTATTTCACAAGAAAACGGACCAGACGTTTTTGCTCACTTTTCAGCGATTCAATCCGACGGATTCAAATCACTGAACGAAGGTGAAAAAGTAACTTTTGACATTGAAGAAGGTCAACGTGGTCTTCAAGCAATCAATATCACAAAATTAGCATAAGATAAAAGAGACTGGAAATCCCAGCCTCTTTTTTTCTCAAATAACGACAACTGCAACAGAAATCAATCTCATACTTTTCCTATAGACCGTCAAAATTGCAAATAAAATCAAAGCTCTAACTTCACTTTTTATCTGCGTCCATTTTATCTGCTTTCGCTTTCAGCAAATGGATGAGCTCTCTATTGCTTCCCTTAT…
63	Streptococcus anginosus	83_SANG	Satellite prophage	1	MK448587	hypothetical protein	DNA-3-methyladenine glycosylase (EC 3.2.2.20)	Holliday junction DNA helicase RuvA	Transcriptional regulator, XRE family	DNA mismatch repair protein MutL	S_anginosus_SP_ISd	Glutamate synthase [NADPH] large chain (EC 1.4.1.13)	Conserved domain protein SP0160	DNA mismatch repair protein MutS	Arginine repressor ArgR, putative	Arginyl-tRNA synthetase (EC 6.1.1.19)	TTGGATTTCCTTGATTTTATATGGATTGGCGACGGGCGCTTCCTGGCTCTGTTATTACCGAGCATTGCAGGAGGGAGAAGCATCCAAGGTCTTCCTATTGATAAACTTAGTGTTGTCCTCACACTCATTCTTGCTTTTATCTTTCTACACAAGGATTTTACTATGAAATCTTTGATTGGCAGCATTTTGATTACGATTGGAACTTTGGTCATGGTTTTGTAGTGATGTCATATCATCATAAATACAGCAACATTACGAAAAATATAAAACAGTATCGGCCAATAAATATTGCACTGACTGCTCACATAAAAGATAGCAAAGCTCTTAAAATCGTTTGATTATTTTTCTTGCTGAATTAAAATCGCAAGTCTCCTCATGGTCATTGACAAGACCTGCCGC…	ATGAAAGTTCAATTGCATATTGACGAAAAGTTTTCAGAGGAAAAAGTCATTATCGAAGCACCGGCTTTGTCAGATGCCATTCAGCGACTGCTGAAATTTGCTCAACAACTCGATAAAAACAAAGTTATTCGAGCCAAAAAAGAGGAAGAGATTTACCTATTAGATACTACTGAAATTCAGCGGGTTTATATTGAAAACCGCCAAGTTTGGGCTGAAACAGCGACAGACAATTATCACATAGGGCTCCCACTTTATCAAGTTTTGGAATTGCTTCCTGCTGATTTTCTACAGATTTCCCAATCTGAAATCATCAATACCAAACAGATTGATCATCTGAAATTGACCGGCAGCGGTCTGATTCAGATTACACTAAAAAACGGTCAGATAACTTATTCATCT…
64	Streptococcus anginosus	BVI	Full-length prophage	1	MK449000	Iron compound ABC uptake transporter ATP-binding protein PiuD	Iron compound ABC uptake transporter permease protein PiuC	Iron compound ABC uptake transporter permease protein PiuB	Hypothetical protein DUF194, DegV family	DNA-binding protein HU-beta	S_anginosus_FP_ISe	Peroxide stress regulator PerR, FUR family	Phosphoglycerate mutase (EC 5.4.2.1)	Cell division protein FtsI [Peptidoglycan synthetase] (EC 2.4.1.129)	Recombination protein RecR	Assembly_Gap	TTATAGGTAAATACAAACTTTTTTACCATTGATTTCCCCAAGGGTAATGTCCATTTCATACAATGGATCTAAAATTTCTTTTCTCATGACCTGATTGGTTGTACCTTGATAAAAGACTTTTCCGTCTTTAAAGGCGACAATTTCATCAACATACTGACTGGCAATATTGATGTCATGAATGACAATGATAATCGTTTTTCCTAAGTCATCAACGAGAGACCGCAAGATTTTCATCATAGAAATACTTTGCTTAATATCTAGATTGTTTAGTGGCTCGTCCAAAAAGATAAAATCAGTGTCTTGAGTGAGCACCATAGCGATAAAAACGCGCTGCAATTGACCGCCTGAAAGCGTATCAATGAAACGTTCTCGCAGATCAGCAATATCCAAATATTCCAA…	N/A
65	Streptococcus anginosus	BVI	Full-length prophage	2	MK448827	FIG01116026: hypothetical protein	FIG01114600: hypothetical protein	FIG01116748: hypothetical protein	hypothetical protein	hypothetical protein	S_anginosus_FP_ISc	Recombinase	Site-specific recombinase	HMP-PP hydrolase (pyridoxal phosphatase) Cof, detected in genetic screen for thiamin metabolic genes (PMID:15292217)	HMP-PP hydrolase (pyridoxal phosphatase) Cof, detected in genetic screen for thiamin metabolic genes (PMID:15292217)	Signal recognition particle receptor protein FtsY (=alpha subunit) (TC 3.A.5.1.1)	CTAAACTTCATCTGAGTTTTCTCCTTTATTCCATGAAATACCGTAGAGTTCATTTCCGTTACTAGAGAGTCGCAATACAGTATTTTCTAATAAGAGTTGATTAGCTTCTGGAGAGTATGAGCTTGCTTTATCGAAAGCTAAAAACACCTGCTTATTTAGTGATTTTGATTGGTCATATAGCTTCAACAGAGCTTCGGTTGCTTGGTAGCTAATATTACTCAAGAGTAATGAGTCGTGTGCCAGTGCTGGCAGGTTAGTGAGATAGAGCATGGTTAGGTCAAATAAAATCATCCCTTTGAACTTAGTTCCTGTACCATCATCATCTGGGGTGTAGAAGGAGTAGCTGTTATGAGCTTTGAGATTGATTTGAGGGGCTTTGCGAATATCTGGATACAGAAT…	ATGAAACAAATCAAAACGATACAAGCCCAGAAGGTAACTGCCATTAAAAGGTTAAAGGTGGCCGCATACACTAGGGTTTCGCATACGAGTTTACTCCAGTCCTTATCCAATCAAGTCAGCCACTACAGCCAATTGATACAGGCAAATCCTGAATGGGACTATGTGGGAGTTTACAGCGATTCAGCCATTAGTGGTCGCAGTCAAGCTTATAGACGAGACTTTCAACAGTTACTTGAAGATTGTCGTAAGGGTAAGATTGACCTTATCTTAACCAAGTCTATTTCACGCTTTGGGCGAAATACGGTGGAGCTTTTGGAAACTGTTCGTGAGCTGAAGCGACTTGGTATCAGTGTTCGCTTTGAAAAGGAGAAGATTGACACCCTAACCGCTGAAGGGGAG…
66	Streptococcus anginosus	C238	Satellite prophage	1	MK448602	hypothetical protein	Bacterial/Archaeal Transporter family protein	DNA-3-methyladenine glycosylase (EC 3.2.2.20)	Holliday junction DNA helicase RuvA	DNA mismatch repair protein MutL	S_anginosus_SP_ISd	DNA mismatch repair protein MutS	Arginine repressor ArgR, putative	Arginyl-tRNA synthetase (EC 6.1.1.19)	Ribonucleotide reduction protein NrdI	hypothetical protein	TTAATGATGGTGGGCAGTTTTTGCATTTCTTTCTGCTTTATTTGCAGCACTGACATCTATCTTAGCCAAAATCGGGATTTCTGGCGTCAATTCTAATCTAGCGACAGCTATTCGGACAGTGGTCGTTGTTTTAATGGCTTGGAGTATGGTCTTTTTGACCAAAGGGCAACTCGGTCTCGCTAACATCAGCAAGAAAAGTTGGATTTTCTTGATTTTATCTGGATTAGCGACGGGTGCTTCCTGGCTCTGTTATTACCGAGCATTGCAGGAGGGAGAAGTCTCCAAGGTCGTTCCTATTGATAAGCTTAGTGTTGTCCTCACACTCATTCTTGCTTTTATCTTTTTCCACGAGGATTTTACTATGAAATCCTTGATTGGCAGCATTTTGATTACGATTGG…	TTAAAGTTTCTTCTTTATCTCTGCCACAGCCAACATCACTTCCATTGGGGTCATATTATAAATGTCCAACTGGCGCAACTCGTCTAAAATAGGTGATTCAGTTGTTTCTGTAAATAAAGACATCTGCTCAGCCACTTGATTTTTTTCACGAGCATCCGTAGGCAATGTATTAGAGATGCCAAAAGATGACTTCTCATTTGCTTGGCTTTCTAATCGTGTCAATATTTGATCCGCTCTTGTCAACAAATCATTTGGCAAACCTGCAATTTTTGCTACATGAATCCCATAAGATTTATCAGCAGGTCCAACCTCAATCTTATGAAGAAATGTTACTTGACCATCTTTTTCTAGGGTTTCTACATGGACATTTTCTAGTTGTGTCAAGCTAGTTGACAGTTC…
67	Streptococcus anginosus	CCUG_39159	Satellite prophage	1	MK448603	Protein-N(5)-glutamine methyltransferase PrmC, methylates polypeptide chain release factors RF1 and RF2	Peptide chain release factor 1	Thymidine kinase (EC 2.7.1.21)	4-oxalocrotonate tautomerase (EC 5.3.2.-); Xylose transport system permease protein XylH	Dihydrolipoamide acetyltransferase	S_anginosus_SP_ISc	Glutamate synthase [NADPH] large chain (EC 1.4.1.13)	Phage-related protein	hypothetical protein	Phage protein	Helicase loader DnaI	TTATCCATTATCTACCACTACCATTCTATCTTTTCCGAATTGATCTTGCAAGACGCGAATTCTCATTTTTGGAAATGCAGACTCAAATAATTTTTTTACATGTTCCCCTTGCTTGTAGCCAATTTCGAGATAGATTTTACCTTTTTCTGTCAAATGTTTTTGGGCGTTCTCAGCAATTTTTCGATAAACAGCATACCCGTCTTCTTCAGCAAAAAGAGCAAGATGAGGTTCTGAAGCAAGGACATTTAGTTCTACTTCTTCTCTGTCCGTCTCTGAAATATAGGGCGGATTGGATACAATAATATCATACTTTCCTGTAATCGCCTGAAAGCAATCAGACTGAACAAAATCAATCGCTACATCAATTGCTTCCGCATTTTCTTGCGCCAAATCCAGAGC…	TCATAGCTGTAATTTCTCCTTTATAGCTTTGAGATAACGGCGAGATGAATAAGTTATCTGACCGTTTTTTAGTGTAATCTGAATCAGACCGCTGCCGGTCAATTTCAGATGATCAATCTGTTTGGTATTGATGATTTCAGATTGGGAAATCTGTAGAAAATCAGCAGGAAGCAATTCCAAAACTTGATAAAGTGGAAGCCCTAAGTGATAATTGTCTGTTACTGTTTCAGCCCAAACTTGGCGATTTTCAATATAAACCCGCTGAATTTCAGTAGTATCTAATAGGTAAATCTCTTCCTCTTTTTTGGCTCGAATAACTTTGTTTTTATCGAGTTGTTGAGCAAATTTCAGCAGTTGCTGAATGGCATCTGACAAAGCCGGTGCTTCGATAATGACTTT…
68	Streptococcus anginosus	DORA_7	Full-length prophage	1	MK449004	Ribosomal small subunit pseudouridine synthase A (EC 4.2.1.70)	Ribosomal small subunit pseudouridine synthase A (EC 4.2.1.70)	SSU ribosomal protein S15p (S13e)	FIG01116295: hypothetical protein	Thioredoxin	S_anginosus_FP_ISf	FIG01119357: hypothetical protein	hypothetical protein	hypothetical protein	hypothetical protein	hypothetical protein	ATGCGATTAGATAAGTTTTTAGTAGAAATGGGCTTTGGCTCACGAACAGAAGTCAAACGCCTATTGAAAAAGAAGCAAGTTTTGGTGAATGGAAAAATAGAAACATCTGCGAAAATTCAAATAGATGAAAATCAGGATGAAATTTCGGTTAATAACCAAGTTCTGATCTATAAAAGATTTGTCTATTATCTTTTGAATAAACCCAAAGGTGTCATTTCTGCTACCGAAGATGATAAGCATCGAACAGTTTTGGATTTGCTGGATGAAAATGCACGCCAGAAAGCAGTCTTTCCAGTCGGATGGCTCGACATTGACACTCATGGTCTTTTGTTATTAACCAATAATGGAGCTTTGGCACACGCTATGCTGTCTCCTAAAAAGCATGCAGCAAAAGTTTAT…	TCAATTTATCAGTTCTAAAATTTCTTGCTTTATTTTGTCATCGTGCGGATAGTACCTAGCCGATAATTTAAAATATCCGTCACTATCAAGGATTACGGCAATTTTGCGATAGCCTTTCACAAAATATACTGCAGGATGTTTCTTCCATTGTGTGACTTTACCTGAATCAATCAGCGCCTGAGCTTTTTGTGAAATTTCTGTATTTTCGATTTGCGCGGCAGCTGCTTCTAACTCTGCTACTCTCTTCTTGTATTTTCTAATAGTAGCGGCAGTATAGGAAATTTCTCCTTTTTCGTATTTCTCAATCTCTTCTTTAATCCGTGGGATGTTGTCGATAGTCAATCTGAGCCCGATTCCGTTTCTGTTCAAGCCCTCAACTTTATAGCTTTCAATATCTTC…
69	Streptococcus anginosus	DORA_7	Full-length prophage	2	MK448828	hypothetical protein	ATPase involved in DNA repair	hypothetical protein	hypothetical protein	hypothetical protein	S_anginosus_FP_ISc	Recombinase	Site-specific recombinase	hypothetical protein	23S rRNA (Uracil-5-) -methyltransferase RumA (EC 2.1.1.-) ## LSU rRNA m(5)U1939	FIG00522620: hypothetical protein	CTAATTTTCGTTTACATAGACTATTGACATAGCTTGGACAGTGTAATCCTTCTCGTACTTTTTTTCTTTATCATAATGATATTGAATGGTATTGACTTTGTCTAAAGTTATATTATTTAAGAGCTCATTGATTTTTTCAGAAATTTCATTAATGTGCCCTTTTAATTCTCTAGCATCTTGAAATTTGTCTAGATAGGTAAGAAAAATGAAGAAACGGTTATTATTACAAAACAAACGTTCACCTTGGTATTTATAGTTCCACCATTCTAATATTTTGCTATTTTCAATAGTAGAAATAACGATATTTTTCCTCTCATCTGTAATTTCAGCTAAAAATTTTGATATCTCGGGCTCACCTTCTTTTTCCTTTAGCTCTTGTATTAATTGGTTTGTTTTTAA…	ATGTCCGTAAAGAAGATTAGAGTCAATAGACAAAAACATAGGAAGAGGGTCTGTGCCTACATTCGAGTTTCGACGACTAATGGAAGTCAGTTAGATTCGTTAGAAAATCAGAAGCAGTATTTTGAAAACCTGTATTCCAATAGAGACGATATTGATTTTATGGGTGTTTATCAAGACAGAGGTATATCTGGTTCTAAGGATAAACGTCCAGATTTTCAAGCTATGATTGAAGAATGTCGTAAAGGCAAGATTGATGTTATTCATACCAAGTCAATTGCTCGCTTTGCCAGAAACACGGTTACAGTTCTTGAAATTAGTCGTGAACTGAAGGCGATAGGAGTAGACATATTCTTCGAGGAACAAAACATTCATACCCTTTCAAGTGAAGGGGAAGTGATG…
70	Streptococcus anginosus	DORA_7	Satellite prophage	1	MK448604	2,3,4,5-tetrahydropyridine-2,6-dicarboxylate N-acetyltransferase (EC 2.3.1.89)	N-acetyl-L,L-diaminopimelate deacetylase (EC 3.5.1.47)	5-formyltetrahydrofolate cyclo-ligase (EC 6.3.3.2)	GlpG protein (membrane protein of glp regulon)	Ribosomal RNA large subunit methyltransferase A (EC 2.1.1.51)	S_anginosus_SP_ISa	Tyrosyl-tRNA synthetase (EC 6.1.1.1)	hypothetical protein	Multimodular transpeptidase-transglycosylase (EC 2.4.1.129) (EC 3.4.-.-)	DNA-directed RNA polymerase beta subunit (EC 2.7.7.6)	DNA-directed RNA polymerase beta' subunit (EC 2.7.7.6)	ATGCCAGCTACTAAAATGACCGCACAGGAAATTATTCAGTTTATAGCGGATGCTAAGAAAAAGACAAATGTAAAAGTGACTTTTGAAGGAAAACTAGCGGGCGAAGTGCCGAATTCAGTTGTCAAATTGGGCAATGTTCTCTTTGGTGACTGGGAGAAAATTAAACCTCTTTTGGTTAACCTAGAAGAGAATAAAACCTATGTGGTGGAGCAGGATGCTCGAAATTCTGCCGTGCCGTTGTTAGACAAGCGTGAGGTCAATGCTCGGATTGAGCCAGGAGCTATTATCCGCGACCAGGTGGAAATCGGTGATAATGCTGTGATTATGATGGGAGCTGTTATCAATATCGGAGCTGAAATTGGTGCTGGAACGATGATTGATATGGGAGCCGTTTTGGGT…	TTAGCTAAAGTTCAGTACAAAATATTTTTTCTTACCACGACGTATAACGGTGAGTTCATTTTCTAATTTGTCAGCGTCCGTTAATCTGTAGTCAAGGGCTTGAATGCGCTCACCATTGACATAAATAGCACCATTTTGGACATCTTCACGCGCTTGGCGTTTAGAATTGACAACGCCAGCTGTTACCAAAAGCTCTACGATATTGAGATTGTCATCTGCGTTCACTTGATAATTTGGCACACCACGGAGACCTTGTTTCAGCTCTTTGACAGAAAGATTTTTGATATTTCCGGCAAAAAGCTGCTCGGTGATATTGAGTGCTTCTTTGTAGGCTTTTTCACCGTGCACGAGTGTAACGACTTCTCGCGCTAAGATTTTTTGTGCCAAACGTTCATGTGG…
71	Streptococcus anginosus	F0211	Satellite prophage	1	MK448605	PhnO protein	PhnO protein	PhnO protein	3-oxoacyl-[acyl-carrier protein] reductase (EC 1.1.1.100)	FIG01114304: hypothetical protein	S_anginosus_SP_ISb	Cold shock protein CspA	predicted 4-deoxy-L-threo-5-hexosulose-uronate ketol-isomerase (EC 5.3.1.17)	Acetyltransferases, putative( EC:2.3.1.128 )	Phosphinothricin N-acetyltransferase (EC 2.3.1.-)	nisin-resistance protein, putative	TCATTGGTCAAAAGTCCCTTTCCATTCATAAGCCGGATAAACTCCTAGACACTGATAGCCCGAGCTTTCTGCAACCTTCTTGGAAGCTTCATTGTGCGCATCCCAGAGAGGAAAGTGTGAGCGTCTTTGAGCTTCTAAAATCATCTGGGCACCCAAGATTTTGACCAAGCCCTATCTTTGGTAGGTTGGCTTGGTAGCAATTTCAATCTCAAGAGCTCCATGATAGACCAATCCTGTCGATACGCCAGCGATGATTTCCTCTCCTAAATAGAGTAAAAAACCAAAGCCACCCGCCGCTTGAAAATGGTCAAAATCGGAAAAATCACCCTGCAAATCCTGAGACTAGGCTTCCTCAGCCAAACGCTCATAACTCTCCGTATCAATCGGACAAAGGTAGTA…	ATGGCACAAGGTACAGTAAAATGGTTCAATGCTGAAAAAGGCTTCGGCTTTATTTCACAAGAAAACGGACCAGACGTTTTTGCTCACTTTTCAGCGATTCAATCCGACGGATTCAAATCACTGAATGAAGGTGACAAAGTAATGTTTAACATTGAAAAAGGTCAGCGCGGTCTTCAAGCAGTCAATATTACAACATTAGCATAAAACAAGACAAGACTGGGATTTCCAGTCTTGTCTTGTTTTAAAATGACGTTATAATGTCAAGCTCAATTTTTACCATAAACAGTCAAAATTGCAAAGATAATGAAATGTATAGGGACATCTACTTAGTACCTCCGCTTTTTCATTTCACTTTTTACCTATTTTTGATTTCAGCAAACGGATGAACTCTTCATTGGT…
72	Streptococcus anginosus	F0211	Satellite prophage	2	MK448606	Competence/damage-inducible protein CinA	transcription regulator	DNA-3-methyladenine glycosylase (EC 3.2.2.20)	Holliday junction DNA helicase RuvA	DNA mismatch repair protein MutL	S_anginosus_SP_ISd	DNA mismatch repair protein MutS	Arginine repressor ArgR, putative	Arginyl-tRNA synthetase (EC 6.1.1.19)	Ribonucleotide reduction protein NrdI	hypothetical protein	TTATAGCATATTTTCGTTTTTTGATAAAGTTTTTCGCAGCAGATTGAAAGCATGCAGAACGGCTATTTTACGTACATCTGTCCGACTGCGACCCGCAATATTAACCTTAATAGACTGAACATCCTCTGTGGTTGCTAAGCCGATATAAACTGTCCCTGCTGGATGTCCTTCTAAGCTATCTGGACCTGCCACACCTGTCAAGCTCACCGCATAGTCACTAGCGGTCAATTTTCTTGCCTGCTCAGCCATTTTCTCTGCTGTAAAAGCTGAAACCACCCCATGCTTTTCCAAGTCTGCCAAGGGAATGCCCAGCATTCGGCTCTTTTCCTCCATACTGTAGGTAACAAAGCCACCACTAAAAACATTGGAGGCACCAGCAAAGTTTGCTAAAGTTGCTTG…	TTAAAGTTTCTTCTTCATCTCTGCCACAGCCAACATCACTTCCATTGGAGTCATGTTATAGATGTCCAACTGACGTAACTCGTCTAAAATAGGTGATTCGGTTATTTCTGGAAATAAAGACATCTGCTCAGCCACTTGATTTTTTTCACGAGCATCCGCAGGCAATGTATTAGAGATGCCAAGAGATGACTTCTCATTTGCTTGGCTTTCTAATCGTGTCAATATTTGATCCGCTCTTGTCAACAAATCATTTGGCAAACCTGCAATTTTTGCTACATGAATCCCATAAGATTTATCAGCAGGTCCAACTTCAATCTTATGAAGAAATGTTACTTGACCATCTTTTTCTAGGGTTGCTACATGGACATTTTCTAGTTGTGTCAAGCTAGTTGACAGTTC…
73	Streptococcus anginosus	J4211	Full-length prophage	1	MK448830	Copper chaperone	Similar to ribosomal large subunit pseudouridine synthase D, Bacillus subtilis YhcT type	Multimodular transpeptidase-transglycosylase (EC 2.4.1.129) (EC 3.4.-.-)	Preprotein translocase subunit SecE (TC 3.A.5.1.1)	Transcription antitermination protein NusG	S_anginosus_FP_ISa	hypothetical protein	Mobile element protein	Mobile element protein	hypothetical protein	Prevent host death protein, Phd antitoxin	ATGAAACAAATCGTCACTTTAGAAAATATATCTTGTCAAAATTGCGTAAAACACGTCACTGAGCACTTCCTAAAATTAGAAGGTGTATCGGACGTTCAAATTGATTTAGATACAAAGGCTGCTACTGTCACGACCGATCACACTTACAGCGCAGCAGATTATCAGGCAGCACTTGCTAAAACAATTTATAAAGTTGTTACTGTTGCATAATTAAAAACGGACAGGCAAATATACTGACGCTTGTCTGTTTTTAATTTTCTTTCTTTAATCCCTCTTCAAAACTTTCGGAAAAGGCTTCAATACTTAGTTTTTCAAGTGTGAAAGGGTGTGTGAACGTTAAGCGATGAGCATGGAGCATGAGACGTTTTGCTTTTTGCGGATTGTACAATGGATCGCCAA…	TTATCCTAAAAAATCGTTTTCGTCAAGAGTGTAGATTGGTTTCTCTTTGTAAAATTTTAGTGTTTTCCGATTAAATTTAATCATTAAAGTGGTGAAATTATCATTTTGATAAGCCAAAGAAAAGGTTGGATTGATAGTTTTTCTTGCTTTAGTTAAGGTAACAATAAGATAAACTTGTTTAGCTGAACCAACTGACTTCAAAAATATCAGCCACCATCTTCCTAAAAGTAAAGAAGTCATAAGTTAATTTCCCGTTACTTGCTTCCTTTTTTTAATAATTGTATCCATCTCATATGACATTTCTAAAATTAGATGTTCATATTTTTTAGCCATGGGAACTTCTTTAACAAATAAACGTTTCCAGCTATCAATTTGAAAGAAAAAGTGCTAAAATTCAAG…
74	Streptococcus anginosus	J4211	Full-length prophage	2	MK449005	Iron compound ABC uptake transporter permease protein PiuC	Iron compound ABC uptake transporter permease protein PiuB	hypothetical protein	Hypothetical protein DUF194, DegV family	DNA-binding protein HU-beta	S_anginosus_FP_ISe	Peroxide stress regulator PerR, FUR family	Phosphoglycerate mutase (EC 5.4.2.1)	Integrase/recombinase, phage associated	hypothetical protein	Phage-related protein	CTAGCGTCTTGCCTCCTTAGCTAAAAGATAAAAGAAGAATAACCCTCCGACAAGCTCAATGACCATGTTGACATTGATTTGGAGCTGAAAGACGCGCTCTACCAGCATTTGCCCAGTAGTTAGAGAAAGAAAACCGAGTAAAATTGCTACTGAGAATAACCATTTGTGTTGGTATTCTTTGATTAACAGATAGGCTAAATTGGACATCATAAAGCCGAAGAACATCATAGGTCCAACGAGAGCAGTTGTCGTTGAAGTCAGCAAAACAATTGCCCATAGTATCTTTTTTTGCTCTTTTTCAACTTCTACACCTAAAATAGTAGCTGTCTTTTTATCCAAATGAAAGATATTCAAAATAGCGTTCTTCTTTAACAAATACAAACCTGCTAGTCCAATGAT…	ATGAACTCACATCCTTATTTAGAAACCACAGTTCAAGGTGATTATGAAAACGTTATTCAACGATTGAAAACAAAGGGAGTGCGTATTACAGAGACTAGAAAGGCAATCATTGCCTATATGATTCGGACGCATGAACACCCAAGTGCGGAAGCAATTTATCATGATTTACTTCCAGACTTTCCTAATATGAGTTTGGCAACAGTTTATAACAATCTCAAAGTTTTGGTGGAAGAGGGCTTTGTAGAAGAAATTAAAATTAGCCATGATAAGACAACCTATTTTGATTTTATGGGGCATGAACATCTGAATGTTGTCTGTGAAAAATGTGGTCGAATTGCAGACTTTGAAGATGTGGATATTCCTGATTTGAAGCGTGAAGCTGAAGAACAAACAGGTTAT…
75	Streptococcus anginosus	MAS624	Satellite prophage	1	MK448637	Bacterial/Archaeal Transporter family protein	Bacterial/Archaeal Transporter family protein	DNA-3-methyladenine glycosylase (EC 3.2.2.20)	Holliday junction DNA helicase RuvA	DNA mismatch repair protein MutL	S_anginosus_SP_ISd	DNA mismatch repair protein MutS	Arginine repressor ArgR, putative	Arginyl-tRNA synthetase (EC 6.1.1.19)	Ribonucleotide reduction protein NrdI	hypothetical protein	ATGTGGGCAGTTTTTGCATTTCTTTCTGCTTTATTTGCAGCACTGACATCTATCTTAGCCAAAATCGGGATTTCTGGCGTCAATTCTAATCTAGCGACAGCTATTCGGACAGTGGTCGTTGTTTTAATGGCTTGGAGTATGGTCTTTTTGACCAAAGGGCAACTCGGTCTCGCTAACATCAGCAAGAAAAGTTGGATTTTCTTGATTTTATCTGGATTAGCGACGGGTGCTTCCTGGCTCTGTTATTACTGAGCATTGCAGGAGGGAGAAGTCTCCAAGGTCGTTCCTATTGATAAGCTTAGTGTTGTCCTCACACTCATTCTTGCTTTTATCTTTTTCCACGAGGATTTTACTATGAAATCCTTGATTGGCAGCATTTTGATTACGATTGGAACTTTG…	TTAAAGTTTCTTCTTTATCTCTGCCACAGCCAACATCACTTCCATTGGGGTCATATTATAAATGTCCAACTGGCGCAACTCGTCTAAAATAGGTGATTCAGTTGTTTCTGTAAATAAAGACATCTGCTCAGCCACTTGATTTTTTTCACGAGCATCCGTAGGCAATGTATTAGAGATGCCAAAAGATGACTTCTCATTTGCTTGGCTTTCTAATCGTGTCAATATTTGATCCGCTCTTGTCAACAAATCATTTGGCAAACCTGCAATTTTTGCTACATGAATCCCATAAGATTTATCAGCAGGTCCAACCTCAATCTTATGAAGAAATGTTACTTGACCATCTTTTTCTAGGGTTTCTACATGGACATTTTCTAGTTGTGTCAAGCTAGTTGACAGTTC…
76	Streptococcus anginosus	SA1_anginosus	Satellite prophage	1	MK448648	PhnO protein	PhnO protein	PhnO protein	3-oxoacyl-[acyl-carrier protein] reductase (EC 1.1.1.100)	FIG01114304: hypothetical protein	S_anginosus_SP_ISb	Cold shock protein CspA	predicted 4-deoxy-L-threo-5-hexosulose-uronate ketol-isomerase (EC 5.3.1.17)	Acetyltransferases, putative( EC:2.3.1.128 )	Phosphinothricin N-acetyltransferase (EC 2.3.1.-)	nisin-resistance protein, putative	TCATTGGTCAAAAGTCCCTTTCCATTCATAAGCCGGATAAACTCCTAGACACTGATAGCCCGAGCTTTCTGCAACCTTCTTGGAAGCTTCATTGTGCGCATCCCAGAGAGGAAAGTGTGAGCGTCTTTGAGCTTCTAAAATCATCTGGGCACCCAAGATTTTGACCAAGCCCTATCTTTGGTAGGTTGGCTTGGTAGCAATTTCAATCTCAAGAGCTCCATGATAGACCAATCCTGTCGATACGCCAGCGATGATTTCCTCTCCTAAATAGAGTAAAAAACCAAAGCCACCCGCCGCTTGAAAATGGTCAAAATCGGAAAAATCACCCTGCAAATCCTGAGACTAGGCTTCCTCAGCCAAACGCTCATAACTCTCCGTATCAATCGGACAAAGGTAGTA…	ATGGCACAAGGTACAGTAAAATGGTTCAATGCTGAAAAAGGCTTCGGCTTTATTTCACAAGAAAACGGACCAGACGTTTTTGCTCACTTTTCAGCGATTCAATCCGACGGATTCAAATCACTGAATGAAGGTGACAAAGTAATGTTTAACATTGAAAAAGGTCAGCGCGGTCTTCAAGCAGTCAATATTACAACATTAGCATAAAACAAGACAAGACTGGGATTTCCAGTCTTGTCTTGTTTTAAAATGACGTTATAATGTCAAGCTCAATTTTTACCATAAACAGTCAAAATTGCAAAGATAATGAAATGTATAGGGACATCTACTTAGTACCTCCGCTTTTTCATTTCACTTTTTACCTATTTTTGATTTCAGCAAACGGATGAACTCTTCATTGGT…
77	Streptococcus anginosus	SA1_anginosus	Satellite prophage	2	MK448653	Competence/damage-inducible protein CinA	transcription regulator	DNA-3-methyladenine glycosylase (EC 3.2.2.20)	Holliday junction DNA helicase RuvA	DNA mismatch repair protein MutL	S_anginosus_SP_ISd	DNA mismatch repair protein MutS	Arginine repressor ArgR, putative	Arginyl-tRNA synthetase (EC 6.1.1.19)	Ribonucleotide reduction protein NrdI	hypothetical protein	TTATAGCATATTTTCGTTTTTTGATAAAGTTTTTCGCAGCAGATTGAAAGCATGCAGAACGGCTATTTTACGTACATCTGTCCGACTGCGACCCGCAATATTAACCTTAATAGACTGAACATCCTCTGTGGTTGCTAAGCCGATATAAACTGTCCCTGCTGGATGTCCTTCTAAGCTATCTGGACCTGCCACACCTGTCAAGCTCACCGCATAGTCACTAGCGGTCAATTTTCTTGCCTGCTCAGCCATTTTCTCTGCTGTAAAAGCTGAAACCACCCCATGCTTTTCCAAGTCTGCCAAGGGAATGCCCAGCATTCGGCTCTTTTCCTCCATACTGTAGGTAACAAAGCCACCACTAAAAACATTGGAGGCACCAGCAAAGTTTGCTAAAGTTGCTTG…	TTAAAGTTTCTTCTTCATCTCTGCCACAGCCAACATCACTTCCATTGGAGTCATGTTATAGATGTCCAACTGACGTAACTCGTCTAAAATAGGTGATTCGGTTATTTCTGGAAATAAAGACATCTGCTCAGCCACTTGATTTTTTTCACGAGCATCCGCAGGCAATGTATTAGAGATGCCAAGAGATGACTTCTCATTTGCTTGGCTTTCTAATCGTGTCAATATTTGATCCGCTCTTGTCAACAAATCATTTGGCAAACCTGCAATTTTTGCTACATGAATCCCATAAGATTTATCAGCAGGTCCAACTTCAATCTTATGAAGAAATGTTACTTGACCATCTTTTTCTAGGGTTGCTACATGGACATTTTCTAGTTGTGTCAAGCTAGTTGACAGTTC…
78	Streptococcus anginosus	SK1138	Full-length prophage	1	MK449006	HTH-type transcriptional regulator GlnR	Glutamine synthetase type I (EC 6.3.1.2)	DNA binding protein, FIG046916	Late competence protein ComGA, access of DNA to ComEA	Late competence protein ComGB, access of DNA to ComEA	S_anginosus_FP_ISb	putative ComG operon protein 3	Late competence protein ComGD, access of DNA to ComEA, FIG038316	Late competence protein ComGE, FIG075573	Late competence protein ComGF, access of DNA to ComEA, FIG012620	Late competence protein ComGG, FIG068335	ATGAAGGAAAAAGAATTTCGTCGCAATATGGCTGTTTTTCCCATTGGTAGCGTTATGAAATTGACGGATTTGACAGCACGTCAGATTCGTTATTATGAAGATCAAGAATTGATCAAGCCTGATCGAAATGAAGGAAATCGCCGCATGTATTCATTAAATGATATGGATCGCTTGTTGGAGATTAAAGATTACATTTCAGAAGGTTACAATATTGCTGCGATTAAGCGAAAATACGCCGAGCGCGAAGCGAAATACAAGAAGCCGGTGAGTGAGAAAGACGTTCGTCGAGCCCTTCATAAAGATATTTTACAACAAGGTCGCTTTGCTTCTTCCCTTCCACCATTTGGTCGTATGCATTGACCAATATTAATTTTTAAAATTTTATAAGGAGATACTCAT…	GTGCTTCTTATCATCAGTGTTTTGATGCTCTTATTTGTACCGAATTTGACCAAGCAAAAAGAAGCGGTGACGGAAAAAGGAAATGCAGCGGTGGTAAAAGTTGTGGAAAGCCAAGCGGAGCTGTTTGAGGTCAATCACACTAATGAAAAAGCGACACTCTCAAAATTAGTCAACGAAGGCACGATTACAGACAAGCAAGCGGCATCTTATAAGGCTTACTATGCGAAACATACAAAAGAAGCTCGTTCCGTTGCAGATTAAGGGATTTACGCTTTTGGAAAGTTTGCTGACTTTATTTATAACGAGTTTCTTATTGCTTGCTGTGTCGGGCTCTGTTCGTTCTTCTTTTGAACAGGTGGAAGAGCAGATTTTCTTTCTGGAGTTTGAGCATTTTTATCG…
79	Streptococcus anginosus	SRR088899	Satellite prophage	1	MK448654	PhnO protein	PhnO protein	PhnO protein	3-oxoacyl-[acyl-carrier protein] reductase (EC 1.1.1.100)	FIG01114304: hypothetical protein	S_anginosus_SP_ISb	Cold shock protein CspA	predicted 4-deoxy-L-threo-5-hexosulose-uronate ketol-isomerase (EC 5.3.1.17)	Acetyltransferases, putative( EC:2.3.1.128 )	Phosphinothricin N-acetyltransferase (EC 2.3.1.-)	nisin-resistance protein, putative	TCATTGGTCAAAAGTCCCTTTCCATTCATAAGCCGGATAAACTCCTAGACACTGATAGCCCGAGCTTTCTGCAACCTTCTTGGAAGCTTCATTGTGCGCATCCCAGAGAGGAAAGTGTGAGCGTCTTTGAGCTTCTAAAATCATCTGGGCACCCAAGATTTTGACCAAGCCCTATCTTTGGTAGGTTGGCTTGGTAGCAATTTCAATCTCAAGAGCTCCATGATAGACCAATCCTGTCGATACGCCAGCGATGATTTCCTCTCCTAAATAGAGTAAAAAACCAAAGCCACCCGCCGCTTGAAAATGGTCAAAATCGGAAAAATCACCCTGCAAATCCTGAGACTAGGCTTCCTCAGCCAAACGCTCATAACTCTCCGTATCAATCGGACAAAGGTAGTA…	ATGGCACAAGGTACAGTAAAATGGTTCAATGCTGAAAAAGGCTTCGGCTTTATTTCACAAGAAAACGGACCAGACGTTTTTGCTCACTTTTCAGCGATTCAATCCGACGGATTCAAATCACTGAATGAAGGTGACAAAGTAATGTTTAACATTGAAAAAGGTCAGCGCGGTCTTCAAGCAGTCAATATTACAACATTAGCATAAAACAAGACAAGACTGGGATTTCCAGTCTTGTCTTGTTTTAAAATGACGTTATAATGTCAAGCTCAATTTTTACCATAAACAGTCAAAATTGCAAAGATAATGAAATGTATAGGGACATCTACTTAGTACCTCCGCTTTTTCATTTCACTTTTTACCTATTTTTGATTTCAGCAAACGGATGAACTCTTCATTGGT…
80	Streptococcus anginosus	SRR088899	Satellite prophage	2	MK448655	transcription regulator	CAAX amino terminal protease family protein	DNA-3-methyladenine glycosylase (EC 3.2.2.20)	Holliday junction DNA helicase RuvA	DNA mismatch repair protein MutL	S_anginosus_SP_ISd	DNA mismatch repair protein MutS	Arginine repressor ArgR, putative	Arginyl-tRNA synthetase (EC 6.1.1.19)	Ribonucleotide reduction protein NrdI	hypothetical protein	ATGAAAATTTCACAAGTTCTCAAAGATATTCGTCAACAAAATCAACTCACTCAGGAGACTTTGGCAGAAAGACTCAAGGTTTCCCGCTCCACCATTGCCCGCTGGGAAAGCGAAAAAGGTATCCCTGATATTGGAAATCTCATCGCTATCAGTCGGGAGTTCGATATCAGTCTGGACACACTCATCAAGGAGGATGAGCGCTTGGAGAAAAAGGTTATCGAAGACAGTAAGGCCAAGAAATGGCATTATTTAGTCATTTTCTATCTCTTCTCCGTTTTGGTTGAGATTGCTATTTTTACCTATTTGCATCATATCTTTATGGCTGGCTTCCTCATATCTACCCTCTTTATGCTTTTCTATGAATTACGCATCTTTATCAAGGAAAAGATTTGGATGCAG…	TTAAAGTTTCTTCTTCATCTCTGCCACAGCCAACATCACTTCCATTGGAGTCATGTTATAGATGTCCAACTGACGTAACTCGTCTAAAATAGGTGATTCGGTTATTTCTGGAAATAAAGACATCTGCTCAGCCACTTGATTTTTTTCACGAGCATCCGCAGGCAATGTATTAGAGATGCCAAGAGATGACTTCTCATTTGCTTGGCTTTCTAATCGTGTCAATATTTGATCCGCTCTTGTCAACAAATCATTTGGCAAACCTGCAATTTTTGCTACATGAATCCCATAAGATTTATCAGCAGGTCCAACTTCAATCTTATGAAGAAATGTTACTTGACCATCTTTTTCTAGGGTTGCTACATGGACATTTTCTAGTTGTGTCAAGCTAGTTGACAGTTC…
81	Streptococcus anginosus	SRR387639	Satellite prophage	1	MK448656	Molybdopterin binding motif, CinA N-terminal domain / C-terminal domain of CinA type S	Bacterial/Archaeal Transporter family protein	DNA-3-methyladenine glycosylase (EC 3.2.2.20)	Holliday junction DNA helicase RuvA	DNA mismatch repair protein MutL	S_anginosus_SP_ISd	DNA mismatch repair protein MutS	Arginine repressor ArgR, putative	Arginyl-tRNA synthetase (EC 6.1.1.19)	Ribonucleotide reduction protein NrdI	hypothetical protein	TTATAGCATATTTTCGTTTTTTAATAAAGTTTTTCGTAGCAGATTGAAAGCATGCAGAACGGCTATTTTACGTACATCTGTCCGACTGCGACCCGCAATATTAACCTTAATAGACTGAACATCCTCTGTAGTTGCTAAGCCGATATAAACTGTCCCTGCTGGATGTCCTTCTAAGCTGTCTGGACCTGCCACACCTGTCAAGCTCACCGCATAGTCACTAGCGGTCAATTTTCTTGCCTGCTCAGCCATTTTCTCCGCTGTAAAAGCTGAAACTACCCCATGCTTTTCTAAGTCTGCCAAGGGAATGCCCAGCATTCGGCTCTTTTCCTCCATACTGTAGGTAACAAAGCCACCACTAAAAACATTGGAGGCTCCAGCAAAGTTTGCCAAAGTTGCTTG…	TTAAAGTTTCTTCTTTATCTCTGCCACAGCCAACATCACTTCCATTGGGGTCATATTATAAATGTCCAACTGGCGCAACTCGTCTAAAATAGGTGATTCAGTTGTTTCTGTAAATAAAGACATCTGCTCAGCCACTTGATTTTTTTCACGAGCATCCGTAGGCAATGTATTAGAGATGCCAAAAGATGACTTCTCATTTGCTTGGCTTTCTAATCGTGTCAATATTTGATCCGCTCTTGTCAACAAATCATTTGGCAAACCTGCAATTTTTGCTACATGAATCCCATAAGATTTATCAGCAGGTCCAACCTCAATCTTATGAAGAAATGTTACTTGACCATCTTTTTCTAGGGTTTCTACATGGACATTTTCTAGTTGTGTCAAGCTAGTTGACAGTTC…
82	Streptococcus anginosus	SRR387641	Satellite prophage	2	MK448657	Molybdopterin binding motif, CinA N-terminal domain / C-terminal domain of CinA type S	Bacterial/Archaeal Transporter family protein	DNA-3-methyladenine glycosylase (EC 3.2.2.20)	Holliday junction DNA helicase RuvA	DNA mismatch repair protein MutL	S_anginosus_SP_ISd	DNA mismatch repair protein MutS	Arginine repressor ArgR, putative	Arginyl-tRNA synthetase (EC 6.1.1.19)	Ribonucleotide reduction protein NrdI	hypothetical protein	TTATAGCATATTTTCGTTTTTTAATAAAGTTTTTCGTAGCAGATTGAAAGCATGCAGAACGGCTATTTTACGTACATCTGTCCGACTGCGACCCGCAATATTAACCTTAATAGACTGAACATCCTCTGTAGTTGCTAAGCCGATATAAACTGTCCCTGCTGGATGTCCTTCTAAGCTGTCTGGACCTGCCACACCTGTCAAGCTCACCGCATAGTCACTAGCGGTCAATTTTCTTGCCTGCTCAGCCATTTTCTCCGCTGTAAAAGCTGAAACTACCCCATGCTTTTCTAAGTCTGCCAAGGGAATGCCCAGCATTCGGCTCTTTTCCTCCATACTGTAGGTAACAAAGCCACCACTAAAAACATTGGAGGCTCCAGCAAAGTTTGCCAAAGTTGCTTG…	TTAAAGTTTCTTCTTTATCTCTGCCACAGCCAACATCACTTCCATTGGGGTCATATTATAAATGTCCAACTGGCGCAACTCGTCTAAAATAGGTGATTCAGTTGTTTCTGTAAATAAAGACATCTGCTCAGCCACTTGATTTTTTTCACGAGCATCCGTAGGCAATGTATTAGAGATGCCAAAAGATGACTTCTCATTTGCTTGGCTTTCTAATCGTGTCAATATTTGATCCGCTCTTGTCAACAAATCATTTGGCAAACCTGCAATTTTTGCTACATGAATCCCATAAGATTTATCAGCAGGTCCAACCTCAATCTTATGAAGAAATGTTACTTGACCATCTTTTTCTAGGGTTTCTACATGGACATTTTCTAGTTGTGTCAAGCTAGTTGACAGTTC…
83	Streptococcus anginosus	SRR446556	Full-length prophage	1	MK448831	HTH-type transcriptional regulator GlnR	Glutamine synthetase type I (EC 6.3.1.2)	DNA binding protein, FIG046916	Late competence protein ComGA, access of DNA to ComEA	Late competence protein ComGB, access of DNA to ComEA	S_anginosus_FP_ISb	putative ComG operon protein 3	Late competence protein ComGD, access of DNA to ComEA, FIG038316	Late competence protein ComGE, FIG075573	Late competence protein ComGF, access of DNA to ComEA, FIG012620	Late competence protein ComGG, FIG068335	ATGAAGGAAAAAGAATTTCGTCGCAATATGGCTGTTTTTCCCATTGGTAGCGTTATGAAATTGACGGATTTGACAGCACGTCAGATTCGTTATTATGAAGATCAAGAATTGATCAAGCCTGATCGAAATGAAGGAAATCGCCGCATGTATTCATTAAATGATATGGATCGCTTGTTGGAGATTAAAGATTACATTTCAGAAGGTTACAATATTGCTGCGATTAAGCGAAAATACGCCGAGCGCGAAGCGAAATACAAGAAGCCGGTGAGTGAGAAAGACGTTCGTCGAGCCCTTCATAAAGATATTTTACAACAAGGTCGCTTTGCTTCTTCCCTTCCACCATTTGGTCGTATGCATTGACCAATATTAATTTTTAAAATTTTATAAGGAGATACTCAT…	ATGTTAGTCGTGCTTCTTATCATCAGTGTTTTGATGCTCTTATTTGTACCGAATTTGACCAAGCAAAAAGAAGCGGTGACGGAAAAAGGAAATGCAGCGGTGGTAAAAGTTGTGGAAAGCCAAGCGGAGCTGTTTGAGGTCAATCACACTAATGAAAAAGCGACACTCTCAAAATTAGTCAACGAAGGCACGATTACAGACAAGCAAGCGGCATCTTATAAGGCTTACTATGCGAAACATACAAAAGAAGCTCGTTCCGTTGCAGATTAAGGGATTTACGCTTTTGGAAAGTTTGCTGACTTTATTTATAACGAGTTTCTTATTGCTTGCTGTGTCGGGCTCTGTTCGTTCTTCTTTTGAACAGGTGGAAGAGCAGATTTTCTTTCTGGAGTTTGAGCA…
84	Streptococcus azizii	1206367	Full-length prophage	1	MK449008	Transcriptional regulator, PadR family	FIG007491: hypothetical protein YeeN	hypothetical protein	hypothetical protein	GTPase and tRNA-U34 5-formylation enzyme TrmE	S_azizii_FP_ISa	5,10-methylenetetrahydrofolate reductase (EC 1.5.1.20)	5-methyltetrahydropteroyltriglutamate-- homocysteine methyltransferase (EC 2.1.1.14)	Para-aminobenzoate synthase, amidotransferase component (EC 2.6.1.85)	Putative Dihydrolipoamide dehydrogenase (EC 1.8.1.4); Mercuric ion reductase (EC 1.16.1.1); PF00070 family, FAD-dependent NAD(P)-disulphide oxidoreductase	Biofilm-associated protein	TCAAAAATCAAACTGGCTGGCAAGTGTACTCAATTTGCGAATTCGTTCAGTTTCAAGGGCTAGAATAGACTTTCCTATTGGGGTAATATGGTACATCTTTCTGCGACTATCTGTGCTTGGTACAGCGATAATCCAACCCAACTTGAGTAGGTTTTCAATGGCTCCATACATGGTACCAGCAGCGATTCTGACCTCACCTTCGCTCATGGTTTCCACATCCTGCATAATGGCATAACCGTGGTTTGTCTTAAGTAGAGCCAGTAGGATGTAGTAGGTGGTCTCTGTCAGAGGTAAATGTTGATTTCGTCTCATTCTAATCTCCTTTCCTTGTATAGTTCAACTGTATAGTTATATTATATATCGTGCGACTGTATATGTCAACTGTCTAATAAAAATAGC…	CTAGACAGCTGAGTGCTTGAATAAGGAATAGGTAGCATGGTGGATGTAGTTAGCGACCTGTGGGTTATTCATTGTGTAGAGGTGGATTCCTGCCACATCTTGGGTTACTAAGTCGACAATTTGGTCAACAGCATAGGCTAGACCTGCAGCTCGCAAGGATTCGGGATCATGTTCGTACTTATCTAAGATGGCTCGGAATTTTCGTGGCAAGCGGATATTCTCACAGGTATTCAGTAAGCGCAGTGCTTGATTGCGGTTGATAATGGGCATAATCCCTGCCAGTATCGGAACCTCGATACCAGCTAGCAGGCATTTTTCCTGAAAATCATAAAAGACTTCATTATCGAAAAAAAGCTGAGTGACGAGGCTTGAACACCCCGCATCTACCTTGGTTTTGAG…
85	Streptococcus azizii	13-1151-1	Full-length prophage	1	MK448832	Transcriptional regulator, PadR family	FIG007491: hypothetical protein YeeN	hypothetical protein	hypothetical protein	GTPase and tRNA-U34 5-formylation enzyme TrmE	S_azizii_FP_ISa	5,10-methylenetetrahydrofolate reductase (EC 1.5.1.20)	5-methyltetrahydropteroyltriglutamate-- homocysteine methyltransferase (EC 2.1.1.14)	Para-aminobenzoate synthase, amidotransferase component (EC 2.6.1.85)	Putative Dihydrolipoamide dehydrogenase (EC 1.8.1.4); Mercuric ion reductase (EC 1.16.1.1); PF00070 family, FAD-dependent NAD(P)-disulphide oxidoreductase	Biofilm-associated protein	TCAAAAATCAAACTGGCTGGCAAGTGTACTCAATTTGCGAATTCGTTCAGTTTCAAGGGCTAGAATAGACTTTCCTATTGGGGTAATATGGTACATCTTTCTGCGACTATCTGTGCTTGGTACAGCGATAATCCAACCCAACTTGAGTAGGTTTTCAATGGCTCCATACATGGTACCAGCAGCGATTCTGACCTCACCTTCGCTCATGGTTTCCACATCCTGCATAATGGCATAACCGTGGTTTGTCTTAAGTAGAGCCAGTAGGATGTAGTAGGTGGTCTCTGTCAGAGGTAAATGTTGATTTCGTCTCATTCTAATCTCCTTTCCTTGTATAGTTCAACTGTATAGTTATATTATATATCGTGCGACTGTATATGTCAACTGTCTAATAAAAATAGC…	CTAGACAGCTGAGTGCTTGAATAAGGAATAGGTAGCATGGTGGATGTAGTTAGCGACCTGTGGGTTATTCATTGTGTAGAGGTGGATTCCTGCCACATCTTGGGTTACTAAGTCGACAATTTGGTCAACAGCATAGGCTAGACCTGCAGCTCGCAAGGATTCGGGATCATGTTCGTACTTATCTAAGATGGCTCGGAATTTTCGTGGCAAGCGGATATTCTCACAGGTATTCAGTAAGCGCAGTGCTTGATTGCGGTTGATAATGGGCATAATCCCTGCCAGTATCGGAACCTCGATACCAGCTAGCAGGCATTTTTCCTGAAAATCATAAAAGACTTCATTATCGAAAAAAAGCTGAGTGACGAGGCTTGAACACCCCGCATCTACCTTGGTTTTGAG…
86	Streptococcus caballi	DSM_19004	Satellite prophage	1	MK448658	hypothetical protein	Tryptophanyl-tRNA synthetase (EC 6.1.1.2)	Inosine-5'-monophosphate dehydrogenase (EC 1.1.1.205)	DNA recombination and repair protein RecF	FIG002958: hypothetical protein	S_caballi_SP_ISa	FIG001621: Zinc protease	FIG009210: peptidase, M16 family	Transcriptional regulator in cluster with unspecified monosaccharide ABC transport system	CDP-diacylglycerol--glycerol-3-phosphate 3-phosphatidyltransferase (EC 2.7.8.5)	ATPase component of general energizing module of ECF transporters	TCAAGAACCATAAATCGTTTTGATAAAATTATTTTTTCCGAGAAAAATAAAATAGGCTAACAGTAAAGGAAAATTTGACAGCATAACGAAATTTCCTAGATTACAGCCTAACAATTCTCGCAGACTGATTGCTAATCCCACAACACCACCTGATGCAATGATTTTCTAAAAACATACTATTACTATTAAAACCAACAGCAGCAACCAAAGCCCCTAGACTAACTAGAATAAAATCAAGCCCTTTTCTTTTCAATTATTCCTTTTTTCTAAACCAAAACCTATTATGGCAAAGTACGTAATTCTCATCAAGAAAAATGTTAGCACTTTCACAGCAGCTTGACAAATATCATCTAATTTTATAGAATAACATCATATTCAGAAAGAGTAGTTAAAGTGTGT…	ATGGAAATTGCTAAAGGTGTTCAATTGCACCTGATTAAGACGAAACAGTTTAAGTCTAATCACATTAGGTTTCGATTCTCGGGGAATTTTGATAAGAAAACAGTTGCCAAGCGTGTCTTGGTTGCTCAAATGTTGGTTACTGCTAACGCGACTTATCCCACTGCTCAAAAATTTCGTGCGAAGTTGGCTAATTTGTATGGAGCTAGTGTGTCAACTAATGTGTCAACCATTGGTAAAGTACATATTGTAGATATTGATTTGTCTTTTATTCAAGATAATTTAGCACCACGGGGTGAGAAAGTTTTAGAGGAGATGATTGACTTCTTACATGATATGCTGTTTAAACCTTTAGTTTCTGTTGCACAGTACCAGACTAAAACCTTTGATCTTGAAAAAGGA…
87	Streptococcus canis	ERR438797	Full-length prophage	1	MK448833	MutT/Nudix family protein	Dipeptidase (EC 3.4.-.-)	hypothetical protein	Similar to ribosomal large subunit pseudouridine synthase D, Bacillus subtilis YhcT type	FIG01115477: hypothetical protein	S_canis_FP_ISb	hypothetical protein	hypothetical protein	Multimodular transpeptidase-transglycosylase (EC 2.4.1.129) (EC 3.4.-.-)	Preprotein translocase subunit SecE (TC 3.A.5.1.1)	Transcription antitermination protein NusG	TTAGTCATAAAGGTGTGTTACGGTTTTGACCACCTTTTTCTGGCTTTCCGACCAGTAGTGAATGCGCTCAAAAGAGCCCTTTCGCCAATAAAGAGGCAGACGCTCACGGATATCTTTTTGCATATCCAGCTTGTCCAAGTCTGCTATGGCATGCCATTTTGGGAGTCCCTCACGCGACTCTGTCAGCAGCTCTCCTTCAAAGGATTCACAAAGAAAGTCGTAATAGACATAGCGCTCTGGCTTATCGGGATTGATAAAGCCTGAAATGCCCTTTAATTGCAGGTTGAGGGCAGTCAAGCCCGTTTCCTCTTTGAGTTCCCTAAGCGCTGCCTCAAAGAAAGATTCGCAGGGCTCGACTTTACCTCCTGGCTGAATCCATCCTGGGAAGTTATCGTGTTG…	TTGTATGAAATGACAGGAGAAAGATGTTTTATTATGATGACCAAGAGAATCTTTCATTTTAAGATAGTGACCAAGGTCAAAAAGCCTTTGCTAAACAAGTGTCATTCTGCCAAAAAGTGGAACCGTTGACTGGCTGATAAAAGAAAGAGACCCCGATGCTTTCACGAAAGAAGGCTTCAAGATCTCTGAAAGACAGGTCGGTAAATCTCCCGGGTAATATCTTAACAATAACCAAGGAAAGATGCTGGTTCTGACTGTTTCAAAACTGGTATTTCTTAGGTTCAATGACCAATATTACTGGTTTTTAATATAAGATTTTAAGAGAAATTGCTATAATATGATAAAAGATTAAACATCAATAGGGGAAGATAAATGAAAACAATTAGACGTTATGACGTT…
88	Streptococcus canis	ERR438797	Full-length prophage	2	MK449009	hypothetical protein	Phage CI-like repressor	hypothetical protein	Phage DNA invertase	conserved hypothetical protein	S_canis_FP_ISa	Lipoate-protein ligase A	Putative amidotransferase similar to cobyric acid synthase	proposed amino acid ligase found clustered with an amidotransferase	Diadenylate cyclase spyDAC; Bacterial checkpoint controller DisA with nucleotide-binding domain	Uncharacterized secreted protein associated with spyDAC	ATGTCTAGCAAGCTAGGTACGAATGTGACGGTGGCTTTTGGTTTTTCTCCCGCTGGCATTTCTAGCCTAAAATCTACAACACCTTTTCCAAGCTCCCAATCATTAATTTTTACTGAATAGCCTAATGATCGTAGGCACTGTCCATCGTTAGGTTCTGACTTAGGTTTGATACTTAGTTTTAATGAGTTCATTGTTTTTCCTCCTTTTGTTAGTTGTTTAAAAAAACTTCACCAACTTGATTATAAATCAAGTAAAGAGTAAAATTTTTTAAGCTCCCAGCAGATCAACAGAACTGACACCATACTTATGGCAAATTTTAATCAAATTTCTGGGTGAAATTGAACAAATATCTCGCTCCCAAGAACTTACTGATTGAGCTGAAACACCTATACTATCACC…	ATGAAATACATTGTTAACAAAAGTCACAATCCTGCCTTTAACATTGCCCTTGAAGCTTACGCTTTTAGAGAATTAGTGGAAGAAGACGAATTGTTTATCCTCTGGATCAATGAACCAGCTATTATTATTGGTAAGCACCAAAATACCATTCAAGAAATCAATAAAGAATACATTGATGAACATGGTATTCATGTTGTCCGTCGTTTATCTGGTGGCGGGGCAGTTTACCATGATTTGAATAACTTGAATTATACTATTATTTCAAATAAAACAGCAGAAGGTGCCTTTGATTTCAAAACTTTTTCACAACCTGTGATTGCGACTTTAGCAGATTTAGGAGTAACAGCCAATTTTACAGGTCGTAACGATATTGAAATTGACGGCAAAAAAATCTGTGGA…
89	Streptococcus canis	ERR438797	Satellite prophage	1	MK448659	Assembly_Gap	Assembly_Gap	Assembly_Gap	Assembly_Gap	SSU ribosomal protein S4p (S9e)	S_canis_SP_ISb	Transcriptional regulator, TetR family	Phage infection protein	FIG015389: hypothetical membrane associated protein	FIG04612: Integral membrane protein (putative)	FIG014387: Transcriptional regulator, PadR family	N/A	TTAGGAATTTGTGAGCATTTTGAGGACAAAGCGTGCCATTTCTTGTGGCGATTCTTTCTTACCCTTAGCAATCCAACTTTGGCAGACGCCAAAAAAAGCATGGGCTAGGTAGATGCTTCGGTACTCTTTTTCTGTTTGAGACAACTCTTCGGTGCGGAACTTGTCCTGTAAATCAGTATTGATGAGTAGGCGAACTTTATTGATGATGAAGGTTTGAATCTCTTTGGTACCATTAGCAGATAAGAGAGAAGAGAGAAGTTGTTCTCTTTGGAGAAATTCAAAAACTTCAAGAAAGGCTTGCTCTTTATTCTGGTATTCTTTTTCAAAAATGTACTCTAGTTTATGAAAAAAGGTCTGCTGGTAATAGTCAATCATTTCATATTTGTCTTTGTAGTGGGT…
90	Streptococcus canis	ERR438798	Full-length prophage	1	MK449010	MutT/Nudix family protein	Dipeptidase (EC 3.4.-.-)	hypothetical protein	Similar to ribosomal large subunit pseudouridine synthase D, Bacillus subtilis YhcT type	FIG01115477: hypothetical protein	S_canis_FP_ISb	hypothetical protein	hypothetical protein	Multimodular transpeptidase-transglycosylase (EC 2.4.1.129) (EC 3.4.-.-)	Preprotein translocase subunit SecE (TC 3.A.5.1.1)	Transcription antitermination protein NusG	TTAGTCATAAAGGTGTGTTACGGTTTTGACCACCTTTTTCTGGCTTTCCGACCAGTAGTGAATGCGCTCAAAAGAGCCCTTTCGCCAATAAAGAGGCAGACGCTCACGGATATCTTTTTGCATATCCAGCTTGTCCAAGTCTGCTATGGCATGCCATTTTGGGAGTCCCTCACGCGACTCTGTCAGCAGCTCTCCTTCAAAGGATTCACAAAGAAAGTCGTAATAGACATAGCGCTCTGGCTTATCGGGATTGATAAAGCCTGAAATGCCCTTTAATTGCAGGTTGAGGGCAGTCAAGCCCGTTTCCTCTTTGAGTTCCCTAAGCGCTGCCTCAAAGAAAGATTCGCAGGGCTCGACTTTACCTCCTGGCTGAATCCATCCTGGGAAGTTATCGTGTTG…	TTGTATGAAATGACAGGAGAAAGATGTTTTATTATGATGACCAAGAGAATCTTTCATTTTAAGATAGTGACCAAGGTCAAAAAGCCTTTGCTAAACAAGTGTCATTCTGCCAAAAAGTGGAACCGTTGACTGGCTGATAAAAGAAAGAGACCCCGATGCTTTCACGAAAGAAGGCTTCAAGATCTCTGAAAGACAGGTCGGTAAATCTCCCGGGTAATATCTTAACAATAACCAAGGAAAGATGCTGGTTCTGACTGTTTCAAAACTGGTATTTCTTAGGTTCAATGACCAATATTACTGGTTTTTAATATAAGATTTTAAGAGAAATTGCTATAATATGATAAAAGATTAAACATCAATAGGGGAAGATAAATGAAAACAATTAGACGTTATGACGTT…
91	Streptococcus canis	ERR438806	Full-length prophage	1	MK448834	MutT/nudix family protein	macrolide efflux protein	hypothetical protein	FIG01115498: hypothetical protein	SLH, S-layer homology domain W	S_canis_FP_ISc	Positive transcriptional regulator, MutR family	Formamidopyrimidine-DNA glycosylase (EC 3.2.2.23)	Dephospho-CoA kinase (EC 2.7.1.24)	ABC transporter, ATP binding protein	membrane protein, putative	ATGACTCAAGATTATGTTTCCTATATCCGCTCCAAAGTGGGGCATACGATTATCATCATGACTTTCGCGGGTGGTATCTTAGCTGACGAAGAAGGGCGCGTGCTCTTACAATTACGAGGTGATAAAAAAACCTGGGCCATCCCAGGAGGCGCTCAAGAACTTTACGAATCAACCGATGAGACCTGTCGTCGGGAATTCTTGGAAGAAACAGGAGTTGCTGTGACACCTGTACGACTGTTAAATACCTACACGAATTTTCAAGAAACTTACCCCAACGGAGACCAAGTGCAGACCGTTGTTTTCCTCTACGAAGTGACAGCAGTGTCTGATATTGACATTCGTCAGTTCCGCAATGCTGAAACCCTGAAACTAGCCTTCTTCTCCAAAGAAGAAATTGAG…	ATGGAAAAAGAACTCGGTAAAACTTTAAGGCGATTACGTCAGGGAAAGCAGGTGAGTATTTCGTCTTTAGCAGATGGGTACTTGTCCAAGTCACAAATTTCAAGATTTGAACGAGGGGAATCAGAAATCACTTGCAGTCGTCTGCTTAATCTTCTTGATAAACTCAATATTACGATTGACGAATTTGTTTCGATCCATTCCAAGACGCATACGCATTTTTTCACGCTCTTAAGTCAGGTGAGAAAATATTATGCTGAGAAAAACGTGGCTAAATTGACCAAACTGTTAGGGGATTATGCCTATAAAGATTATGAACGAACGATGATTAAAGCTATTCTTTTTTCTATTGACTCCTCAATTGAACCTAGTCAGGAAGAATTGACCCGTCTCACAGATTAC…
92	Streptococcus canis	ERR438806	Full-length prophage	2	MK449011	FIG01115329: hypothetical protein	FIG01116026: hypothetical protein	FIG01114600: hypothetical protein	FIG01116748: hypothetical protein	hypothetical protein	S_canis_FP_ISd	HMP-PP hydrolase (pyridoxal phosphatase) Cof, detected in genetic screen for thiamin metabolic genes (PMID:15292217)	HMP-PP hydrolase (pyridoxal phosphatase) Cof, detected in genetic screen for thiamin metabolic genes (PMID:15292217)	Signal recognition particle receptor protein FtsY (=alpha subunit) (TC 3.A.5.1.1)	Multidrug resistance protein B	hypothetical protein	TTAATCATCATTATCTATAATTTCTACTATATCTTCAATCTTACAATCAAGTGTAATACAAATTTTCAATAAAATATCAGTAGTGATATTTTCCCCTTTTCCTAATTTTGCGATCGTGGAAGAACTAATCCCAGCTTCTTGTCTAAGCTTTGTTTTTGTCCAATCTTTATCAATGAGAAGTTTCCATAATTTATTGTAGCTAAACTTCATCTGAGTTTTCTCCTTTATTCCATGAAATACCGTAGAGTTCATTTCCGTTACTAGAGAGTCGCAATACAGTATTTTCTAATAAGAGTTGATTAGCTTCTGGAGAGTATGAGCTTGCTTTATCGAAAGCTAAGAACACCTGCTTATTTAGTGATTTTGATTGGTCATATAGCTTCAACAGAGCTTCGGTTG…	ATGATTAAATTGATAGCGACAGATATGGATGGTACCTTCCTAGCTGAAGATGGTACTTATAATCAAGGGCAATTAGCTGCGCTCTTGCCAAAGTTAGCCGAAAAAGGCATTTTATTTACGGTTTCGAGTGGCCGTTCGCTCTTAGCTATTGCCCAGCTTTTTGAACCCTTTTTAGAGCAAATTGCTATTATTGCAGAAAATGGCTCTGTGGTTCAATGCCGTGGTGAGATTCTATTTGCAGATGTGATGACCAAAGAGCAGTACATCGAAGTTGCAGAAAAGGTCTTAGCTAATCCTCACTACGTAGAATCAGGTATGGTTTTTTCGGGGCAAAAGGCAGCTTATGTTTTAAAAGGTGCGACAGAAGAGTACATTCAAAAAACAAAACATTACTATGCT…
93	Streptococcus canis	ERR438807	Full-length prophage	1	MK448835	FIG01115329: hypothetical protein	FIG01116026: hypothetical protein	FIG01114600: hypothetical protein	FIG01116748: hypothetical protein	hypothetical protein	S_canis_FP_ISd	HMP-PP hydrolase (pyridoxal phosphatase) Cof, detected in genetic screen for thiamin metabolic genes (PMID:15292217)	HMP-PP hydrolase (pyridoxal phosphatase) Cof, detected in genetic screen for thiamin metabolic genes (PMID:15292217)	Signal recognition particle receptor protein FtsY (=alpha subunit) (TC 3.A.5.1.1)	Multidrug resistance protein B	Beta-glucoside bgl operon antiterminator, BglG family	TTAATCATCATTATCTATAATTTCTACTATATCTTCAATCTTACAATCAAGTGTAATACAAATTTTCAATAAAATATCAGTAGTGATATTTTCCCCTTTTCCTAATTTTGCGATCGTGGAAGAACTAATCCCAGCTTCTTGTCTAAGCTTTGTTTTTGTCCAATCTTTATCAATGAGAAGTTTCCATAATTTATTGTAGCTAAACTTCATCTGAGTTTTCTCCTTTATTCCATGAAATACCGTAGAGTTCATTTCCGTTACTAGAGAGTCGCAATACAGTATTTTCTAATAAGAGTTGATTAGCTTCTGGAGAGTATGAGCTTGCTTTATCGAAAGCTAAGAACACCTGCTTATTTAGTGATTTTGATTGGTCATATAGCTTCAACAGAGCTTCGGTTG…	ATGATTAAATTGATAGCGACAGATATGGATGGTACCTTCCTAGCTGAAGATGGTACTTATAATCAAGGGCAATTAGCTGCGCTCTTGCCAAAGTTAGCCGAAAAAGGCATTTTATTTACGGTTTCGAGTGGCCGTTCGCTCTTAGCTATTGCCCAGCTTTTTGAACCCTTTTTAGAGCAAATTGCTATTATTGCAGAAAATGGCTCTGTGGTTCAATGCCGTGGTGAGATTCTATTTGCAGATGTGATGACCAAAGAGCAGTACATCGAAGTTGCAGAAAAGGTCTTAGCTAATCCTCACTACGTAGAATCAGGTATGGTTTTTTCGGGGCAAAAGGCAGCTTATGTTTTAAAAGGTGCGACAGAAGAGTACATTCAAAAAACAAAACATTACTATGCT…
94	Streptococcus canis	FSL_Z3-227	Full-length prophage	1	MK449012	Substrate-specific component ThiT of thiamin ECF transporter	Phage lysin, glycosyl hydrolase, family 25	Substrate-specific component CbrT of predicted cobalamin ECF transporter	Additional lipoprotein component of predicted cobalamin ECF transporter	Glutathione peroxidase family protein	S_canis_FP_ISe	Glutathione peroxidase family protein	Oligoendopeptidase F (EC 3.4.24.-)	Phosphoenolpyruvate carboxylase (EC 4.1.1.31)	Cell division protein FtsW	RNA polymerase sigma factor, ECF subfamily	TTAGTCTTTTGGATCAAAAAATTGAGGCTGAGTTGGTAAGATAATCAAAAGGGCTAATAGAGTGACTAATAAGGTTAGCATGCCGGCAGTTCCATTAACAGTGAATGAATACCAGATAGCAGACATGCCCTTAGGAGCATAGCTCCCCCAGAAAATAACACCGGCTATAAAGTGCCACAGGTAACGAACCCCAATAGCCAAGAAGCTAGCTAGAAAGGCGATGAGAAAAGCATAAGATTTCTTTTGCAGTCTCAAGGATTTGACTAAAGTGTCAGACAAACAACCGGCGAGACCCATAGAAATAAAGGCTAGGATATATTCAATAAAGACTTGGGACATGCTGAGATAGTAAACTTTGCCAAGTGCAAAGTGAAGCAGTCCCCAAATGAGCCCTGCCAA…	CTACAGTGGAAGAATTTTAGTATCTTGCATTTGATTGCAGGGAAAGTCTAGGATCTCAAATCCTTTGTCACGATAAGTGTCATATAATGCCTGCAAGGATTGGTATTGTGGGGTTAATCCACACTTGGTAGCCGTATTAACAATCAAAACCACCTTTTCTTTATAAGCAGCTAAGGAAAGGTCATTCCCGTTTTGGGCTTTAACCGTAAAATCATAGAGATTAGGCATGGGACATGTCCTCAGTGTAGTTAATAATTTGGTCAACCGTATCGCTTAAGAATTGAATGGTATCACGAAGAGGTTTTTCAGTGGCAATATCAGCTCCAATGAGCATCGCAGTATCAAGCGGCGTACGGCTTCCACCTGATTTTAGGAAATCAAGCCATTCTTTTGCCCCAT…
95	Streptococcus canis	FSL_Z3-227	Full-length prophage	2	MK448836	FIG01115329: hypothetical protein	FIG01116026: hypothetical protein	FIG01114600: hypothetical protein	FIG01116748: hypothetical protein	hypothetical protein	S_canis_FP_ISd	HMP-PP hydrolase (pyridoxal phosphatase) Cof, detected in genetic screen for thiamin metabolic genes (PMID:15292217)	HMP-PP hydrolase (pyridoxal phosphatase) Cof, detected in genetic screen for thiamin metabolic genes (PMID:15292217)	Signal recognition particle receptor protein FtsY (=alpha subunit) (TC 3.A.5.1.1)	Multidrug resistance protein B	hypothetical protein	TTAATCATCATTATCTATAATTTCTACTATATCTTCAATCTTACAATCAAGTGTAATACAAATTTTCAATAAAATATCAGTAGTGATATTTTCCCCTTTTCCTAATTTTGCGATCGTGGAAGAACTAATCCCAGCTTCTTGTCTAAGCTTTGTTTTTGTCCAATCTTTATCAATGAGAAGTTTCCATAATTTATTGTAGCTAAACTTCATCTGAGTTTTCTCCTTTATTCCATGAAATACCGTAGAGTTCATTTCCGTTACTAGAGAGTCGCAATACAGTATTTTCTAATAAGAGTTGATTAGCTTCTGGAGAGTATGAGCTTGCTTTATCGAAAGCTAAAAACACCTGCTTATTTAGTGATTTTGATTGGTCATATAGCTTCAACAGAGCTTCGGTTG…	ATGATTAAATTGATAGCGACAGATATGGATGGTACCTTCCTAGCTGAAGATGGTACTTATAATCAAGGGCAATTAGCTGCGCTCTTGCCAAAGTTAGCCGAAAAAGGCATTTTATTTACGGTTTCGAGTGGCCGTTCGCTCTTAGCTATTGCCCAGCTTTTTGAACCCTTTTTAGAGCAAATTGCTATTATTGCAGAAAATGGCTCTGTGGTTCAATGCCGTGGTGAGATTCTATTTGCAGATGTGATGACCAAAGAGCAGTACATCGAAGTTGCAGAAAAGGTCTTAGCTAATCCTCACTACGTAGAATCAGGTATGGTTTTTTCGGGGCAAAAGGCAGCTTATGTTTTAAAAGGTGCGACAGAAGAGTACATTCAAAAAACAAAACATTACTATGCT…
96	Streptococcus canis	FSL_Z3-227	Satellite prophage	1	MK448661	4-diphosphocytidyl-2-C-methyl-D-erythritol kinase (EC 2.7.1.148)	Transcriptional repressor AdcR for Zn(2+)-responsive expression	Zinc ABC transporter, ATP-binding protein ZnuC	Zinc ABC transporter, inner membrane permease protein ZnuB	HIT family protein	S_canis_SP_ISc	Tyrosyl-tRNA synthetase (EC 6.1.1.1)	Multimodular transpeptidase-transglycosylase (EC 2.4.1.129) (EC 3.4.-.-)	DNA-directed RNA polymerase beta subunit (EC 2.7.7.6)	DNA-directed RNA polymerase beta' subunit (EC 2.7.7.6)	DNA binding protein, FIG046916	ATGGTAACAATCATTGAGAGAGCTCCTGCAAAAATCAATTTGGGCTTGGACATTCGGGGAAAACGACCAGATGGTTATCATGATTTGTCAATGGTTATGGTCAGTGTTGACTTGTGTGACTATGTGACAGTCGATCATTTGAACGAAGACAAGATTGTCTTTACCTCAAACTGTCCTAAAATGCCTGTTAATCAAACTAATGATGTTTATAAAGCAGCGCAGCTGATGAAAGACCGCTTTCAGATAAAAACAGGTCTTTCCATTTTCTTGGAAAAACGCATTCCTGTTTGTGCTGGTATGGGTGGAGGTTCTAGTGACGCTGCTGCCACCATCAGAGCCTTGAATCAATTGTGGCAACTTAACCTTAGCTGCGAGGACATGATTGATATTGGCATGCAG…	TTAGTTAAATTTTAGAACAGCGTATTTTTTCTTACCGCGGCGAACCACAGTTAGTTGGTTGTCGATTTTATCGGTATCTGATAAGGTGTAATCCAACTCTTGAACACGGTCGCCATTGATGTAAATCGCACCGTTTTGCACATCTTCACGTGCTTGGCGTTTTGATGGGGAAATGCCTGCGGTCACGAGAATGTCAACAAGGTTAAGGTTGTCTTCGGCTTTTACCTGATAGTTAGGCACATTGCTTAAGCCCTGCTTTAACTCGCTGGCAGAAAGATTTTTAATAGCACCAGCAAAGAGTTGCTCAGTGATGTTAAGCGCTTGTTTGTAAGCTTCTTTGCCATGAACCAAAGTAACCACTTCGCGCGCCAAGGTTTTTTGAGCGAGGCGCTCGTGACG…
97	Streptococcus canis	FSL_Z3-227	Satellite prophage	2	MK448662	Molybdopterin binding motif, CinA N-terminal domain / C-terminal domain of CinA type S	DNA-3-methyladenine glycosylase (EC 3.2.2.20)	Holliday junction DNA helicase RuvA	Multidrug resistance protein B	DNA mismatch repair protein MutL	S_canis_SP_ISa	Fibronectin-binding protein	FIG01116006: hypothetical protein	DNA mismatch repair protein MutS	FIG01114887: hypothetical protein	Arginine pathway regulatory protein ArgR, repressor of arg regulon	TTATAGCAAATTTTTAGGTTTTAATAAAGTTTTACGGACCATATTAAAAGCATGTAAAGTCGCAATATGACGCACATCTGAACGGCTCCGTCCCCCAATTAAAACCTTCATTGATTCTACCTTATTTTGAGTGGCAAGGCCAATGAAAACTGTACCTACAGGCTGGTTCTCCAACATATCTGGCCCAGCAACACCTGTTAAACTCACCCCAATATCAGCACCAGTCAATAACCTTGCTTGTCCCGCCATCTTCTCGGCCGTATAAGCACTAACAACTCCATATGATTTCAAATCTTCTAAAGGAATATCTAGCATTTTGGCTTTTTCTTCCATGCTATAAGTCACAAAACCTCCATTGAATACTTGGGAAGCTCCTGAAAAATTCGCCAAAGTTGACTG…	ATGTTCACCACCACAACTGTTATGGCAAATGAGACTCCTCAACCAACTACTACTGAATTTACTGCTTTGCCTGTAGCGGTAGAGTCATCTAGTACAGAAGAAGTACCAACTACAACAGATGACCAAATTACTTCCATTGATACCATTGCTAAGGTTGAAAGTGAAGGAGCTGAGGAAAAGCAAACCTCCGAAACAACAACTGAAAGCCATGAAGAAAGTTCAGCTCCACAGCCGAAATCACGGAGTAAGCGTTCGACAGCTTCGGCATCTGCAGAACCACAGCTTATGGAAGTGGAAACTATTATCGTTAACAATTTAAAAACTGAAATCGACATCAAAGATGAGAAGGATGACTCTAAAAAGCTTATTAAGAACCGCGATGGGGAACAACGTGAAATT…
98	Streptococcus castoreus	DSM_17536	Satellite prophage	1	MK448663	NAD-dependent oxidoreductase	FIG01114292: hypothetical protein	hypothetical protein	3-oxoacyl-[acyl-carrier protein] reductase (EC 1.1.1.100)	FIG01114304: hypothetical protein	S_castoreus_SP_ISb	hypothetical protein	Methionyl-tRNA synthetase (EC 6.1.1.10)	Membrane protein, putative	hypothetical protein	Assembly_Gap	TTAAGACCTTGCAGCACGTTCCAAAATGGTCATCACAACTCTGCTATGCTCCAAGGCTTCATGGGCCTTATTGATCATTTTGTGATCAATCATGTCTCTAAAGGCAAGAAATTCTTCATACATTCGATGCTCATGCTTATTCAGATTGACGACTTGTGACTCTTTTCCATGAAGAGATAATTGAACCTGCGGTAAGGTATTAGTAGCACCAAGCACTGCCATTGAACCTTTATTTCCTTGAATAGTTGATTTAATATCTGCAGTGCAATCCTTAGCTCCAATACAAATTGCTTTAAAGGTCCCATAATCCATCACCAACACACCAGACGTATCAACTCCTCTTTCCATATTGGCTAAATATTGAACAGTCTTTGGAATTCCAAAAAGCCCCGCTACCAA…	N/A
99	Streptococcus castoreus	DSM_17536	Satellite prophage	2	MK448664	hydrolase, haloacid dehalogenase-like family	DNA gyrase subunit B (EC 5.99.1.3)	Septation ring formation regulator EzrA	FIG01114091: hypothetical protein	Enolase (EC 4.2.1.11)	S_castoreus_SP_ISa	hypothetical protein	Streptolysin S biosynthesis protein B (SagB)	Streptolysin S biosynthesis protein C (SagC)	Streptolysin S biosynthesis protein D (SagD)	Streptolysin S self-immunity protein (SagE)	ATGAATTATCATGATTATATATGGGATTTGGGTGGGACGTTGCTAGATAATTATAACATGTCAACTCAGGCCTTTGTTCAAACCCTAGCTTTTTTTAATCTTCCCAGCGACCATGATGCCGTTTATCAAAAACTAAAAGAATCAACAGCAATTGCCGTTGCCAGTTTTGCCCCAGAGCAGCCACAGTTTTTGCAGAAGTATCAGCAAAATGAAGCAGCTAAGTTGGCACATCCAATTTGGTGTTTAGGCACAAAAGAGATCTTGACAAAAATTGTTGCCTCGGGTTCTCGTAATTTTTTGGTATCCCATCGTGATCAGCAAGTAAACCAACTTTTAAGTCGGGCAGGGCTGTTGTCTTATTTTACAGAAGTAGTGACGGCTTCTAATGGTTTTGCACGT…	TTATTGGGCAAGTACGTTGTAGTGGACGTGTCTTGCCTTTTCGTTTATCCCTGTTGAGTGCAAGGCTGATAATGTTTCTTCCGAATAGGAGATACCAATCTTAGAATGCGCATGTATTGCATTATTTTCTTCGAGTTGTGGATTTTTTAGCCCTAACAAAAGAACCTCCTTATATGAACAGCATAGTGCTTTTTCTACTGTCTATTATAAGAGAGGTTGTTCAAATTATTATTTTTTGCTTAATTTTTTCTAAATTAATATAGAAAAGGTTTACATTTAAATCTTTTTTTACTATAATATAGATGATAAGAATTAGATAGTTGTTCCATTACAGTAGTACAAATTAGCTAGCCTTGTCCTGTAATAACTCTTTTAACCTAGCTTAAAAGATAAGCTATT…
100	Streptococcus constellatus	925_SCON	Full-length prophage	2	MK448838	hypothetical protein	Pleiotropic regulator of exopolysaccharide synthesis, competence and biofilm formation Ftr, XRE family	hypothetical protein	hypothetical protein	rRNA biogenesis protein rrp5, putative	S_constellatus_FP_ISd	hypothetical protein	hypothetical protein	hypothetical protein	Site-specific recombinase	Site-specific recombinase	ATGTCCCAACTTGATGAAAGACTTTTTGTCCACGAAGACATTTTGGGTTTTGAATTGATACCAATAGCAGCATTGTTTGGAGGCGATTTTATCTGCTTAGATTACACTAAAAGTAAAGAAAATCCTAGCATTTGTATCTGGTATCATGAAGAATCTTATGAATTAGATCCTTCCGTAGAATTTATTGCTGGTAGTTTCACAGAATTTTTAGAAATACTCCACGATTAATTGTGCAGAGAAAAGCACTCGGGCATTTACCTGAGTGCTTTTAAATCTTGGTAAATCTATTTGTAATTTTACCAATAATACGAGGGGAATCTTCTGCTGGGGCTAAGATGTCCTCGTATTTTTTATTGAGTGAAACAAGGCGATATCCATCAGATTCTAAATAAACTTTTT…	ATGAGCAGTAATAATGAACTATCACAGTCTAATGAATCAATCAATTTAAAAATGTTGAATGAGGACTATTTTGAAGTGCTCAGTAAGCGAATAGCTAGATTCAAAGTCCTAAGAAAAGAAGCTATAACTTTAGCTGCTGGAGTAATAGGAGAACATTTATTTGAAGAAGATTTGTTTTTTTCTTCAGCTATTGGACGGACAGTGGATATTTTAGATGGAATATCAAACCTCTTAGAAACAAGGAATCTTACTTGTGCAGGTATCTTAGTTAGGATACAATTAGATAACTTGATGAGAGTTTTTGCGGCTTTTATAGCTGCAGATAGGTCAGAATTTATAAAGAAGGTTCTAAAAGGTATCCCGGTTAGAAAACTATATGATGATGAAGGAAATAAGATG…
101	Streptococcus constellatus	C1050	Full-length prophage	1	MK448666	FIG01115329: hypothetical protein	FIG01116026: hypothetical protein	FIG01116748: hypothetical protein	hypothetical protein	AbiQ-like protein	S_constellatus_FP_ISb	HMP-PP hydrolase (pyridoxal phosphatase) Cof, detected in genetic screen for thiamin metabolic genes (PMID:15292217)	HMP-PP hydrolase (pyridoxal phosphatase) Cof, detected in genetic screen for thiamin metabolic genes (PMID:15292217)	Signal recognition particle receptor protein FtsY (=alpha subunit) (TC 3.A.5.1.1)	Glucose-6-phosphate 1-dehydrogenase (EC 1.1.1.49)	Multidrug resistance protein B	CTAGGTATTATTATCTACAATTTCTACTATATCTTCAATCTGACAATCAAGTACAATACAAATTTTCAATAAAATATCGGTAGTTATATTTTCTCCTTTTCCTAATTTTGCGAGAGATGAGGAACTAATTCCTGCTTCTTGCCGAAGCTTTGTTTTAGTCCACCCTTTATCAATTAGCAGTTTCCATAATTTATTGTAGCTAAACTTCATCTGAGTTTTCTCCTTTGTTCCATGAAATACCATAAAGTTCATTTCCGTTACTTGAAAGTCTCAATACAATATTTTCTGACAAGAGTTTATTCGCTTCTGGAGAATATGAGCTTGCTTTATCGAAGGCTAAGAATACTTGTTTATTCAATGATTTTGATTGATCATAGAGCTTCAAAAGGGCTTCGGTTG…	ATGATTAAATTGATAGCAACAGATATGGACGGCACCTTTTTAGATGACAAAGGTCAGTTTGACATGGTTCGACTTAAGAACTTATTGCTTCGTTTTAAAGAAAAAAGTATCTATTTTGCAGTAGCCAGTGGACGTGGTTTGCTGTCATTAGAAAAGCTATTTGAGGACGTGCAAGATGAGATTATCTTCATTGCTGAGAATGGTAGTTTGGTAGAATTTCGTGGAAAAGATCTTTATGAAGCAACAATGTCTAAGGATTTTTATCTATCAGCTTTTGAGAAATTAAAAACATCTCCATATATCAATATCAATGAATTGCTTCTGACAGGGAAAAAAGGTTGTTATGTCTTGGAGACAGTTGATCCAGCTTATTTAGCTTTCAGCACTCATTATAATGAA…
102	Streptococcus constellatus	C1050	Full-length prophage	2	MK448839	Probable site-specific serine recombinase-resolvase family protein	Fibronectin-binding protein	hypothetical protein	FIG00532040: hypothetical protein	hypothetical protein	S_constellatus_FP_ISc	FIG01116625: hypothetical protein	Lactoylglutathione lyase (EC 4.4.1.5)	TfoX N-terminal domain family protein	predicted 4-deoxy-L-threo-5-hexosulose-uronate ketol-isomerase (EC 5.3.1.17)	hypothetical protein	ATGAAATATGGATACATACGTGTGTCGACAAAGGAACAAAATATAGACAGGCAATTAAGTGCTATTTTGAAAGAGGATATTGAAATGAACAAAATTTATATTGATAAGGCGAGTGGAAAAAATTTTAATCGAAAACAGTATAGAAAGCTCATGAAAAAAATAAAATCAGGTGATGAGTTATATATTAAATCTATAGATAGACTAGGGCGTAACTACGACGAAATCATAAAAGAATGGAATCTAATTACCAAAGAGAAAAATGCTGAGATTATAGTACTTGATTTTCCATTACTTGATACAAGAACAAAAGTAAGTGATATAACAGGTAAATTTATTGCTGATATTGTTTTACAGATATTATCCTACGTGGCTCAAATAGAAAGAGAAAACATTAAGCAG…	ATGAAAGAATATATTGCGAGTTTAGAAAAAGAATTTTCTTTGATAGAAAATGGCTTCAAAGAGGAAGAAAAAAGAGCCTTTGCCGATTACAAATCTAATGATAATGAGCATAGTAAAAAAATGGCATTTTTAGCTTATAAATCCAATGTATATCAAGTTAGAATGTACGGTGTATTTCTTTTTGGATACTTATCAGAACAAGATGATATTTTAGCATTTATGCGAGATGAAGTTTCCAAAGATGATAATTGGAGAGTTCAGGAAGTATTGGCAAAGTCATTTGATGAATTTTGCAAGAAAATAGGATATGAAAAAGCACTTCCAGTAATTGATGAATGGTTAAAAAATAATAATCCTAATACAAGGAGAGCAGTAACAGAAGGATTAAGAATATGGACA…
103	Streptococcus constellatus	C1050	Satellite prophage	1	MK448317	Iron compound ABC uptake transporter permease protein PiuB	Hypothetical protein DUF194, DegV family	DNA-binding protein HBsu	Peroxide stress regulator PerR, FUR family	Phosphoglycerate mutase (EC 5.4.2.1)	S_constellatus_SP_ISa	Cell division protein FtsI [Peptidoglycan synthetase] (EC 2.4.1.129)	Recombination protein RecR	D-alanine--D-alanine ligase (EC 6.3.2.4)	UDP-N-acetylmuramoylalanyl-D-glutamyl-2,6- diaminopimelate--D-alanyl-D-alanine ligase (EC 6.3.2.10)	hypothetical protein	TTATTCATGAGTGGCACCTCGCCATAAAAGATAAATGAATGTTAAACTTCCAAAAATTCCCAGAATCAAACTAACTGAGATTTCGTAGGGACGGATCACCATACGTGACATAATATCACAGATTAAAATTAAGCCTGCTCCCGTCAGGGCAGTAATACTTTTGATGCGCGTGATATGATCTCCATAAAATTTTCGCACAATATTTGGTATAATCACGCCTATGAAAGGAAGCGAGCCCACTGTAATCATTGTCACACTGGTTGTGAGAGCAATGAGAAATAGGCTCAATCCTTCCATTTGATAAAAAGATATCCCTAGATTATGGCTAGCATCTTCTCCTAGATTCATAATTGTAAAAGTAGCAGACAACCGCCAGACAGCAATCAGAATAACAAAACT…	ATGTCTAAGAAAAAAAGAAAATTTGATAGTCATTCCATTCCTAGACGGCTCAATTTGTTATTTGGGATTGTGATTTTATTGTTTATGAGTTTGATTGTTCGTTTGGGCTATATGCAAGTTGTGCATAGGGAATTTTATACAAAAAAATTGGCGACTGCCAGTAAAACCAAAGTAACAACTAGCTCTGTTCGTGGGCAAATTTATGATGCAAGTGGAAAACCTTTGGTGGAAAATACAACCAAGCAAGTCGTTTCCTTTACGCGTAGCAATAAAATGAGAGCTGAAACGATTAAAGAAATTGCTCAAAAATTACTGCCGTTAGTTTCCATTTCCAATGCAGACGTTACTGAGCGACAACAGATCGATTATTATTTGGCAGATAGCGAGGTTTATAAGAAG…
104	Streptococcus constellatus	C232	Full-length prophage	1	MK448840	FIG01115329: hypothetical protein	FIG01116026: hypothetical protein	FIG01116748: hypothetical protein	hypothetical protein	AbiQ-like protein	S_constellatus_FP_ISb	HMP-PP hydrolase (pyridoxal phosphatase) Cof, detected in genetic screen for thiamin metabolic genes (PMID:15292217)	HMP-PP hydrolase (pyridoxal phosphatase) Cof, detected in genetic screen for thiamin metabolic genes (PMID:15292217)	Signal recognition particle receptor protein FtsY (=alpha subunit) (TC 3.A.5.1.1)	Glucose-6-phosphate 1-dehydrogenase (EC 1.1.1.49)	Multidrug resistance protein B	CTAGGTATTATTATCTACAATTTCTACTATATCTTCAATCTGACAATCAAGTACAATACAAATTTTCAATAAAATATCGGTAGTTATATTTTCTCCTTTTCCTAATTTTGCGAGAGATGAGGAACTAATTCCTGCTTCTTGCCGAAGCTTTGTTTTAGTCCACCCTTTATCAATTAGCAGTTTCCATAATTTATTGTAGCTAAACTTCATCTGAGTTTTCTCCTTTGTTCCATGAAATACCATAAAGTTCATTTCCGTTACTTGAAAGTCTCAATACAATATTTTCTGACAAGAGTTTATTCGCTTCTGGAGAATATGAGCTTGCTTTATCGAAGGCTAAGAATACTTGTTTATTCAATGATTTTGATTGATCATAGAGCTTCAAAAGGGCTTCGGTTG…	ATGATTAAATTGATAGCAACAGATATGGACGGCACCTTTTTAGATGACAAAGGTCAGTTTGACATGGTTCGACTTAAGAACTTATTGCTTCGTTTTAAAGAAAAAAGTATCTATTTTGCAGTAGCCAGTGGACGTGGTTTGCTGTCATTAGAAAAGCTATTTGAGGACGTGCAAGATGAGATTATCTTCATTGCTGAGAATGGTAGTTTGGTAGAATTTCGTGGAAAAGATCTTTATGAAGCAACAATGTCTAAGGATTTTTATCTATCAGCTTTTGAGAAATTAAAAACATCTCCATATATCAATATCAATGAATTGCTTCTGACAGGGAAAAAAGGTTGTTATGTCTTGGAGACAGTTGATCCAGCTTATTTAGCTTTCAGCACTCATTATAATGAA…
105	Streptococcus constellatus	C232	Full-length prophage	2	MK448667	Probable site-specific serine recombinase-resolvase family protein	Fibronectin-binding protein	hypothetical protein	FIG00532040: hypothetical protein	hypothetical protein	S_constellatus_FP_ISc	hypothetical protein	FIG01116625: hypothetical protein	Lactoylglutathione lyase (EC 4.4.1.5)	TfoX N-terminal domain family protein	predicted 4-deoxy-L-threo-5-hexosulose-uronate ketol-isomerase (EC 5.3.1.17)	ATGAAATATGGATACATACGTGTGTCGACAAAGGAACAAAATATAGACAGGCAATTAAGTGCTATTTTGAAAGAGGATATTGAAATGAACAAAATTTATATTGATAAGGCGAGTGGAAAAAATTTTAATCGAAAACAGTATAGAAAGCTCATGAAAAAAATAAAATCAGGTGATGAGTTATATATTAAATCTATAGATAGACTAGGGCGTAACTACGACGAAATCATAAAAGAATGGAATCTAATTACCAAAGAGAAAAATGCTGAGATTATAGTACTTGATTTTCCATTACTTGATACAAGAACAAAAGTAAGTGATATAACAGGTAAATTTATTGCTGATATTGTTTTACAGATATTATCCTACGTGGCTCAAATAGAAAGAGAAAACATTAAGCAG…	ATGATGGAATATTTATCAATAAAGCAAACATCAGAAAAATGGGGTATTACAGTTAGAAGAATACAGGTCCTCTGCACAGAGGGACGTATACCTGGTGCCACAAAGATTGGCTCATATTGGGCTATTCCTACAGACGCTGAAAAACCAAACGATAAAAGAATTAAGAGTGGTAAATATATAAAGAAAGGTGATATTAATGGATAGAAGTGCTTTCATTAAGACTCTGAAAGAAGTATTGAAATATGATAGAAAATAATGAAGAACCCTTAGCTACTGCACTTGATCATGAACTTGTAACAAAGTTTGCTAAAGAGTTTATGGAATTATATAATGGGATTTATTTTTAAACAAAGACAAATTGAAATTTATCTAGGAGGAGAAGCTTCATGAAAGAATATA…
106	Streptococcus constellatus	C232	Satellite prophage	1	MK448318	Iron compound ABC uptake transporter permease protein PiuB	Hypothetical protein DUF194, DegV family	DNA-binding protein HBsu	Peroxide stress regulator PerR, FUR family	Phosphoglycerate mutase (EC 5.4.2.1)	S_constellatus_SP_ISa	Cell division protein FtsI [Peptidoglycan synthetase] (EC 2.4.1.129)	Recombination protein RecR	D-alanine--D-alanine ligase (EC 6.3.2.4)	UDP-N-acetylmuramoylalanyl-D-glutamyl-2,6- diaminopimelate--D-alanyl-D-alanine ligase (EC 6.3.2.10)	hypothetical protein	TTATTCATGAGTGGCACCTCGCCATAAAAGATAAATGAATGTTAAACTTCCAAAAATTCCCAGAATCAAACTAACTGAGATTTCGTAGGGACGGATCACCATACGTGACATAATATCACAGATTAAAATTAAGCCTGCTCCCGTCAGGGCAGTAATACTTTTGATGCGCGTGATATGATCTCCATAAAATTTTCGCACAATATTTGGTATAATCACGCCTATGAAAGGAAGCGAGCCCACTGTAATCATTGTCACACTGGTTGTGAGAGCAATGAGAAATAGGCTCAATCCTTCCATTTGATAAAAAGATATCCCTAGATTATGGCTAGCATCTTCTCCTAGATTCATAATTGTAAAAGTAGCAGACAACCGCCAGACAGCAATCAGAATAACAAAACT…	ATGTCTAAGAAAAAAAGAAAATTTGATAGTCATTCCATTCCTAGACGGCTCAATTTGTTATTTGGGATTGTGATTTTATTGTTTATGAGTTTGATTGTTCGTTTGGGCTATATGCAAGTTGTGCATAGGGAATTTTATACAAAAAAATTGGCGACTGCCAGTAAAACCAAAGTAACAACTAGCTCTGTTCGTGGGCAAATTTATGATGCAAGTGGAAAACCTTTGGTGGAAAATACAACCAAGCAAGTCGTTTCCTTTACGCGTAGCAATAAAATGAGAGCTGAAACGATTAAAGAAATTGCTCAAAAATTACTGCCGTTAGTTTCCATTTCCAATGCAGACGTTACTGAGCGACAACAGATCGATTATTATTTGGCAGATAGCGAGGTTTATAAGAAG…
107	Streptococcus constellatus	C818	Full-length prophage	1	MK448668	FIG01115329: hypothetical protein	FIG01116026: hypothetical protein	FIG01116748: hypothetical protein	hypothetical protein	AbiQ-like protein	S_constellatus_FP_ISb	HMP-PP hydrolase (pyridoxal phosphatase) Cof, detected in genetic screen for thiamin metabolic genes (PMID:15292217)	HMP-PP hydrolase (pyridoxal phosphatase) Cof, detected in genetic screen for thiamin metabolic genes (PMID:15292217)	Signal recognition particle receptor protein FtsY (=alpha subunit) (TC 3.A.5.1.1)	Glucose-6-phosphate 1-dehydrogenase (EC 1.1.1.49)	Multidrug resistance protein B	CTAGGTATTATTATCTACAATTTCTACTATATCTTCAATCTGACAATCAAGTACAATACAAATTTTCAATAAAATATCGGTAGTTATATTTTCTCCTTTTCCTAATTTTGCGAGAGATGAGGAACTAATTCCTGCTTCTTGCCGAAGCTTTGTTTTAGTCCACCCTTTATCAATTAGCAGTTTCCATAATTTATTGTAGCTAAACTTCATCTGAGTTTTCTCCTTTGTTCCATGAAATACCATAAAGTTCATTTCCGTTACTTGAAAGTCTCAATACAATATTTTCTGACAAGAGTTTATTCGCTTCTGGAGAATATGAGCTTGCTTTATCGAAGGCTAAGAATACTTGTTTATTCAATGATTTTGATTGATCATAGAGCTTCAAAAGGGCTTCGGTTG…	ATGATTAAATTGATAGCAACAGATATGGACGGCACCTTTTTAGATGACAAAGGTCAGTTTGACATGGTTCGACTTAAGAACTTATTGCTTCGTTTTAAAGAAAAAAGTATCTATTTTGCAGTAGCCAGTGGACGTGGTTTGCTGTCATTAGAAAAGCTATTTGAGGACGTGCAAGATGAGATTATCTTCATTGCTGAGAATGGTAGTTTGGTAGAATTTCGTGGAAAAGATCTTTATGAAGCAACAATGTCTAAGGATTTTTATCTATCAGCTTTTGAGAAATTAAAAACATCTCCATATATCAATATCAATGAATTGCTTCTGACAGGGAAAAAAGGTTGTTATGTCTTGGAGACAGTTGATCCAGCTTATTTAGCTTTCAGCACTCATTATAATGAA…
108	Streptococcus constellatus	C818	Full-length prophage	2	MK448841	Probable site-specific serine recombinase-resolvase family protein	Fibronectin-binding protein	hypothetical protein	FIG00532040: hypothetical protein	hypothetical protein	S_constellatus_FP_ISc	hypothetical protein	FIG01116625: hypothetical protein	Lactoylglutathione lyase (EC 4.4.1.5)	TfoX N-terminal domain family protein	predicted 4-deoxy-L-threo-5-hexosulose-uronate ketol-isomerase (EC 5.3.1.17)	ATGAAATATGGATACATACGTGTGTCGACAAAGGAACAAAATATAGACAGGCAATTAAGTGCTATTTTGAAAGAGGATATTGAAATGAACAAAATTTATATTGATAAGGCGAGTGGAAAAAATTTTAATCGAAAACAGTATAGAAAGCTCATGAAAAAAATAAAATCAGGTGATGAGTTATATATTAAATCTATAGATAGACTAGGGCGTAACTACGACGAAATCATAAAAGAATGGAATCTAATTACCAAAGAGAAAAATGCTGAGATTATAGTACTTGATTTTCCATTACTTGATACAAGAACAAAAGTAAGTGATATAACAGGTAAATTTATTGCTGATATTGTTTTACAGATATTATCCTACGTGGCTCAAATAGAAAGAGAAAACATTAAGCAG…	ATGATGGAATATTTATCAATAAAGCAAACATCAGAAAAATGGGGTATTACAGTTAGAAGAATACAGGTCCTCTGCACAGAGGGACGTATACCTGGTGCCACAAAGATTGGCTCATATTGGGCTATTCCTACAGACGCTGAAAAACCAAACGATAAAAGAATTAAGAGTGGTAAATATATAAAGAAAGGTGATATTAATGGATAGAAGTGCTTTCATTAAGACTCTGAAAGAAGTATTGAAATATGATAGAAAATAATGAAGAACCCTTAGCTACTGCACTTGATCATGAACTTGTAACAAAGTTTGCTAAAGAGTTTATGGAATTATATAATGGGATTTATTTTTAAACAAAGACAAATTGAAATTTATCTAGGAGGAGAAGCTTCATGAAAGAATATA…
109	Streptococcus constellatus	C818	Satellite prophage	1	MK448319	Iron compound ABC uptake transporter permease protein PiuB	Hypothetical protein DUF194, DegV family	DNA-binding protein HBsu	Peroxide stress regulator PerR, FUR family	Phosphoglycerate mutase (EC 5.4.2.1)	S_constellatus_SP_ISa	Cell division protein FtsI [Peptidoglycan synthetase] (EC 2.4.1.129)	Recombination protein RecR	D-alanine--D-alanine ligase (EC 6.3.2.4)	UDP-N-acetylmuramoylalanyl-D-glutamyl-2,6- diaminopimelate--D-alanyl-D-alanine ligase (EC 6.3.2.10)	hypothetical protein	TTATTCATGAGTGGCACCTCGCCATAAAAGATAAATGAATGTTAAACTTCCAAAAATTCCCAGAATCAAACTAACTGAGATTTCGTAGGGACGGATCACCATACGTGACATAATATCACAGATTAAAATTAAGCCTGCTCCCGTCAGGGCAGTAATACTTTTGATGCGCGTGATATGATCTCCATAAAATTTTCGCACAATATTTGGTATAATCACGCCTATGAAAGGAAGCGAGCCCACTGTAATCATTGTCACACTGGTTGTGAGAGCAATGAGAAATAGGCTCAATCCTTCCATTTGATAAAAAGATATCCCTAGATTATGGCTAGCATCTTCTCCTAGATTCATAATTGTAAAAGTAGCAGACAACCGCCAGACAGCAATCAGAATAACAAAACT…	ATGTCTAAGAAAAAAAGAAAATTTGATAGTCATTCCATTCCTAGACGGCTCAATTTGTTATTTGGGATTGTGATTTTATTGTTTATGAGTTTGATTGTTCGTTTGGGCTATATGCAAGTTGTGCATAGGGAATTTTATACAAAAAAATTGGCGACTGCCAGTAAAACCAAAGTAACAACTAGCTCTGTTCGTGGGCAAATTTATGATGCAAGTGGAAAACCTTTGGTGGAAAATACAACCAAGCAAGTCGTTTCCTTTACGCGTAGCAATAAAATGAGAGCTGAAACGATTAAAGAAATTGCTCAAAAATTACTGCCGTTAGTTTCCATTTCCAATGCAGACGTTACTGAGCGACAACAGATCGATTATTATTTGGCAGATAGCGAGGTTTATAAGAAG…
110	Streptococcus constellatus	KCOM_1650	Full-length prophage	1	MK448842	Similar to ribosomal large subunit pseudouridine synthase D, Bacillus subtilis YhcT type	Multimodular transpeptidase-transglycosylase (EC 2.4.1.129) (EC 3.4.-.-)	Preprotein translocase subunit SecE (TC 3.A.5.1.1)	Transcription antitermination protein NusG	hypothetical protein	S_constellatus_FP_ISa	SSU ribosomal protein S2p (SAe)	Translation elongation factor Ts	hypothetical protein	Transcriptional regulator CtsR	ATP-dependent Clp protease ATP-binding subunit ClpA	TTAGTTTTCTTTCTTTAATCCCTCTTCAAAACTTTCGGAAAAGGCTTCAATACTTAGTTTTTCAAGTGTAAAAGGATGTGTGAACGTTAAGCGATGAGCATGGAGCATGAGACGCTCTGTATTTTGCGAATTGTACAGTGGATCACCAATGATAGGATATCCGTGGTGAGCTAGATGTACCCGAATTTGATGAGTTCGTCCAGTTTTAAGCTGGCACTTGATGAGGGTATTGTTTCCAATCTCTTTGAGCTTGGTGACCTGTGTTTCAGCGTATTGACCGTTCTTGTGATCCACCAGACGTTTTCTGCGATCATGACGATTGCGCCCGATTTTATCCGTATAGATTTGATGTTTTTTTGGGAAAGTTCCTTGTACCAAAGCCCAATATTCGCGAGAAAT…	ATGGCAGTAATTTCAATGAAACAACTTCTTGAGGCTGGTGTGCACTTTGGTCACCAAACTCGTCGCTGGAACCCTAAGATGGCGAAATACATCTTTACAGAACGTAACGGTATCCACGTAATTGACCTTCAGCAAACTGTAAAATTTGCAGATCAAGCATATGATTTTATGCGCGATGCTGCTGCTAACGATGCGGTTATCTTGTTTGTTGGTACGAAAAAGCAAGCTGCTGATGCTGTAAAAGATGAAGCAGAACGTGCAGGTCAATACTACATCAACCACCGTTGGTTGGGTGGAACTCTCACTAACTGGGAAACGATCCAAAAACGTGTTGCTCGTTTGAAAGAAATCAAACGCATGGAAGAAGACGGAATTTTTGACGTGCTTCCTAAGAAAGAA…
111	Streptococcus constellatus	KCOM_1650	Satellite prophage	1	MK448320	Acetyltransferase, GNAT family	CAAX amino terminal protease family protein	DNA-3-methyladenine glycosylase (EC 3.2.2.20)	Holliday junction DNA helicase RuvA	DNA mismatch repair protein MutL	S_constellatus_SP_ISb	Glutamate synthase [NADPH] large chain (EC 1.4.1.13)	Conserved domain protein SP0160	DNA mismatch repair protein MutS	Arginine pathway regulatory protein ArgR, repressor of arg regulon	Arginyl-tRNA synthetase (EC 6.1.1.19)	CTAGGCCTTTTTCTTGTCATTCTTTAACTTACTTTCATAGCGGAGACGGATGGTCGGCTCTCCGCGAAGGCTCAATCCCTCCTTTTCCCACATCAGGGTCATCCCAATTTTTTCTAAAACTCCTTGACTAGCAAGATTGGGCTTAGTCGTGTGGGCAAGAAATATCTTTATCCCCGGCATGTTCTGAACTAATTCTTTCAAAGCTAAAGCTGCTTCAGTAGCGTAGCCTTTTCTATGATAGTTAGCATTGACAGTATAGCCTATTTCTGCTGTTTCCTGTTCCGTATCTATTCGAAGGGAGATATTCCCAATTAATTTACCTTCAGATTTCAACTCGATACCGTAGCGACCCAAAGGAGCGCTTAAATTATATAAGACAAGGCTCTCTCGGCTCTCTTC…	ATGAAAGTTCAATTGCATATTGATGAAAAATTTTCAGAAGAAAAGGTTGTCATTGAAGCACCAGCTTTATCGGATGCTATTCAACAGTTGCTGGTTTTCACTCAACATCTCGGTAGCACTAAAACCATTCGAGCCAAAAAAGAGGAGGAGATTTACCTATTAGATACTGCTGAAATTCAGAGAGTTTACACTGAAAACCGCCAAGTTTGGGTTGAAACAGCGACAGACACTTATCTCTTAGGGCTTCCACTTTATCAAGTTTTGGAATTGTTTCCCACTGATTTTCTACAGATTTCCCAATCTGAAATCATTAACATCAAACATATCGATCATCTGAAATTGACTGGTAGTGGTCTGATTCAGATTGCAATGAAAAACGGTCAGATAACTTATTCATCT…
112	Streptococcus constellatus	SK1060	Full-length prophage	1	MK448843	Assembly_Gap	Assembly_Gap	Assembly_Gap	Assembly_Gap	Assembly_Gap	S_constellatus_FP_ISc	hypothetical protein	FIG01116625: hypothetical protein	Lactoylglutathione lyase (EC 4.4.1.5)	TfoX N-terminal domain family protein	predicted 4-deoxy-L-threo-5-hexosulose-uronate ketol-isomerase (EC 5.3.1.17)	N/A	ATGATGGAATATTTATCAATAAAGCAAACATCAGAAAAATGGGGTATTACAGTTAGAAGAATACAGGTCCTCTGCACAGAGGGACGTATACCTGGTGCCACAAAGATTGGCTCATATTGGGCTATTCCTACAGACGCTGAAAAACCAAACGATAAAAGAATTAAGAGTGGTAAATATATAAAGAAAGGTGATATTAATGGATAGAAGTGCTTTCATTAAGACTCTGAAAGAAGTATTGAAATATGATAGAAAATAATGAAGAACCCTTAGCTACTGCACTTGATCATGAACTTGTAACAAAGTTTGCTAAAGAGTTTATGGAATTATATAATGGGATTTATTTTTAAACAAAGACAAATTGAAATTTATCTAGGAGGAGAAGCTTCATGAAAGAATATA…
113	Streptococcus constellatus	SK1060	Full-length prophage	2	MK448670	FIG01115329: hypothetical protein	FIG01116026: hypothetical protein	FIG01116748: hypothetical protein	hypothetical protein	AbiQ-like protein	S_constellatus_FP_ISb	HMP-PP hydrolase (pyridoxal phosphatase) Cof, detected in genetic screen for thiamin metabolic genes (PMID:15292217)	HMP-PP hydrolase (pyridoxal phosphatase) Cof, detected in genetic screen for thiamin metabolic genes (PMID:15292217)	Signal recognition particle receptor protein FtsY (=alpha subunit) (TC 3.A.5.1.1)	Glucose-6-phosphate 1-dehydrogenase (EC 1.1.1.49)	Multidrug resistance protein B	CTAGGTATTATTATCTACAATTTCTACTATATCTTCAATCTGACAATCAAGTACAATACAAATTTTCAATAAAATATCGGTAGTTATATTTTCTCCTTTTCCTAATTTTGCGAGAGATGAGGAACTAATTCCTGCTTCTTGCCGAAGCTTTGTTTTAGTCCACCCTTTATCAATTAGCAGTTTCCATAATTTATTGTAGCTAAACTTCATCTGAGTTTTCTCCTTTGTTCCATGAAATACCATAAAGTTCATTTCCGTTACTTGAAAGTCTCAATACAATATTTTCTGACAAGAGTTTATTCGCTTCTGGAGAATATGAGCTTGCTTTATCGAAGGCTAAGAATACTTGTTTATTCAATGATTTTGATTGATCATAGAGCTTCAAAAGGGCTTCGGTTG…	ATGATTAAATTGATAGCAACAGATATGGACGGCACCTTTTTAGATGACAAAGGTCAGTTTGACATGGTTCGACTTAAGAACTTATTGCTTCGTTTTAAAGAAAAAAGTATCTATTTTGCAGTAGCCAGTGGACGTGGTTTGCTGTCATTAGAAAAGCTATTTGAGGACGTGCAAGATGAGATTATCTTCATTGCTGAGAATGGTAGTTTGGTAGAATTTCGTGGAAAAGATCTTTATGAAGCAACAATGTCTAAGGATTTTTATCTATCAGCTTTTGAGAAATTAAAAACATCTCCATATATCAATATCAATGAATTGCTTCTGACAGGGAAAAAAGGTTGTTATGTCTTGGAGACAGTTGATCCAGCTTATTTAGCTTTCAGCACTCATTATAATGAA…
114	Streptococcus cristatus	CC5A	Satellite prophage	1	MK448321	Histidine transport protein (permease)	FIG01115516: hypothetical protein	PhnO protein	3-oxoacyl-[acyl-carrier protein] reductase (EC 1.1.1.100)	FIG01114304: hypothetical protein	S_cristatus_SP_ISa	Ribosomal-protein-alanine acetyltransferase (EC 2.3.1.128)	Phosphinothricin N-acetyltransferase (EC 2.3.1.-)	FIG01114335: hypothetical protein	Cationic amino acid transporter - APC Superfamily	FIG01116942: hypothetical protein	TTATTTTCGGAATTTGAACTGGCTGTAAAGACCAAAAACGATGATCCAGACAGCTGAACCGATCGCTCCCACTACCGTTGACTCTTGTAAGAAAAGAGTGACAAAGACAAAGGCAAAGAAGAGCATGGTCAAAGGATTGAGAAACTTGTAAGCTGGCATGAGATAACCATCTGCCATAAAATCTGGTGACTTACGATATTTGAGGTGGGCCAGCATAGTCAGACCATAGATAGCGATGTAGACACCAGATGAGGAGGCCGTAATCAGAGCAAAGGAGTCCGATACTCCCGGAAGAATCTTGATAAAGGCCGCAAAGGCAATGGTAGCCGCCGAAGCCAAAATCGCATTCTGCGGAACATTTTGCCTAGATAGTTTCCCAGCTCCTATTTTCTCAAGAAA…	TTAAAGCTTCTTCTCCATCTCCACAAAGAGGTGAATATCGCCATTGCTTTCCTGCGGAATGCGCCTCACCACTTCAAAGCCCATGTTGAGATAAAGCTGCTGGGCTCGGTGATTGAAGTCAGCCACGGATAGGCTTATGACTTGGGGCGCAAAATTTTCCATGATAAAGTCCAGAATTTCTTGCAAAAATACAGCGCCTTGACCTTTTCCACAGTGCTCCGGCTTCATCCCCAAACCAAGCTCCAAAGTGCGCTCTCCTTTCTGCTCCAAGCAGAAAAATCCATAGAGTTCCCCATCGCGCATAACTTGATAATAACGGTCCCCACGCGCTTCAGGAGAAACCATTTCTTCATAATCCTCCAGGTCATTTTTCATATCATAAAAATCATAAGGCGCCTC…
115	Streptococcus cristatus	DD08	Full-length prophage	1	MK448671	Iron-sulfur cluster assembly protein SufB	Chorismate mutase I (EC 5.4.99.5)	CrcB protein	CrcB protein	LSU ribosomal protein L19p	S_cristatus_FP_ISa	ABC transporter membrane-spanning permease - glutamine transport	ABC-type polar amino acid transport system, ATPase component	Amino acid ABC transporter, amino acid-binding protein	Cobalt-zinc-cadmium resistance protein	malonate transporter	ATGAAAGAACGCGACTATGCCTTTGGCTTCCATGATGATGTCAAACCACTCTTTTCAACTGGTAAGGGCCTGACAGAAGAAGTTGTTCGAGAAATCTCAGAAATCAAGAATGAGCCCCAGTGGATGTTGGATTATCGCCTCCGCTCTTTGGAACTCTTTCATAAGTTACCTATGCCCGACTTTGGACCAGATTTATCAGGTATTCGCTTTGATGATATTATCTACTACCAGAAACTAAGCGGAGATCGGGCTCGCAGTTGGGATGAAGTCCCAGAGGAGATTAAGAAAACCTTTGACCGCTTGGGAATTCCGGAAGCTGAGAAGCAGTTTCTGTCTGGAGCTGTGGCACAGTACGAATCGGAAGTGGTTTATCACAATATGAAGGAAGAGTTTGCCAAG…	ATGAGCTATATTTTGGAAATTTTACCCAGTCTTCTAAGTGGAGCGGCAACTACCTTGCAGGTGTTTGCTTTGGTCTTGGTTTTTTCGATTCCTTTGGGAATTATGCTAGCATTTTCGATGCAAATTCGCTTGAAGCCCCTGCAATGGCTGCTTAATATTTACATTTGGATTATGCGCGGGACGCCGCTTTTATTGCAGTTAATCTTCATTTACTATGTTTTGCCAAGTATCGGCATTCGGCTAGATCGGATTCCTGCAGCGATTATTGCCTTTACATTAAACTATGCGGCTTATTTTGCGGAGATCTTCCGCGGAGGCATTTCTTCCATTCCGACTGGACAGTATGAGGCTGCGAAGGTTTTGAAATTTACTCCTGTTCAGACGATTCGCCTGATTATT…
116	Streptococcus cuniculi	NED12-00049-6B	Full-length prophage	1	MK448844	Substrate-specific component FolT of folate ECF transporter	Glutamyl aminopeptidase (EC 3.4.11.7)	FIG014356: hypothetical protein	FIG009688: Thioredoxin	Phenylalanyl-tRNA synthetase domain protein (Bsu YtpR)	S_cuniculi_FP_ISa	FIG107367: tRNA-binding protein	Heat shock protein 60 family co-chaperone GroES	Heat shock protein 60 family chaperone GroEL	oxidoreductase	SSU ribosomal protein S12p (S23e)	ATGTTTTCAAAGAAATCCCCTAAACTTGGGGTTCAGTTACTGGTTGTCTTAGCGATGTTAATCGCTATTCGTTATATCTTGGGGCACTACTTTTCATTTTGGATTATTCCTCAGATGCTAAAAGTCAGCCTGTCGTTTATTGCCAATACGCTTATCGGAATGTTGGCAGGACCATGGCTTGCGATGATTGTGTTCGTGGTGAATGACGTGTTGACGGCTTTAAACTCCGGGTATCCGTTTATTATTTGGTTTACCCTGCTAGAGGCAGTTCAAGGATTTTTATATGGTTATTTTTACTATGGGAAAAAATTAGATATCCACAGTAAAAAAGACTGGCTGTATGTATTATCGGCTACATCAGTGATTATGGGAATAGGGACCTTCTTTTTGACCCCGCTT…	TTGACGGCCAAACCGGAAGTCAACCAGACAACAAGTGGAAAACATGTCACCCGCATCACGGTAGCCGTCAATCGGCGATTTAAAACTGAAAATGGTGACCGTGAAGCTGATTTCATTACAGCTGTCTTTTGGGGAAAATTAGCGGAGACCTTAGCATCCTATGGTGGAAAAGGAAGTTTGATTTCCATTGACGGCGAGTTGCGTACGCGGAAATACGAAAAAAATGGTCAAAATCAATACGTGATAGAAGTTCTTGGTCAGTCTTTTCAATTGCTAGAAAGCCGTGCCCAACGTGCCATGCGAGAGAATAACATAGGAGAAAACTTGGCAGATTTGGCCTTAGAAGATGAAGAAGAGCTACCGTTCTAGAGAGGTGTATTGTGCTAAAATACCCGTTCC…
117	Streptococcus dysgalactiae	ASDSE_99	Full-length prophage	1	MK448672	hypothetical protein	Acid-resistant locus arl7 (Fragment)	Hypothetical ATP-binding protein UPF0042, contains P-loop	FIG002813: LPPG:FO 2-phospho-L-lactate transferase like, CofD-like	FIG001886: Cytoplasmic hypothetical protein	S_dysgalactiae_FP_ISb	Dipeptidase (EC 3.4.-.-)	Candidate zinc-binding lipoprotein ZinT	Transcriptional regulator, GntR family	Galactosamine-6-phosphate isomerase (EC 5.3.1.-)	Assembly_Gap	ATGACCCCATGGGCTTTTTGGTTGCTAAAAAGGCTTGAAAAAATAAAACACGTCACAATTGATACACCTACAAGTAGTGATCATGAAAGTATTTCCTATTCTAAAGTGGCATTAAGAAATCTTTAAGTTAGAAGGAACATAATCTCCAAGGGCAATGTTACAAGAGTAATCATTAGAATTGATTTCAGAGATAAATAAAGCTTGTGATTACTAGGTTGCCTTGCTTTCTAAAAGAGGTGCTGATTTCTTTTAGAAAGGAGAAAAGGAGGAAGCATATGACAAATAAAAAATGGGTAAAAGATGCTATTGATGCCAAAAACTATCTTATTTCAGAAGGCGTCTTTCTCTTTGAATTAGACCAGCCTTTGCAAGAACTCATCATAGCTGACTACCCCAAAC…	N/A
118	Streptococcus dysgalactiae	ATCC_27957	Full-length prophage	1	MK448845	hypothetical protein	Hypothetical protein DUF194, DegV family	FIG006988: Lipase/Acylhydrolase with GDSL-like motif	YfaA	DNA-binding protein HBsu	S_dysgalactiae_FP_ISh	ABC transporter membrane-spanning permease - macrolide efflux	Positive transcriptional regulator, MutR family	Lead, cadmium, zinc and mercury transporting ATPase (EC 3.6.3.3) (EC 3.6.3.5); Copper-translocating P-type ATPase (EC 3.6.3.4)	hypothetical protein	Dihydroorotate dehydrogenase, catalytic subunit (EC 1.3.3.1)	ATGGATAACACAACACAGGAGTCAGACTATTTAGATGAGGCTCCTGTTTTATATTGGTTTAAAACTCTGCCATCATCATATTTAAAAAACAAAACAGCTGGTTTGTTAACTTCTTAGTTAATAAATACTCAGAAGATACGCGACTAATTTTGATTTATTTACCAAGGAGTGATAAAATAAGAAGGTGAGAAACTAGTCTAGAATGGAAAAATACATGGGAACTATTAAAATTGTTGCAGATTCATCAATGACCATTGAACCAGAATTAGTTAAGGCATTGGACATTACTGTCGTGCCTCTATCCGTTATGATTGAGAGCAAATTATATTCTGATAATGACTTGAAAGAAGAAGGTTACTTTTTGAGCCTAATGAAGGCTAGTAAGTCTCTTCCCAAAAC…	TTACATGAAGTGTTGACGGGCGTAGACATAGGCTAACAGGGAAATGAGGCTTATTCCAAATCCGATTAGGGAAAAGCTAAGAGGATTAACCGATATTGGTAAGGCTGTCATAAGGATGGTAGCTAAAGGCATCAGTAAAACGGCAAGGGTAAAAATAGAGCTAAAGACACGTCCTAATAAGACTTTTGGGACCTTTTTTTGAACCGTGGAAAAGAAGTGAATGTTAAAAATGGTTAGAAAACATTCAAACCAAAGATTACCGGAGGCTAAGACCAAGGTGGAAACCTTAGCAAGATGCAATGGAGTAAGCATCGCAAGTCCTAAGCCACTAGTTCCTAAAGCAATTAAGAGACTTTGGTAATTATTTTTGAAGTATTTGTTAGCAAACAGTGCTCCTAA…
119	Streptococcus dysgalactiae	ATCC_27957	Full-length prophage	2	MK448673	Histidine triad (HIT) nucleotide-binding protein, similarity with At5g48545 and yeast YDL125C (HNT1)	ABC transporter, ATP-binding protein EcsA	ABC transporter, permease protein EscB	aminoglycoside phosphotransferase family protein	tRNA (guanine46-N7-)-methyltransferase (EC 2.1.1.33)	S_dysgalactiae_FP_ISi	FIG000325: clustered with transcription termination protein NusA	Transcription termination protein NusA	COG2740: Predicted nucleic-acid-binding protein implicated in transcription termination	ribosomal protein L7Ae family protein	Translation initiation factor 2	TCATGATGTCACCTCCTGGCTAATTTGCTCTGCTAATTTTGCCAAAGCTGGGAAATCAGGTTCATGAGTAGTGTACTGGATTGAGATACCATCTTCTTCATGATAACGAGGAACTAAGTGGACATGAGCATGAAACACCGTTTGCCCTGCAAGAGGTTCATTATTGTTAATGATATTCATGGCAGGAGCACCGGTTGCTTTTTGGACAGCGCGAGCAATTTTAGGAATGCGTGCGAAAGTTTGACTCGCCGTTTCATCATCCATATCTAGCATATTTCGGACATGTTTTTTAGGAATAACCAAGGTGTGACCAGATGTGGTTTGTGAAATATCTAAGAAGGCAAGGACCTGCTCATCTTCGTAAACTTTGGATGAAGGAATATCTCCTTGAACGATGCT…	GTGACCAAGACGGTAGCGCCTGAGATTAAGGCACCCTATGAATTAGTAGACGTTGAGTATGACAAAATGGGGAGTGACTATGTCCTTAGCATTTTGGTTGATAAAGAAGGCGGCATCACGGTAGAGGACACCTCTGATTTAACAGATATTATTAGCCCCTTGCTAGACACCATTACACCAGACCCTTTTCCGGATCAATATATGTTAGAGGTATCGAGTCCTGGCTTAGAGCGTCCTTTGAAAACTGTTGAGAGTTTAAAATCAGCAGTAGGTTCTTATGTTAATGTGAGCCTCTATAAAGCGATTGATAAGGTTAAAGTTTTTCAAGGTGATTTACTTGCTTTTGATGGTGAGACGTTGACGATTGATTACCTTGACAAGACTCGCCATAAGACTGTA…
120	Streptococcus dysgalactiae	ATCC_27957	Satellite prophage	1	MK448323	NAD-dependent oxidoreductase	FIG01114292: hypothetical protein	hypothetical protein	3-oxoacyl-[acyl-carrier protein] reductase (EC 1.1.1.100)	FIG01114304: hypothetical protein	S_dysgalactiae_SP_ISb	Transposase	Mobile element protein	Mobile element protein	Mobile element protein	Branched-chain amino acid transport system carrier protein	TCATTGAGAATTAACAGCACGCTCCAATACAGCCATGACCGCTCTGCTGTGTTCCAAAGCCTGATTCACTTTCTCAAAGTCTCTTTGGTCAATCATATCCCTAAAAGCAAGGAATTCTTCATACATGCGGTGTTCATGTTTGTTAAGATTAACCACTTCTGCTTCGTGACCGTATAAACTTAACTGAACTTGAGGGAGGGTATTCGTTGCTCCAAGCACTGCAAGTGAGCCTTTGTTGCCTTGAATAGTGGACTTGATTTCTGCCGTGCAATCCTTCGCCCCAATACAAACCACTTTAAACTGCTCATAGTCCATGACAAGCATGCCTGACGTATCAATTCCCTTGTCCATATTAGCTAAATATTGAACCTTTTTGGGACTGCCAAATAGGCCTACCAC…	ATGGCATCACTTGAAATGACTGAAAATCTCCTAACTTTCTATCAATTTCCACATCACATTTGGTCTAGTATTTACTCTACAAACTTGATTGAATCACTCAACAAAGAAATTCAGCAACAAAACAAGAAGCGGGTGGTTTTTCCAAATGAAGAAGCCTTAGAACGGTCACTTTTAAGCATTTTTGAGGACTATCATATTAAGTTTGGAGCTCGTATTCATAAAGGATTTGGAACATGTTTTGACACACTTGATAGCTTATTTGATTAATATTAAGCAACTCTACTCTTGGGTTTACACAAAATTATTGACAGTACACTTTTTTAGTATGAGATTAAATTTACTATAACCATGAATACTGCTGTATCTTAGCTATTTTTGATAAACAATGAAAAGACCAAG…
121	Streptococcus dysgalactiae	ATCC_27957	Satellite prophage	2	MK448324	Heptaprenyl diphosphate synthase component II (EC 2.5.1.30)	4-diphosphocytidyl-2-C-methyl-D-erythritol kinase (EC 2.7.1.148)	Transcriptional repressor AdcR for Zn(2+)-responsive expression	Zinc ABC transporter, ATP-binding protein ZnuC	Zinc ABC transporter, inner membrane permease protein ZnuB	S_dysgalactiae_SP_ISa	Tyrosyl-tRNA synthetase (EC 6.1.1.1)	Multimodular transpeptidase-transglycosylase (EC 2.4.1.129) (EC 3.4.-.-)	DNA-directed RNA polymerase beta subunit (EC 2.7.7.6)	DNA-directed RNA polymerase beta' subunit (EC 2.7.7.6)	DNA binding protein, FIG046916	TTATTGATTAAATTGTAGATGCATTTGGTTAAGCTCACCCATTAAAATTTTCTTCATGGTTTTGGCGTTTACCGTCATGTAAGGAGTATCTGCCATGCTTTCTAAAATTAACTCAAAAAAGACGGTGAAGAGTAAGTCCCCAGTATAAACAGCGACATCTTTCCCAAATTGACTTTGAATGGTTTCTTGCCCTCGTCTGAGAGGCGAATCATCGATAATGTCATCGTGGATGAGGGTTGCCATGTGTAGAATTTCAAGTGAAGTAGCAATTTTAAGCAGTTTGTCTTCATCCACAGATTCTTCTTGTCCAAATTCTGAGAAAAGATAGAAGAAAGCAGGACGGAGGTATTTTCCCCCTGCGGTGCTGAGGTCAACAATAGCAGTTTCGATAGCGGGGTT…	TTAGTTAAATTTTAGAACAGCGTATTTTTTCTTACCACGGCGAACCACAGTTAGTTGGTTGTCGATTTTATCGGTGTCAGACAAGGTATAATCCAACTCTTGAACACGCTCGCCATTAATATAGATGGCACCATTTTGCACATCTTCACGCGCTTGGCGTTTTGATGGCGAAATACCTGCGGTGACAAGCATGTCAACAAGGTTAAGACTGTCTGCGGATTGAACGTGATAATTTGGTACGTTGCTCAATCCTTGTTTTAATTCATTTGCAGAAAGATTTTGGACGTTTCCAGCAAATAACTGCTCGGTAATGTTAAGGGCTTGTTTATAAGCTTCTTCGCCATGAACTAAGGTAACTACTTCACGGGCTAACGTTTTTTGAGCGAGACGTTCGTGACG…
122	Streptococcus dysgalactiae	equisimilis_AC-2713	Full-length prophage	1	MK448846	Type II restriction-modification system restriction subunit	hypothetical protein	hypothetical protein	hypothetical protein	hypothetical protein	S_dysgalactiae_FP_ISg	Late competence protein ComEC, DNA transport	DNA polymerase III delta subunit (EC 2.7.7.7)	Manganese superoxide dismutase (EC 1.15.1.1)	FIG01115610: hypothetical protein	FIG01115059: hypothetical protein	ATGCAAATTATTTATTTTGGAGCACCAGGAACCGGAAAAAGCTTTGCAATTGATGAGCAGCTTAAATCAGTAAGTGATGAAAATGTATTTAGAGTAACTTTTTATAGTGACTATACTTATAATGATTTTATAGGGCAGTTATTGCCTAAAGTTACACCTTCAACAACTGGTGCAGGTACAGTAATTACGTATGAATTTAGTAAGGGTATTTTCACACAGGCACTCGAAAAAGCTTATACTGATTTATCTCAAGATGTCTATTTGGTAATTGAGGAAATGTCAAGGGGAGACAGTGCTGCAATTTTTGGAGATATTTTTCAATTACTTGATAGAGAACATGAGGGGATGAATAAGGAATATAGTAAATACTTTATTAATAATGATTTGATTTCTAAAGAT…	ATGGGGGATATAGAGGTGGTTGCCAAAGCTATTCGGATAAAGGAGATTTTGACTAGCCAAGGTAGTTTAAGCCAGCCAAGCTTTGTTAGGCGGTTAAGGGGTTTAAAATGTCACGTTAGGGTTTTAGCAGCTGGAGACCAATTGCCTATTATGGGAAGTGTCTTACAGGTACTCTATCCTTGGCAGTTAGGGAACGGGAAAAATAACGATTCTCTGGTTCTTTATGGTAGGCTCCTCAATCAAACTTTTCTATTTACAGGTGATTTGGAAAAAGAGGGAGAAAACGAGATCATAGAACGTTATCCTCAACTAAGAGTAGATTATTTAAAAGCAGGTCACCATGGATCAAATACCTCTTCTAGTGCAGCTTTTTTAGACCATATTCAGCCTAAAGTGGCC…
123	Streptococcus dysgalactiae	equisimilis_AC-2713	Full-length prophage	2	MK448674	Type II restriction-modification system restriction subunit	unknown	hypothetical protein	hypothetical protein	FIG01116439: hypothetical protein	S_dysgalactiae_FP_ISg	FIG00632233: hypothetical protein	RNA methyltransferase, TrmA family	FIG00519962: hypothetical protein	FIG00648496: hypothetical protein	TrsK-like protein	ATGGAAAAGATAGTAATGCCTAAAAATAGTGCACTTTTAAATGAAATTGAAGCAGTGCTGAGAATATACTATGAAGCAGACGGATGGTTACCCAATGAGGAGTACAAAATTCAATTAAAAGAACTAATTGGTGCTGATCAGTACTCTTCATCTTATACAAAGAAATCTCAAATAACTTCTTATTTTGGTTTTACGGAATGGCAAGATATAAATAATGCTCAGTCTCAAAGAAGAATTACAACAGCTGGAAAGAAGATGTACGAGGCTTTAATGGCATCCGATAAATCTGCGATGCAAGAAATCATTATGGATGCGTTGGAGAATATTAAATTTGGTAGAGATAATTTTGGAGTGCCATCAAGTAATTCTGACGTTGAACCACCCTCACTTTTTATTCGT…	ATGGTTAAAGGGTTTCAAAGTGCAATAACAATAAAGGAAGCAATAGATAAGATTGATGAAAATAAATTTGTTTTACCAGGTATTCAGAGACGTTTTGTCTGGCAACCTGAACAAATCGAATTATTATTTGATAGTATCATGAGGGATTATCCAATGAACTCGCTTATGTTATGGGAAATAACTGATCCAAAAATCAAAAATGAATATAATTATTATTCTTTTTTGAGGAAATATAAACAAAGATTTGCTGTGGAGAACGAATTGATTAATAAAACTGCATCAGATTCTGACTTTTTTGCTGTAATTGATGGGCAACAGCGATTGAACAGTTTATATATTGGATTGAAAGGGAGTTATACTGTAAAAAAACCACACAAACAGTGGATTGATAAATCGGAT…
124	Streptococcus dysgalactiae	ERR084975	Full-length prophage	1	MK448847	DNA-cytosine methyltransferase (EC 2.1.1.37)	McrBC restriction endonuclease system, McrB subunit, putative	unknown	hypothetical protein	FIG01116439: hypothetical protein	S_dysgalactiae_FP_ISg	Late competence protein ComEC, DNA transport	DNA polymerase III delta subunit (EC 2.7.7.7)	Manganese superoxide dismutase (EC 1.15.1.1)	FIG01115610: hypothetical protein	FIG01115059: hypothetical protein	ATGACTAAGACAATAATTGATCTTTTTTCTGGAGTTGGAGGACTATCCTTAGGTTTTGAACAAGCAGGATTTAGTACAATTGTTGCAAACGAATTTGATAAAAGTATAGCCTATTCTTATTCAAAGAATCATCCCTTTACAAAAATGATTGTTGGCGACATTACTTCTTTAGAGCTAGAAAAGGAGTTTTTACAGTACAAGAATAAAGTTGATGTAGTTGTGGGGGGGCCCCCTTGTCAAGGATATTCTCAAAAAGGGAGTAGAAAAACAATTCATGATGAAAGAAATTTCTTGTTTAAATATTTTGTAAAAGTCGTTGAACTTGTGTCACCAAATTATTTTGTAATGGAAAATGTTCCCAATTTGCTTACTGCTGAAAAAGGATTCTTTAAACAAGAG…	ATGGGGGATATAGAGGTGGTTGCCAAAGCTATTCGGATAAAGGAGATTTTGACTAGCCAAGGTAGTTTAAGCCAGCCGAGCTTTGTTAGGCGGTTAAGGCGTTTAAAATGTCACGTTAGGGTTTTAGCAGCTGGAGACCAATTGCCTATTATGGGAAGTGTCTTACAGGTGCTCTATCCTTGGCAGTTAGGGAACGGGAAAAATAATGATTCTCTGGTTCTTTATGGTAGGCTCCTCAATCAAACTTTTCTATTTACAGGTGATTTGGAAAAAGAGGGGGAAAACGAGATCATAGAACGTTATCCTCAACTAAGAGTAGATTATTTAAAAGCAGGTCACCATGGATCAAATACCTCTTCTAGTGCAGCTTTTTTAGACCATATTCAGCCTAAAGTGGCC…
125	Streptococcus dysgalactiae	ERR084977	Satellite prophage	1	MK448325	hypothetical protein	DNA-3-methyladenine glycosylase (EC 3.2.2.20)	Holliday junction DNA helicase RuvA	Multidrug resistance protein B	DNA mismatch repair protein MutL	S_dysgalactiae_SP_ISf	DNA mismatch repair protein MutS	FIG01114887: hypothetical protein	Arginine pathway regulatory protein ArgR, repressor of arg regulon	Arginyl-tRNA synthetase (EC 6.1.1.19)	ABC transporter ATP-binding protein	CTAGTCTTCACTAAATTGATAGAAATCAAGCATCACACCCTCTGGTCCCTCCACCCAGACCGAGTAGGTTCCCCATGCCGTCTTGACTGGACCATTATTAATAGTAAAACCTGAGGATTTTAAGCGTTCAACTTCCTTGTCAACACAGTCAACTTCAATATGAAGAATGATACCTCCGTGAAGTGACGTAATGGGTTTGAGGGGGTGATCCGATACCATTAAACAATGACTTCCTAAAGTGAACTGTGCAAAATGCTCATCTGCATAATCCACAGCTAAGTTAAGCAGTGATGCCAAAACTTGGGTAGCCTTTGGAACATCTGAAACAATAAGATCCGTTTGATTAAGGTTCATCACTATCTCCTTTTAGTTGTTATTAACTTAAAAGCACACGTTTCT…	TTATAACAACTTTTTCAATTCGTAAAGGGTTGTCATTGCTTGAAGTGGAGTCATGTTCATCACATCAATAGCTTCTAACGTGTGAATAATCTCCTGAGACTTATCCTCATCAGGAAACAGCGATAACTGTCCCTCTCTAGCAGCGCTGCTTGGCTCAACTTTTGAAGGGACTGATATTATCTCAGCAGATTGTGCTTGCGCTTCTAAACGCGTAAGCACCTCATCTGCTCTGCTTAGCAGGGCCTCAGGAAGTCCTGCTATTTTTGCTACGTGAATACCGTAAGATTTATCCGCCGGTCCCTCAGCAATCTTATGAAGGAAGGTTACATCGCCATCTTTTTCAAGCGTTGCTACATGAACATTGACTAGACTTGTCAACTTAGTTGACAAGTCTGTCAA…
126	Streptococcus dysgalactiae	ERR084982	Full-length prophage	1	MK448848	putative bacteriocin leucocin-A	HD domain protein	Peptide methionine sulfoxide reductase MsrB (EC 1.8.4.12)	Translation elongation factor LepA	Nucleoside diphosphate kinase (EC 2.7.4.6)	S_dysgalactiae_FP_ISf	COG4478, integral membrane protein	Hypothetical NagD-like phosphatase	Acyl-ACP thioesterase	Hypothetical radical SAM family enzyme in heat shock gene cluster, similarity with CPO of BS HemN-type	FIG01115418: hypothetical protein	TTAAAGCGCTCCTCCAGAATGCCAACCAGCATTTCCGCCAGTGAGGACATTCATTACTGAATTATTTGCAATAGTAGTCCACGTTTCAGCCCAATTCACCCAGCACTTCACTTTATTACAATATAATCCATTACCTTGATAAACCGTCTTACCACTGCCTGCACCACCATCAATATATGCAAGCTTTTCATTATCCATAAAATCAAATTTTTCAAAAATCTTTGTATTCACGTTGAATATCTCCTGTATCTGTTTGTTTTGTCTGTTGCAACTCGACAATCCTATACTACCTTTTTTTCAACTCATTTTGATGTCCAAATCATCAACGGTCTTTTTATGGTCATGAACTGTTTTGATTATTCAAACTAATTCTATGACACACCTCAGAATAACTCGATA…	CTATATCTTTGGTCGCTGCCATCTTGCTAAACCTACTAAGCTCCACAAGATGATTTCGTAAACGATCATAAAGAAAAGGAAACAGTGCAAGAAAAAGACTTCTGGAAGGATCCAGATCACAGGATCTTTCAAGGGGTCAAAGAGCCAATTACTATCTCCTACAAAAAGCACCTTATGAAAAAGAGTAAAAAAGTTTTCAAATCCAATAACACTAGCCATCAACCCAATCATAAGAGGAAACAAAGCTGCTATCATTAAAGGCCTTTGAATGGACCAGAAACTTTTAGTTTTGAATCTTTGCTTAAAATCCTTAACCGTTGGGTAAAGGAAACCTAGGAAGATGACTTGTGTGAGGTGAAAAAGCCACTTGACGTCTGCAAAATGCTTGAGCCCATCTGT…
127	Streptococcus dysgalactiae	ERR084982	Satellite prophage	1	MK448326	DNA-3-methyladenine glycosylase (EC 3.2.2.20)	Holliday junction DNA helicase RuvA	Multidrug resistance protein B	DNA mismatch repair protein MutL	Phage integrase: site-specific recombinase	S_dysgalactiae_SP_ISf	DNA mismatch repair protein MutS	FIG01114887: hypothetical protein	Arginine pathway regulatory protein ArgR, repressor of arg regulon	Arginyl-tRNA synthetase (EC 6.1.1.19)	ABC transporter ATP-binding protein	CTATCTCCTTTTAGTTGTTATTAACTTAAAAGCACACGTTTCTTCATGGTCATTTACCAGACCCGATGCTTGCATAAAAGAATAAACCGTTGTAGGTCCTAAAAATCTAAATCCTCTTTTCTTTAAATCCTTAGCTAAGCAAACAGATAAATCTGTTTGAGCAGGAACAGGGTGCTCTTGATTGACAAGGTTGTCAATTGGCTTTCCTCCAACAAAATCCCAGAGATAAGTGGTAAAACTACCAAATTCTTTTTGAATTTTCTGTACTGCGATAGCATTGTTGACAGTTGCTGCTAACTTTAGCTTGTGACGGATAATGGATGGATTCTGTAATGCATCAGCAATCTCCTCATCGGTAAAGGCTGCCACAGCCGAAATGTCATAATCATGAAAAACAGT…	TTATAACAACTTTTTCAATTCGTAAAGGGTTGTCATTGCTTGAAGTGGAGTCATGTTCATCACATCAATAGCTTCTAACGTGTGAATAATCTCCTGAGACTTATCCTCATCAGGAAACAGCGATAACTGTCCCTCTCTAGCAGCGCTGCTTGGCTCAACTTTTGAAGGGACTGATATTATCTCAGCAGATTGTGCTTGCGCTTCTAAACGCGTAAGCACCTCATCTGCTCTGCTTAGCAGGGCCTCAGGAAGTCCTGCTATTTTTGCTACGTGAATACCGTAAGATTTATCCGCCGGTCCCTCAGCAATCTTATGAAGGAAGGTTACATCGCCATCTTTTTCAAGCGTTGCTACATGAACATTGACTAGACTTGTCAACTTAGTTGACAAGTCTGTCAA…
128	Streptococcus dysgalactiae	ERR084991	Full-length prophage	1	MK448849	hypothetical protein	Acid-resistant locus arl7 (Fragment)	Hypothetical ATP-binding protein UPF0042, contains P-loop	FIG002813: LPPG:FO 2-phospho-L-lactate transferase like, CofD-like	FIG001886: Cytoplasmic hypothetical protein	S_dysgalactiae_FP_ISb	Dipeptidase (EC 3.4.-.-)	Candidate zinc-binding lipoprotein ZinT	Transcriptional regulator, GntR family	Galactosamine-6-phosphate isomerase (EC 5.3.1.-)	Assembly_Gap	ATGACCCCATGGGTTTTTTGGTTGCTAAAAAGGCTTGAAAAAATAAAACACGTCACAATTGATACACCTACAAGTAGTGATTATGAAAGTATTTCCTATTCTAAAGTGGCGTTAAGAAATCTTTAAGTTAGAAGGAACATAATCTCCAAGGGCAATGTTACAAGAGTAATCATTAGAATTGATTTCAGAGATAAATAAAGCTTGTGATTACTAGGTTGCCTTGCTTTCTAAAAGAGGTGCTGATTTCTTTTAGAAAGGAGAAAAGGAGGAAGCATATGACAAATAAAAAATGGGTAAAAGATGCTATTGATGCCAAAAACTATCTTATTTCAGAAGGTGTCTTTCTCTTTGAATTAGACCAGCCTTTGCAAGAACTCATCATAGCTGACTACCCCAAAC…	N/A
129	Streptococcus dysgalactiae	ERR085005	Full-length prophage	1	MK448675	Topoisomerase IV subunit A (EC 5.99.1.-)	Branched-chain amino acid aminotransferase (EC 2.6.1.42)	FIG01114490: hypothetical protein	SSU ribosomal protein S1p	Phosphonate ABC transporter phosphate-binding periplasmic component (TC 3.A.1.9.1)	S_dysgalactiae_FP_ISe	Immunoreactive protein Se23.5 (Fragment)	ABC transporter, ATP-binding protein	ABC-type multidrug transport system, ATPase component	Transcriptional regulator, GntR family	DNA polymerase III alpha subunit (EC 2.7.7.7)	ATGGGGGAGCGTTTTGGACGTTACTCCAAGTACATTATTCAAGAACGGGCGCTTCCAGATATTAGAGATGGGTTAAAACCTGTTCAGCGCCGCATTCTTTATTCAATGAATAAGGATGGTAATACTTTTGAAAAAGGTTACCGTAAATCAGCCAAATCAGTTGGTAATATTATGGGGAATTTCCACCCACATGGGGATTCCTCTATTTATGATGCCATGGTACGGATGAGTCAAAATTGGAAAAACCGTGAAATTCTTGTGGAAATGCACGGAAATAATGGTTCAATGGATGGTGATCCGCCTGCGGCTATGCGTTATACAGAAGCTCGCTTGTCTGAAATTGCGGGTTATCTTCTTCAAGACATTGAAAAAAATACGGTTCCCTTTGCTTGGAACTTT…	ATGAAGAATCGACAAAGAAAAGCCTATGAGACTTGGCAAAAAATCATTAAACTTTTAGGAATCCTCGCTTTAATTGGATCCTTTGTCCTTGCCTTTTGGCTTTACAAGTTAGGTATTTTAAATGATAGTAATGCACTAAAAGATTTAGTCCAACAGTATAAGGTATGGGGACCACTTATTTTTATTGTGGTTCAGATTATTCAAATCGTTTTTCCTGTCATCCCCGGGGGACTTACAACTGTAGCAGGCTTTTTGATTTTTGGCCCAATAGCAGGTTTTATTTACAATTATGTTGGTATTATAATTGGCAGTGTGATTCTCTTTTTGTTAGTAAAAACGTACGGCCGCAAGTTTATTTTGCTTTTTATGGATGAAAAGACTTTTTATAAGTACGAGCGT…
130	Streptococcus dysgalactiae	ERR085006	Satellite prophage	1	MK448328	LSU ribosomal protein L9p	Replicative DNA helicase (DnaB) (EC 3.6.4.12)	FIG01114855: hypothetical protein	hypothetical protein	SSU ribosomal protein S4p (S9e)	S_dysgalactiae_SP_ISc	Assembly_Gap	Assembly_Gap	Assembly_Gap	Assembly_Gap	Assembly_Gap	ATGAAAGTTATTTTCTTAGCAGATGTTAAAGGAAAAGGAAAAAAAGGGGAAATCAAAGAGGTCCCAACAGGCTATGCTCAAAATTTCCTTATTAAGAAAAATTTAGCTAAAGAAGCAACTAGTCAAAGCATCGGTGAATTAAAAGGAAAACAAAAAGCCGAAGAAAAAGCTCAAGCTGAAATTTTAGCAGAAGCTCAAGCAATTAAGGCTATTTTGGATGAAGACAAGACACGTGTTCAATTTCAAGAAAAAGTTGGCCCAGATGGACGTACATTTGGTTCCATCACAGCTAAAAAGATTTCAGAAGAATTGCAAAAGCAATTTGGGGTAAAAGTTGATAAACGTCATATTATTTTAGATCATCCTATCCGTGCCATTGGTTTGGTTGAAGTTCCTGTG…	N/A
131	Streptococcus dysgalactiae	ERR085008	Full-length prophage	1	MK448676	Assembly_Gap	Mobile element protein	LSU ribosomal protein L21p	FIG139598: Potential ribosomal protein	LSU ribosomal protein L27p	S_dysgalactiae_FP_ISd	Cysteine and methionine metabolism regulator CmbR, LysR family	Lipoprotein signal peptidase (EC 3.4.23.36)	Ribosomal large subunit pseudouridine synthase D (EC 4.2.1.70)	Immunoreactive protein Se23.5 (Fragment)	Uracil phosphoribosyltransferase (EC 2.4.2.9) / Pyrimidine operon regulatory protein PyrR	N/A	ATGAATATCCAACAGTTACGTTATGTGGTTGCTATTGCTAATAATGGCACCTTTCGGGAAGCTGCCTCTAAATTATTTGTCAGTCAGCCTAGCCTATCAGTGTCTATTAAAGACTTAGAAGCAGAACTAGGGTTTCAAATTTTTAATCGGACTACCTCTGGCACTGTGCTGACAAGTCAAGGGTTGGTTTTTTATGAAAGAGCTTTGGAAGTAGTGAAAAGCTTTGACACTTTTGAAAAAACCTTTTCGCAGGCTGATTTGGATCAAAATGAATTTTCGATCGCTAGTCAACACTATGATTTTCTGCCTCCTCTGATCACAGCTTTTTCTCAGCAGTATGATGGGCATCGTGTTTTTCGAATTTTTGAATCCACTACAATTCAAATTTTGGATGAAGTG…
132	Streptococcus dysgalactiae	ERR085022	Full-length prophage	1	MK448850	Topoisomerase IV subunit A (EC 5.99.1.-)	Branched-chain amino acid aminotransferase (EC 2.6.1.42)	FIG01114490: hypothetical protein	SSU ribosomal protein S1p	Phosphonate ABC transporter phosphate-binding periplasmic component (TC 3.A.1.9.1)	S_dysgalactiae_FP_ISe	Immunoreactive protein Se23.5 (Fragment)	ABC transporter, ATP-binding protein	ABC-type multidrug transport system, ATPase component	Transcriptional regulator, GntR family	DNA polymerase III alpha subunit (EC 2.7.7.7)	ATGGGGGAGCGTTTTGGACGTTACTCCAAGTACATTATTCAAGAACGGGCGCTTCCAGATATTAGAGATGGGTTAAAACCTGTTCAGCGCCGCATTCTTTATTCGATGAATAAGGATGGTAATACTTTTGAAAAAGGTTACCGTAAATCAGCCAAATCAGTTGGTAATATTATGGGGAATTTCCACCCACATGGGGATTCTTCTATTTATGATGCCATGGTACGGATGAGTCAAAATTGGAAAAACCGTGAAATTCTTGTGGAAATGCACGGAAATAATGGTTCAATGGATGGTGATCCGCCTGCGGCTATGCGTTATACAGAAGCTCGCTTGTCTGAAATTGCGGGTTATCTTCTTCAAGACATTGAAAAAAATACGGTTCCCTTTGCTTGGAACTTT…	ATGAAGAATCGACAAAGAAAAGCCTATGAGACTTGGCAAAAAATCATTAAACTTTTAGGAATCCTCGCTTTAATTGGATCCTTTGTCCTTGCCTTTTGGCTTTACAAGTTAGGTATTTTAAATGATAGTAATGCACTAAAAGATTTAGTCCAACAGTATAAGGTATGGGGACCACTTATTTTTATTGTGGTTCAGATTATTCAAATCGTTTTTCCTGTCATCCCCGGGGGACTTACAACTGTAGCAGGCTTTTTGATTTTTGGCCCAATAGCAGGTTTTATTTACAATTATGTTGGTATTATAATTGGCAGTGTGATTCTCTTTTTGTTAGTAAAAACGTACGGCCGCAAGTTTATTTTGCTTTTTATGGATGAAAAGACTTTTTATAAGTACGAGCGT…
133	Streptococcus dysgalactiae	ERR085022	Full-length prophage	2	MK448677	FIG01115418: hypothetical protein	Hypothetical radical SAM family enzyme in heat shock gene cluster, similarity with CPO of BS HemN-type	Acyl-ACP thioesterase	Hypothetical NagD-like phosphatase	COG4478, integral membrane protein	S_dysgalactiae_FP_ISf	Nucleoside diphosphate kinase (EC 2.7.4.6)	Translation elongation factor LepA	Peptide methionine sulfoxide reductase MsrB (EC 1.8.4.12)	HD domain protein	putative bacteriocin leucocin-A	ATGACAAAACAGCAAATCGAAAAACTAGCGGACTTACTGCCTCCTTTTGCAGCCAAACTTTACTTAGACATGATTCCTGAATTTCAGGAAGGCTATGCTTCATATGTTTATCAAACCCAAAAAGAAGATACTCAAAACCGTCGCATCAAGCAGTTAACTAAAAGTTTTGCACGCTTGCTAGACACGCCTTCGTTTTATGTTATGCCCCTTTCCGTACAAGTAGGTAAACAGCTATTAAGGAATGAAGAAATAGCTTGTCACTCTTTATCCAGCGTAGAGGCTATTCAGGCTTTTGAAGCTGCAGTTGAGGATGAAAAAGAAGTTTTGCAGTTACTTCGTAATGGCTCTAGACTAGCCTTGCTTGTGTTAGAAGAAGCAAATGAAACCGTTCATATGGAT…	ATGGAACAAACATTTTTTATGATTAAGCCGGATGGGGTTGAGCGAGGGTTAGTTGGAGAGGTTTTGCGGCGGATTGAGCGTCGAGGGTTTACATTTGAACGCTTGGAGTTGCGGCAAGCTAGTCCGGAACTCTTGGCTAAGCACTACGAAGCCTTGGTAACTAAACCATTTTATCCTGAGCTTGAAGCTTACATGACAAGTGGTCCTGTTTTAATTGGGGTGCTGTCGGGAAATCGGGTGATTTCCTCTTGGCGAACCATGATGGGGGTAACTAATCCTAAGGATGCTCTTCCCGGGACCATTCGTGGTGATTTTGCCCAAGCTCCTGGTGATGATGGAGGTATTTTTAACGTGGTGCATGGGTCTGATTCAAGAGACTCTGCTAGGCGTGAGATTGCC…
134	Streptococcus dysgalactiae	ERR085022	Satellite prophage	1	MK448329	hypothetical protein	DNA-3-methyladenine glycosylase (EC 3.2.2.20)	Holliday junction DNA helicase RuvA	Multidrug resistance protein B	DNA mismatch repair protein MutL	S_dysgalactiae_SP_ISf	DNA mismatch repair protein MutS	FIG01114887: hypothetical protein	Arginine pathway regulatory protein ArgR, repressor of arg regulon	Arginyl-tRNA synthetase (EC 6.1.1.19)	ABC transporter ATP-binding protein	CTAGTCTTCACTAAATTGATAGAAATCAAGCATCACACCCTCTGGTCCCTCCACCCAGACCGAGTAGGTTCCCCATGCCGTCTTGACTGGACCATTATTAATAGTAAAACCTGAGGATTTTAAGCGTTCAACTTCCTTGTCAACACAGTCAACTTCAATATGAAGAATGATACCTCCGTGAAGTGACGTAATGGGTTTGAGGGGGTGATCCGATACCATTAAACAATGACTTCCTAAAGTGAACTGTGCAAAATGCTCATCTGCATAATCCACAGCTAAGTTAAGCAGTGATGCCAAAACTTGGGTAGCCTTTGGAACATCTGAAACAATAAGATCCGTTTGATTAAGGTTCATCACTATCTCCTTTTAGTTGTTATTAACTTAAAAGCACACGTTTCT…	TTATAACAACTTTTTCAATTCGTAAAGGGTTGTCATTGCTTGAAGTGGAGTCATGTTCATCACATCAATAGCTTCTAACGTGTGAATAATCTCCTGAGACTTATCCTCATCAGGAAACAGCGATAACTGTCCCTCTCTAGCAGCGCTGCTTGGCTCAACTTTTGAAGGGACTGATATTATCTCAGCAGATTGTGCTTGCGCTTCTAAACGCGTAAGCACCTCATCTGCTCTGCTTAGCAGGGCCTCAGGAAGTCCTGCTATTTTTGCTACGTGAATACCGTAAGATTTATCCGCCGGTCCCTCAGCAATCTTATGAAGGAAGGTTACATCGCCATCTTTTTCAAGCGTTGCTACATGAACATTGACTAGACTTGTCAACTTAGTTGACAAGTCTGTCAA…
135	Streptococcus dysgalactiae	ERR085023	Full-length prophage	1	MK448678	Histidine triad (HIT) nucleotide-binding protein, similarity with At5g48545 and yeast YDL125C (HNT1)	ABC transporter, ATP-binding protein EcsA	ABC transporter, permease protein EscB	aminoglycoside phosphotransferase family protein	tRNA (guanine46-N7-)-methyltransferase (EC 2.1.1.33)	S_dysgalactiae_FP_ISi	FIG000325: clustered with transcription termination protein NusA	Transcription termination protein NusA	COG2740: Predicted nucleic-acid-binding protein implicated in transcription termination	ribosomal protein L7Ae family protein	Translation initiation factor 2	TCATGATGTCACCTCCTGGCTAATTTGCTCTGCTAATTTTGCCAAAGCTGGGAAATCAGGTTCATGAGTAGTGTACTGGATTGAGATACCATCTTCTTCATGATAACGAGGAACTAAGTGGACATGAGCATGAAACACCGTTTGTCCTGCAAGAGGTTCATTATTGTTAATGATATTCATGGCAGGAGCACCTGTTGCTTTTCGGACAGCGCGAGCAATTTTAGGAATGCGAGCGAAAGTTTGACTCGCCGTTTCAGCATCCATATCCAGCATATTTCGGACATGTTTTTTAGGAATAACCAAGGTGTGACCAGATGTGGTTTGTGAAATATCTAAGAAGGCAAGGACCTGCTCATCTTCGTAAACTTTGGAGGAAGGAATGCCTCCTTGAACGATGCT…	GTGACCAAGACGGTAGCGCCTGAGATTAAGGCACCCTATGAATTAGTAGACGTTGAGTATGACAAAATGGGGAGTGATTATGTTCTTAGCATTTTGGTTGATAAAGAAGGCGGCATCACGGTAGAGGACACCTCTGATTTAACAGATATTATTAGCCCCTTGCTAGACACCATTACACCAGACCCTTTTCCGGATCAATATATGTTAGAGGTATCGAGTCCTGGCTTAGAACGTCCTTTGAAAACTGTTGAGAGTTTAAAAGCAGCAGTAGGTTCTTATGTTAATGTGAGCCTCTATAAAGCAATTGACAAGGTTAAAGTTTTTCAAGGTGATTTACTTGCTTTTGATGGTGAGACGTTGACGATTGATTACCTTGACAAGACTCGCCATAAGACTGTA…
136	Streptococcus dysgalactiae	ERR085028	Satellite prophage	1	MK448330	LSU ribosomal protein L9p	Replicative DNA helicase (DnaB) (EC 3.6.4.12)	FIG01114855: hypothetical protein	hypothetical protein	SSU ribosomal protein S4p (S9e)	S_dysgalactiae_SP_ISc	Assembly_Gap	Assembly_Gap	Assembly_Gap	Assembly_Gap	Assembly_Gap	ATGAAAGTTATTTTCTTAGCAGATGTTAAAGGAAAAGGAAAAAAAGGGGAAATCAAAGAGGTCCCAACAGGCTATGCTCAAAATTTCCTTATTAAGAAAAATTTAGCTAAAGAAGCAACTAGTCAAAGCATCGGTGAATTAAAAGGAAAACAAAAAGCCGAAGAAAAAGCTCAAGCTGAAATTTTAGCAGAAGCTCAAGCAATTAAGGCTATTTTGGATGAAGACAAGACACGTGTTCAATTTCAAGAAAAAGTTGGCCCAGATGGACGTACATTTGGTTCCATCACAGCTAAAAAGATTTCAGAAGAATTGCAAAAGCAATTTGGGGTAAAAGTTGATAAACGTCATATTATTTTAGATCATCCTATCCGTGCCATTGGTTTGGTTGAAGTTCCTGTG…	N/A
137	Streptococcus dysgalactiae	ERR085045	Full-length prophage	1	MK448679	COG4478, integral membrane protein	CRISPR-associated protein, Csn1 family	CRISPR-associated protein Cas1	CRISPR-associated protein Cas2	CRISPR-associated protein, Csn2 family	S_dysgalactiae_FP_ISf	Nucleoside diphosphate kinase (EC 2.7.4.6)	Translation elongation factor LepA	Peptide methionine sulfoxide reductase MsrB (EC 1.8.4.12)	HD domain protein	HD domain protein	ATGGTAGAAAACACTAAATTACTATGTAGTTGGCTATGGTTATTAGCGTTAGCTATTCTCATGACAATCTATTCAGCTTGGCTATGGTATCCTCTTGAGGTGGAGTACCTAAAATTAGAACAAGTTGTTTTTATGAGCAAGGATGCTATCTTGCATAACTATAACGGACTGCTCAATTACCTCACTAATCCCTTTGAGACAAGTTTGACGTTTGCTAGTTTTAGATCGTCGACAGATGGGCTCAAGCATTTTGCAGACGTCAAGTGGCTTTTTCACCTCACACAAGTCATCTTCCTAGGTTTCCTTTACCCAACGGTTAAGGATTTTAAGCAAAGATTCAAAACTAAAAGTTTCTGGTCCATTCAAAGGCCTTTAATGATAGCAGCTTTGTTTCCTCTT…	ATGGAACAAACATTTTTTATGATTAAGCCGGATGGGGTTGAGCGAGGGTTAGTTGGAGAGGTTTTGCGGCGGATTGAGCGTCGAGGGTTTACATTTGAACGCTTGGAGTTGCGGCAAGCTAGTCCGGAACTCTTGGCTAAGCACTACGAAGCCTTGGTAACTAAACCATTTTATCCTGAGCTTGAAGCTTACATGACAAGTGGTCCTGTTTTAATTGGGGTGCTGTCGGGAAATCGGGTGATTTCCTCTTGGCGAACCATGATGGGGGTAACTAATCCTAAGGATGCTCTTCCCGGGACCATTCGTGGTGATTTTGCCCAAGCTCCTGGTGATGATGGAGGTATTTTTAACGTGGTGCATGGGTCTGATTCAAGAGACTCTGCTAGGCGTGAGATTGCC…
138	Streptococcus dysgalactiae	ERR085057	Satellite prophage	1	MK448331	LSU ribosomal protein L9p	Replicative DNA helicase (DnaB) (EC 3.6.4.12)	FIG01114855: hypothetical protein	hypothetical protein	SSU ribosomal protein S4p (S9e)	S_dysgalactiae_SP_ISc	Assembly_Gap	Assembly_Gap	Assembly_Gap	Assembly_Gap	Assembly_Gap	ATGAAAGTTATTTTCTTAGCAGATGTTAAAGGAAAAGGAAAAAAAGGGGAAATCAAAGAGGTCCCAACAGGCTATGCTCAAAATTTCCTTATTAAGAAAAATTTAGCTAAAGAAGCAACTAGTCAAAGCATCGGTGAATTAAAAGGAAAACAAAAAGCCGAAGAAAAAGCTCAAGCTGAAATTTTAGCAGAAGCTCAAGCAATTAAGGCTATTTTGGATGAAGACAAGACACGTGTTCAATTTCAAGAAAAAGTTGGCCCAGATGGACGTACATTTGGTTCCATCACAGCTAAAAAGATTTCAGAAGAATTGCAAAAGCAATTTGGGGTAAAAGTTGATAAACGTCATATTATTTTAGATCATCCTATCCGTGCCATTGGTTTGGTTGAAGTTCCTGTG…	N/A
139	Streptococcus dysgalactiae	ERR085058	Full-length prophage	1	MK448680	Ethanolamine utilization protein similar to PduL	Ethanolamine utilization protein similar to PduA/PduJ	Ethanolamine utilization protein similar to PduA/PduJ	Ethanolamine utilization protein similar to PduA/PduJ	Pyruvate-flavodoxin oxidoreductase (EC 1.2.7.-)	S_dysgalactiae_FP_ISk	FIG01114128: hypothetical protein	Cytochrome c-type biogenesis protein CcmG/DsbE, thiol:disulfide oxidoreductase	Glucose-6-phosphate isomerase (EC 5.3.1.9)	hypothetical protein	hypothetical protein	ATGGAAGAAGATTTAGAAAGTCTATTTTATAAAGTTATTAATCAGTTAAGTGAGGTGCCAAGTCAAAACTCTTCTCAAAAAACAAATATCGCACGAGAAAGTAATAAGAAAGTTAGTGCTAGTGATGGTTTTACGATTCCTCTGGGCGTTTCTAATCACCATGTCCACTTATCACAGGCAGATGCTGATAGCTTGTTTGGTGCAAACTATACATTTACTAAACTCAAAGACCTCTCTCAAAAAGGGCAATATGCTATGCAAGAATGCCTTATGGTGGCTGGACCAAAAGGAGTAATTGATAAAGTACGTATTCTAGGACCTGTCAGAAAGCAAACACAAGTTGAAGTGACTGCTACGGATTGTTTTAAGCTTGGTATTAAAGCTCCTCTTCGATTATCA…	ATGAGAAAATATTTACAAGTTAGGTTATACGAATTGTCGTATTATGTTGAGATTTTGATTTCCATTATATTATTAGTATCGTTGTTGATTTTGACTGGGCATTTGGCCTTGATGCTGACCGGGATTTTCTCAATTAAGAGTGGTTTGGACACCTACTTGCAGAATTTTCTCAATCAGGCGATGAGTATTGCGATTGGTGTCGAGTTAATCAAAATGTTGAGTAAACATACTTCAGGCACCATTATTGAAGTTCTCTTATTTGCCATTGCGCGTCAGATTGTTGTTGCTCATGGCTCGCCTGTAGATTCCCTGCTAAGTGTGGTGGCGCTAACCATTTTGTTTGCCACTCGGAAATACCTCTTTACTAGTTTTGATGACACGTCTAGCGTGGTTGTCCGA…
140	Streptococcus dysgalactiae	ERR085059	Full-length prophage	1	MK448852	Histidine triad (HIT) nucleotide-binding protein, similarity with At5g48545 and yeast YDL125C (HNT1)	ABC transporter, ATP-binding protein EcsA	ABC transporter, permease protein EscB	aminoglycoside phosphotransferase family protein	tRNA (guanine46-N7-)-methyltransferase (EC 2.1.1.33)	S_dysgalactiae_FP_ISi	FIG000325: clustered with transcription termination protein NusA	Transcription termination protein NusA	COG2740: Predicted nucleic-acid-binding protein implicated in transcription termination	ribosomal protein L7Ae family protein	Translation initiation factor 2	TCATGATGTCACCTCCTGGCTAATTTGCTCTGCTAATTTTGCCAAAGCTGGGAAATCAGGTTCATGAGTAGTGTACTGGATTGAGATACCATCTTCTTCATGATAACGAGGAACTAAGTGGACATGAGCATGAAACACCGTTTGTCCTGCAAGAGGTTCATTATTGTTAATGATATTCATGGCAGGAGCACCTGTTGCTTTTTGGACAGCGCGAGCAATTTTAGGAATGCGAGCGAAAGTTTGACTCGCCGTTTCAGCATCCATATCCAGCATATTTCGGACATGTTTTTTAGGAATAACCAAGGTGTGACCAGATGTGGTTTGTGAAATATCTAAGAAGGCAAGGACCTGCTCATCTTCGTAAACTTTGGAGGAAGGAATGTCTCCTTGAACGATGCT…	GTGACCAAGACGGTAGCGCCTGAGATTAAGGCACCCTATGAATTAGTAGACGTTGAGTATGACAAAATGGGGAGTGATTATGTCCTTAGCATTTTGGTTGATAAAGAAGGCGGCATCACGGTAGAGGACACCTCTGATTTAACAGATATTATTAGCCCCTTGCTAGACACCATTACACCAGACCCCTTTCCGGATCAATATATGTTAGAGGTATCGAGTCCTGGCTTAGAACGTCCTTTGAAAACTGTTGAGAGTTTAAAAGCAGCAGTAGGTTCTTATGTTAATGTGAGCCTCTATAAAGCAATTGACAAGGTTAAAGTTTTTCAAGGTGATTTACTTGCTTTTGATGGTGAGACGTTGACGATTGATTACCTTGACAAGACTCGCCATAAGACTGTA…
141	Streptococcus dysgalactiae	ERR085062	Full-length prophage	1	MK448681	phage protein	FIG01117062: hypothetical protein	putative cI-like repressor - phage associated	Phage protein	FIG01114356: hypothetical protein	S_dysgalactiae_FP_ISj	Glycosyl transferase, group 2 family protein	hypothetical protein	hypothetical protein	hypothetical protein	Translation elongation factor Tu	TTATTTGTTATTTAGCCAAGCTATAATTTCAGCTTTTTTCCAACGGACAGCTGGCAATTCCTTTGGAAAATTTTTGTCGTGTCTGTAGTATTTGTCAAAAGTTCCGGGGCTCATGCCAAGCCTCTCTGCTACTTTTTCTCTAGTCCATAACTCTGCATTGAGTTCGTCTAACTTCATTTGGACTAATCCGTTAACTGTTTTTTCAATAATTTCTTTTATCCAGTCGGACAAACTCATTAAGATATTGTCCATAGTGATCTCCTTGTGATATAATTAAGTAAATTAATTTAGTTTTGAGTCCGATTCCTGTCGGACTTTTTTTGTTATTTAAATTTGTAAATTTCGTTCATCCAACTCCTTGTTTACACGATTTTTCGTATATCATACCACAGATATCTC…	TCAACTAGCACCACGGGTATAGTATATATAAGAAACAAACCCAACTGCCCCAAAGCGGTAATTGGCAAAAACACTTCTGTACTTTTTCAAACATTGATATAGTCCTAAGAACCATCGTCGTCTCTGTTTTCTCAAGTCTCCTAGACTCGTTGGTGCTTGACTCCAACAGACTGCGTCAGTTTCATAACAAATTCGATAAGGAACCTGATTATTGCGGCAAAAAAAATGTAATTTCATAACCAATTCCATATCTTCTCCCAAAGTCTCTGTGTCGTAACTACCAACGGCTTTCACGATGTCTTTCTTAAAGAGACCAAAAGCTCCTGAAATAATCAAATTAGCTTTTAAGTAATCCAAGAAAATACGCGCCCCTAAAAAAGAAGAGTCATATTCAATGGC…
142	Streptococcus dysgalactiae	ERR085062	Satellite prophage	1	MK448332	LSU ribosomal protein L9p	Replicative DNA helicase (DnaB) (EC 3.6.4.12)	FIG01114855: hypothetical protein	hypothetical protein	SSU ribosomal protein S4p (S9e)	S_dysgalactiae_SP_ISc	Assembly_Gap	Assembly_Gap	Assembly_Gap	Assembly_Gap	Assembly_Gap	ATGAAAGTTATTTTCTTAGCAGATGTTAAAGGAAAAGGAAAAAAAGGGGAAATCAAAGAGGTCCCAACAGGCTATGCTCAAAATTTCCTTATTAAGAAAAATTTAGCTAAAGAAGCAACTAGTCAAAGCATCGGTGAATTAAAAGGAAAACAAAAAGCCGAAGAAAAAGCTCAAGCTGAAATTTTAGCAGAAGCTCAAGCAATTAAGGCTATTTTGGATGAAGACAAGACACGTGTTCAATTTCAAGAAAAAGTTGGCCCAGATGGACGTACATTTGGTTCCATCACAGCTAAAAAGATTTCAGAAGAATTGCAAAAGCAATTTGGGGTAAAAGTTGATAAACGTCATATTATTTTAGATCATCCTATCCGTGCCATTGGTTTGGTTGAAGTTCCTGTG…	N/A
143	Streptococcus dysgalactiae	ERR085067	Full-length prophage	1	MK448682	Ethanolamine utilization protein similar to PduL	Ethanolamine utilization protein similar to PduA/PduJ	Ethanolamine utilization protein similar to PduA/PduJ	Ethanolamine utilization protein similar to PduA/PduJ	Pyruvate-flavodoxin oxidoreductase (EC 1.2.7.-)	S_dysgalactiae_FP_ISk	FIG01114128: hypothetical protein	Cytochrome c-type biogenesis protein CcmG/DsbE, thiol:disulfide oxidoreductase	Glucose-6-phosphate isomerase (EC 5.3.1.9)	hypothetical protein	hypothetical protein	ATGGAAGAAGATTTAGAAAGTCTATTTTATAAAGTTATTAATCAGTTAAGTGAGGTGCCAAGTCAAAACTCTTCTCAAAAAACAAATATCGCACGAGAAAGTAATAAGAAAGTTAGTGCTAGTGATGGTTTTACGATTCCTCTGGGCGTTTCTAATCACCATGTCCACTTATCACAGGCAGATGCTGATAGCTTGTTTGGTGCAAACTATACATTTACTAAACTCAAAGACCTCTCTCAAAAAGGGCAATATGCTATGCAAGAATGCCTTATGGTGGCTGGACCAAAAGGAGTAATTGATAAAGTACGTATTCTAGGACCTGTCAGAAAGCAAACACAAGTTGAAGTGACTGCTACGGATTGTTTTAAGCTTGGTATTAAAGCTCCTCTTCGATTATCA…	ATGAGAAAATATTTACAAGTTAGGTTATACGAATTGTCGTATTATGTTGAGATTTTGATTTCCATTATATTATTAGTATCGTTGTTGATTTTGACTGGGCATTTGGCCTTGATGCTGACCGGGATTTTCTCAATTAAGAGTGGTTTGGACACCTACTTGCAGAATTTTCTCAATCAGGCGATGAGTATTGCGATTGGTGTCGAGTTAATCAAAATGTTGAGTAAACATACTTCAGGCACCATTATTGAAGTTCTCTTATTTGCCATTGCGCGTCAGATTGTTGTTGCTCATGGCTCGCCTGTAGATTCCCTGCTAAGTGTGGTGGCGCTAACCATTTTGTTTGCCACTCGGAAATACCTCTTTACTAGTTTTGATGACACGTCTAGCGTGGTTGTCCGA…
144	Streptococcus dysgalactiae	ERR085068	Full-length prophage	1	MK448853	Assembly_Gap	Assembly_Gap	Assembly_Gap	Assembly_Gap	Phosphonate ABC transporter phosphate-binding periplasmic component (TC 3.A.1.9.1)	S_dysgalactiae_FP_ISe	Immunoreactive protein Se23.5 (Fragment)	ABC transporter, ATP-binding protein	ABC-type multidrug transport system, ATPase component	Transcriptional regulator, GntR family	DNA polymerase III alpha subunit (EC 2.7.7.7)	N/A	ATGAAGAATCGACAAAGAAAAGCCTATGAGACTTGGCAAAAAATCATTAAACTTTTAGGAATCCTCGCTTTAATTGGATCCTTTGTCCTTGCCTTTTGGCTTTACAAGTTAGGTATTTTAAATGATAGTAATGCACTAAAAGATTTAGTCCAACAGTATAAGGTATGGGGACCACTTATTTTTATTGTGGTTCAGATTATTCAAATCGTTTTTCCTGTCATCCCCGGGGGACTTACAACTGTAGCAGGCTTTTTGATTTTTGGCCCAATAGCAGGTTTTATTTACAATTATGTTGGTATTATAATTGGCAGTGTGATTCTCTTTTTGTTAGTAAAAACGTACGGCCGCAAGTTTATTTTGCTTTTTATGGATGAAAAGACTTTTTATAAGTACGAGCGT…
145	Streptococcus dysgalactiae	ERR085068	Satellite prophage	1	MK448333	LSU ribosomal protein L9p	Replicative DNA helicase (DnaB) (EC 3.6.4.12)	FIG01114855: hypothetical protein	hypothetical protein	SSU ribosomal protein S4p (S9e)	S_dysgalactiae_SP_ISc	Assembly_Gap	Assembly_Gap	Assembly_Gap	Assembly_Gap	Assembly_Gap	ATGAAAGTTATTTTCTTAGCAGATGTTAAAGGAAAAGGAAAAAAAGGGGAAATCAAAGAGGTCCCAACAGGCTATGCTCAAAATTTCCTTATTAAGAAAAATTTAGCTAAAGAAGCAACTAGTCAAAGCATCGGTGAATTAAAAGGAAAACAAAAAGCCGAAGAAAAAGCTCAAGCTGAAATTTTAGCAGAAGCTCAAGCAATTAAGGCTATTTTGGATGAAGACAAGACACGTGTTCAATTTCAAGAAAAAGTTGGCCCAGATGGACGTACATTTGGTTCCATCACAGCTAAAAAGATTTCAGAAGAATTGCAAAAGCAATTTGGGGTAAAAGTTGATAAACGTCATATTATTTTAGATCATCCTATCCGTGCCATTGGTTTGGTTGAAGTTCCTGTG…	N/A
146	Streptococcus dysgalactiae	ERR109289	Full-length prophage	1	MK448854	Glutamate formiminotransferase (EC 2.1.2.5) @ Glutamate formyltransferase	Urocanate hydratase (EC 4.2.1.49)	Imidazolonepropionase (EC 3.5.2.7)	Alkyl hydroperoxide reductase protein F (EC 1.6.4.-)	Alkyl hydroperoxide reductase protein C (EC 1.6.4.-)	S_dysgalactiae_FP_ISf	Assembly_Gap	Assembly_Gap	Assembly_Gap	Assembly_Gap	Assembly_Gap	CTAACCTAGCAAATGGTTTTCAAGAATCTGTTTATTATAGTCAAAGTCCTCAACTTGTAAGTAGTATTCAGCCACATCAATTAAGGCTTTAGCTGGCGCTAAGCCGATGACTTCAGAACCAATAATATTCACACCGTAGCGACGCGCTTCAAATTTGATGGTTTCAAAAGTACGGTAAAGAGAACATTTTTCAAAGTTAACCATGTTCATGGAGACTTGGGCAATATGACGGTCTTCTAACATGACACCGATAGCCTTACAATATTTGTAGCCACCACCTGAACCGCGGATAATTTTAGCAATTTTATGAGCAATGTCGATATTGTCAGTATCCAAATTAACATTGAAAGCAACCAATGGCATGCGAGCACCAACGGCAGTTACTCCAGCAGTTGGGTG…	N/A
147	Streptococcus dysgalactiae	ERR109289	Satellite prophage	1	MK448334	hypothetical protein	hypothetical protein	hypothetical protein	SSU ribosomal protein S14p (S29e) @ SSU ribosomal protein S14p (S29e), zinc-independent	TsaD/Kae1/Qri7 protein, required for threonylcarbamoyladenosine t(6)A37 formation in tRNA	S_dysgalactiae_SP_ISe	Abortive infection bacteriophage resistance protein	Ribosomal-protein-S18p-alanine acetyltransferase (EC 2.3.1.-)	TsaB protein, required for threonylcarbamoyladenosine (t(6)A) formation in tRNA	Protein of unknown function DUF1447	Ribonuclease J1 (endonuclease and 5' exonuclease)	ATGAGAAATTATATAGCAAGGGTTCTTGTTGAACATCAGTTAACTCCAAAACCTGAAGATTATTCATCATTTTCAGAATTAATTATCTTAGGAAAATTCGAGTTGCCTAAAAATGTAGAATTCTCTCAACTTCTTTTCGATGAATCAGAGTTAACAATTGGCATTATTAATCAATTGTTAGCTCTGATGACAAAAAAAATCAATGATGAATATACTAATCCCAATGGTGAAAAGGTACACTTATTTGTCAAGGAAATATCAAAAATAGAAGATGTAGGATTAGATTTTTCTATTGATAGCGATATATATGAACTAGATGAAAGATTGTATACCTTTAACAAACCCATGACATTTAAGGATTTCAAAAAAATATATTATTCAGGTCTTTTCTCAGAATGA…	ATGAGCGAGAATATACTAACAGAAACATCCGAAATAAAATATTTCTCATTGGAACCCGATAATGAAAAAGTTATGAAGGACTTTTTTGATTTTGAAGAGATTAAGTTGAAATTACAAGAGCCTAGTCAAAATACCGGAGCCAGGGTCTTTATTTTAGATTCTGAAGTTGAGTTTGCGAGACAATTTTTATTTCAAACAAACTATTATTCTTTCTCTATTTACAAAAAGTGTTTACCAAATAGAAGTGATAAGCAATTTAATTTTACAGATTGCGTTACTTTGTATAACTTCAATAATTTTTTAAGAGAAAATTTGATGAAATTTACAGGTAAAATTGAACTTCTAATAAAATCATCAATAGTTCATTCTATTTGTGTTTTTTATTCTGGTGATTTACAA…
148	Streptococcus dysgalactiae	ERR109306	Satellite prophage	1	MK448335	hypothetical protein	DNA-3-methyladenine glycosylase (EC 3.2.2.20)	Holliday junction DNA helicase RuvA	Multidrug resistance protein B	DNA mismatch repair protein MutL	S_dysgalactiae_SP_ISf	DNA mismatch repair protein MutS	FIG01114887: hypothetical protein	Arginine pathway regulatory protein ArgR, repressor of arg regulon	Arginyl-tRNA synthetase (EC 6.1.1.19)	ABC transporter ATP-binding protein	CTAGTCTTCACTAAATTGATAGAAATCAAGCATCACACCCTCTGGTCCCTCCACCCAGACCGAGTAGGTTCCCCATGCCGTCTTGACTGGACCATTATTAATAGTAAAACCTGAGGATTTTAAGCGTTCAACTTCCTTGTCAACACAGTCAACTTCAATATGAAGAATGATACCTCCGTGAAGTGACGTAATGGGTTTGAGGGGGTGATCCGATACCATTAAACAATGACTTCCTAAAGTGAACTGTGCAAAATGCTCATCTGCATAATCCACAGCTAAGTTAAGCAGTGATGCCAAAACTTGGGTAGCCTTTGGAACATCTGAAACAATAAGATCCGTTTGATTAAGGTTCATCACTATCTCCTTTTAGTTGTTATTAACTTAAAAGCACACGTTTCT…	TTATAACAACTTTTTCAATTCGTAAAGGGTTGTCATTGCTTGAAGTGGAGTCATGTTCATCACATCAATAGCTTCTAACGTGTGAATAATCTCCTGAGACTTATCCTCATCAGGAAACAGCGATAACTGTCCCTCTCTAGCAGCGCTGCTTGGCTCAACTTTTGAAGGGACTGATATTATCTCAGCAGATTGTGCTTGCGCTTCTAAACGCGTAAGCACCTCATCTGCTCTGCTTAGCAGGGCCTCAGGAAGTCCTGCTATTTTTGCTACGTGAATACCGTAAGATTTATCCGCCGGTCCCTCAGCAATCTTATGAAGGAAGGTTACATCGCCATCTTTTTCAAGCGTTGCTACATGAACATTGACTAGACTTGTCAACTTAGTTGACAAGTCTGTCAA…
149	Streptococcus dysgalactiae	ERR109308	Full-length prophage	1	MK448683	Histidine triad (HIT) nucleotide-binding protein, similarity with At5g48545 and yeast YDL125C (HNT1)	ABC transporter, ATP-binding protein EcsA	ABC transporter, permease protein EscB	aminoglycoside phosphotransferase family protein	tRNA (guanine46-N7-)-methyltransferase (EC 2.1.1.33)	S_dysgalactiae_FP_ISi	FIG000325: clustered with transcription termination protein NusA	Transcription termination protein NusA	COG2740: Predicted nucleic-acid-binding protein implicated in transcription termination	ribosomal protein L7Ae family protein	Translation initiation factor 2	TCATGATGTCACCTCCTGGCTAATTTGCTCTGCTAATTTTGCCAAAGCTGGGAAATCAGGTTCATGAGTAGTGTACTGGATTGAGATACCATCTTCTTCATGATAACGAGGAACTAAGTGGACATGAGCATGAAACACCGTTTGTCCTGCAAGAGGTTCATTATTGTTAATGATATTCATGGCAGGAGCACCTGTTGCTTTTTGGACAGCGCGAGCAATTTTAGGAATGCGAGCGAAAGTTTGACTCGCCGTTTCAGCATCCATATCCAGCATATTTCGGACATGTTTTTTAGGAATAACCAAGGTGTGACCAGATGTGGTTTGTGAAATATCTAAGAAGGCAAGGACCTGCTCATCTTCGTAAACTTTGGAGGAAGGAATGTCTCCTTGAACGATGCT…	GTGACCAAGACGGTAGCGCCTGAGATTAAGGCACCCTATGAATTAGTAGACGTTGAGTATGACAAAATGGGGAGTGATTATGTTCTTAGCATCTTGGTTGATAAAGAAGGCGGCATCACGGTAGAGGACACCTCTGATTTAACAGATATTATTAGCCCCTTGCTAGACACCATTACACCAGACCCTTTTCCGGATCAATATATGTTAGAGGTATCGAGTCCTGGCTTAGAACGTCCTTTGAAAACTGTTGAGAGTTTAAAAGCAGCAGTAGGTTCTTATGTTAATGTGAGCCTCTATAAAGCAATTGACAAGGTTAAAGTTTTTCAAGGTGATTTACTTGCTTTTGATGGTGAGACGTTGACGATTGATTACCTTGACAAGACTCGCCATAAGACTGTA…
150	Streptococcus dysgalactiae	ERR109308	Full-length prophage	2	MK448855	Assembly_Gap	Assembly_Gap	LSU ribosomal protein L21p	FIG139598: Potential ribosomal protein	LSU ribosomal protein L27p	S_dysgalactiae_FP_ISd	Cysteine and methionine metabolism regulator CmbR, LysR family	Lipoprotein signal peptidase (EC 3.4.23.36)	Ribosomal large subunit pseudouridine synthase D (EC 4.2.1.70)	Immunoreactive protein Se23.5 (Fragment)	Uracil phosphoribosyltransferase (EC 2.4.2.9) / Pyrimidine operon regulatory protein PyrR	N/A	ATGAATATCCAACAGTTACGTTATGTGGTTGCTATTGCTAATAATGGCACCTTTCGGGAAGCTGCCTCTAAATTATTTGTCAGTCAGCCTAGCCTATCAGTGTCTATTAAAGACTTAGAAGCAGAACTAGGGTTTCAAATTTTTAATCGGACTACCTCTGGCACTGTGCTGACAAGTCAAGGGTTGGTTTTTTATGAAAGAGCTTTGGAAGTAGTGAAAAGCTTTGACACTTTTGAAAAAACCTTTTCGCAGGCTGATTTGGATCAAAATGAATTTTCGATCGCTAGTCAACACTATGATTTTCTGCCTCCTCTGATCACAGCTTTTTCTCAGCAGTATGATGGGCATCGTGTTTTTCGAATTTTTGAATCCACTACAATTCAAATTTTGGATGAAGTG…
151	Streptococcus dysgalactiae	ERR109312	Full-length prophage	1	MK448684	Ethanolamine utilization protein similar to PduL	Ethanolamine utilization protein similar to PduA/PduJ	Ethanolamine utilization protein similar to PduA/PduJ	Ethanolamine utilization protein similar to PduA/PduJ	Pyruvate-flavodoxin oxidoreductase (EC 1.2.7.-)	S_dysgalactiae_FP_ISk	hypothetical protein	hypothetical protein	FIG01114128: hypothetical protein	Cytochrome c-type biogenesis protein CcmG/DsbE, thiol:disulfide oxidoreductase	Glucose-6-phosphate isomerase (EC 5.3.1.9)	ATGGAAGAAGATTTAGAAAGTCTATTTTATAAAGTTATTAATCAGTTAAGTGAGGTGCCAAGTCAAAACTCTTCTCAAAAAACAAATATCGCACGAGAAAGTAATAAGAAAGTTAGTGCTAGTGATGGTTTTACGATTCCTCTGGGCGTTTCTAATCACCATGTCCACTTATCACAGGCAGATGCTGATAGCTTGTTTGGTGCAAACTATACATTTACTAAACTCAAAGACCTCTCTCAAAAAGGGCAATATGCTATGCAAGAATGCCTTATGGTGGCTGGACCAAAAGGAGTAATTGATAAAGTACGTATTCTAGGACCTGTCAGAAAGCAAACACAAGTTGAAGTGACTGCTACGGATTGTTTTAAGCTTGGTATTAAAGCTCCTCTTCGATTATCA…	TTAGTTTTTTAAACTATTATAGTATTCAGTTATTTTGATAACTTTATCAAAAGACATGCCACCAATGTCTGTGCGACCTTTGACATAGTTTGCCAATGTGGACTCTGATAAACCAGTAGCTTGAGCGATTTGATAGCGTGAGTAGGTCGTGAAGAAGGTCATCATCTCTTCTTTTGATAGAACTTGAATCATGGATACTCCTTATTTGTCTCTTGAAATCCAGAGATAGACCAGAAAGACGAAGACAAAAATTATTAAATACTTCATTTTTTTGATGTGTTATGATATACTCAAAGTAGGTCAAGGGGGCTTTGCCCCCGTTCCCTACTGAACCTTACTTAAACTTCCTTGGTCGGGCTGTTTTGCGAGGTTCTTTTTTTGTTGCCTTGATGAGTTCCG…
152	Streptococcus dysgalactiae	ERR109312	Satellite prophage	1	MK448337	hypothetical protein	hypothetical protein	hypothetical protein	SSU ribosomal protein S14p (S29e) @ SSU ribosomal protein S14p (S29e), zinc-independent	TsaD/Kae1/Qri7 protein, required for threonylcarbamoyladenosine t(6)A37 formation in tRNA	S_dysgalactiae_SP_ISe	Ribosomal-protein-S18p-alanine acetyltransferase (EC 2.3.1.-)	TsaB protein, required for threonylcarbamoyladenosine (t(6)A) formation in tRNA	Protein of unknown function DUF1447	Ribonuclease J1 (endonuclease and 5' exonuclease)	Oligopeptide transport ATP-binding protein OppF (TC 3.A.1.5.1)	ATGATACAAATTGAGAAATCTAAAAAACGGAGGTTTCTTATGAAGTCAAGACGTATCAAGTGCATTACATTATTGTGTATCGCAGTAATTAGCGCCAATATATCGCTACCCTCTATTTCTGTCCTAGCTAACGAACAAGATAATACTACTTTGAATTACTCCTCTGAAGCAGTCATTGTTACTGATACTGAACTTATTATAAACGGACATTCTTATACCGAACAGGAGTTAGTTGAATTACTTGAAATAGCTACTCCTCAACCACAAATTCAACCACGTTCTGCGATTGCAATTGGTGGTGCTGCATACTATGCTGGTTCCTACTTTATTCCAGGAGTAGGACAAGTTCTATTAGCTGCTACTGGAGCGGTTGTTATAGCCGGAGCAACCATATATGCT…	CTATCTGTCATGTTTTCCTTCCCGTTTCATCACCAAGGCCGCTTCAATAGGATCATGGTAATACGCTTGTCTTTTGCCGACAAACTCAAAACCAAATTTCCGATACAGGCCTTGGGCTTTACGATTTGACTCCCTCACTTCTAAAAAAATATCGCCGATAATCTCATCTAAATGTCTCATCAACTGAGAAGCTAGTCCCCGACCTTGATGACTGGGTAAAACTGCGATATTAGTGATTTCTGTCTCTCCAATTAAGGATTGAATAGCTAAAAAAGCCAGCAACTTTCCTTGCTCTTCAATCAGAAAATAATCTGTTTGATCCTGTTGCATATCTGCCAAGACTTGCTCCAAAGTCCAAGGCGACTTTTCATAAGTCATTTCGAGGAGCTGGTGAATGGC…
153	Streptococcus dysgalactiae	ERR109312	Satellite prophage	2	MK448338	LSU ribosomal protein L9p	Replicative DNA helicase (DnaB) (EC 3.6.4.12)	FIG01114855: hypothetical protein	hypothetical protein	SSU ribosomal protein S4p (S9e)	S_dysgalactiae_SP_ISc	Substrate-specific component ThiT of thiamin ECF transporter	Transcriptional regulator	POSSIBLE CONSERVED INTEGRAL MEMBRANE PROTEIN	Phosphoglycerate mutase family 5	2-haloalkanoic acid dehalogenase (EC 3.8.1.2)	ATGAAAGTTATTTTCTTAGCAGATGTTAAAGGAAAAGGAAAAAAAGGGGAAATCAAAGAGGTCCCAACAGGCTATGCTCAAAATTTCCTTATTAAGAAAAATTTAGCTAAAGAAGCAACTAGTCAAAGCATCGGTGAATTAAAAGGAAAACAAAAAGCCGAAGAAAAAGCTCAAGCTGAAATTTTAGCAGAAGCTCAAGCAATTAAGGCTATTTTGGATGAAGACAAGACACGTGTTCAATTTCAAGAAAAAGTTGGCCCAGATGGACGTACATTTGGTTCCATCACAGCTAAAAAGATTTCAGAAGAATTGCAAAAGCAATTTGGGGTAAAAGTTGATAAACGTCATATTATTTTAGATCATCCTATCCGTGCCATTGGTTTGGTTGAAGTTCCTGTG…	ATGTCAAAAAACACAAATGTCAAATACCTTATCGAAGCTGCTGTTTTTGCTGCCCTAGCAATGGCACTTTCCTTCATTCCAGATTTTGCAGGATGGTTTAGCCCTTCATATGGTGCTATTCCTCTGGTTATCTTCTCTTTGAGACGTGGGTTGAAATATGGATTGCTTGCGGGACTTATTTGGGGACTATTACATTTTGCACTTGGAAAAGTTTACTATCTCAGCATGTCCCAAGTCTTTATTGAGTATATTTTAGCCTTTATTTCAATGGGATTAGCAGGAATCTTCTCTGATAGTCTTGTCAAAACCTTAAGACAACAAAAAAAACCTTTTGCCTTGCTTATCGCCTTAATGGCTACTATCTTAGCCGTTGGGGTACGCTACCTCTGGCACTTTATT…
154	Streptococcus dysgalactiae	ERR109312	Satellite prophage	3	MK448339	Heptaprenyl diphosphate synthase component II (EC 2.5.1.30)	4-diphosphocytidyl-2-C-methyl-D-erythritol kinase (EC 2.7.1.148)	Transcriptional repressor AdcR for Zn(2+)-responsive expression	Zinc ABC transporter, ATP-binding protein ZnuC	Zinc ABC transporter, inner membrane permease protein ZnuB	S_dysgalactiae_SP_ISa	Tyrosyl-tRNA synthetase (EC 6.1.1.1)	Multimodular transpeptidase-transglycosylase (EC 2.4.1.129) (EC 3.4.-.-)	DNA-directed RNA polymerase beta subunit (EC 2.7.7.6)	DNA-directed RNA polymerase beta' subunit (EC 2.7.7.6)	DNA binding protein, FIG046916	TTAGATATGACGTTTAAGCAGGTGATCTGTTAATTGCAGCAGTTGCTTTTGAGCTTTGATTTTTGGTAATTGTTTGATGTCAATGATAGCTTTTTCGGTAAAGCGTCTTGCGAGTTGCCGAGAAGCTTCAATACCACCAAGGTCTATAACTTTTTGGGAGACTAACTGTCGCTCTGCTAGGGTGATTGCTTTGCCTTTGTCAAGGAGAGGTTTGAAACTTGTTGGTTCTTTTTGTAGCGTAAAAAGGAGAGGCAAACTATAAACACCTGTTGTTAGGTCTTCCAAGACAGGTTTGTTAAAGGTATTCTGATCTGCGGTATAGTCTAAAATATCGTCTAAAATCTGAAAGGCCATACCTATATTAAAGCCGATTCTGCCAGCTAAAGCGACAATTTTGCC…	TTAGTTAAATTTTAGAACAGCGTATTTTTTCTTACCACGGCGAACCACAGTTAGTTGGTTGTCGATTTTATCGGTGTCAGACAAGGTATAATCCAACTCTTGAACACGCTCGCCATTAATATAGATGGCACCATTTTGCACATCTTCACGCGCTTGGCGTTTTGATGGGGAAATACCTGCGGTGACAAGCATGTCAACAAGGTTAAGGCTGTCTGCTGATTGAACGTGATAATTTGGTACATTGCTCAATCCTTGTTTTAATTCATTTGCAGAAAGATTTTTGATGTTTCCAGCAAATAATTGCTCGGTAATGTTAAGGGCTTGTTTATAAGCTTCTTCACCATGAACTAAGGTAACCACTTCACGGGCTAACGTTTTTTGAGCGAGACGTTCGTGACG…
155	Streptococcus dysgalactiae	ERR109355	Full-length prophage	1	MK448685	Assembly_Gap	Assembly_Gap	Assembly_Gap	Assembly_Gap	Phosphonate ABC transporter phosphate-binding periplasmic component (TC 3.A.1.9.1)	S_dysgalactiae_FP_ISe	Immunoreactive protein Se23.5 (Fragment)	ABC transporter, ATP-binding protein	ABC-type multidrug transport system, ATPase component	Transcriptional regulator, GntR family	DNA polymerase III alpha subunit (EC 2.7.7.7)	N/A	ATGAAGAATCGACAAAGAAAAGCCTATGAGACTTGGCAAAAAATCATTAAACTTTTAGGAATCCTCGCTTTAATTGGATCCTTTGTCCTTGCCTTTTGGCTTTACAAGTTAGGTATTTTAAATGATAGTAATGCACTAAAAGATTTAGTCCAACAGTATAAGGTATGGGGACCACTTATTTTTATTGTGGTTCAGATTATTCAAATCGTTTTTCCTGTCATCCCCGGGGGACTTACAACTGTAGCAGGCTTTTTGATTTTTGGCCCAATAGCAGGTTTTATTTACAATTATGTTGGTATTATAATTGGCAGTGTGATTCTCTTTTTGTTAGTAAAAACGTACGGCCGCAAGTTTATTTTGCTTTTTATGGATGAAAAGACTTTTTATAAGTACGAGCGT…
156	Streptococcus dysgalactiae	ERR109355	Satellite prophage	1	MK448340	LSU ribosomal protein L9p	Replicative DNA helicase (DnaB) (EC 3.6.4.12)	FIG01114855: hypothetical protein	hypothetical protein	SSU ribosomal protein S4p (S9e)	S_dysgalactiae_SP_ISc	Assembly_Gap	Assembly_Gap	Assembly_Gap	Assembly_Gap	Assembly_Gap	ATGAAAGTTATTTTCTTAGCAGATGTTAAAGGAAAAGGAAAAAAAGGGGAAATCAAAGAGGTCCCAACAGGCTATGCTCAAAATTTCCTTATTAAGAAAAATTTAGCTAAAGAAGCAACTAGTCAAAGCATCGGTGAATTAAAAGGAAAACAAAAAGCCGAAGAAAAAGCTCAAGCTGAAATTTTAGCAGAAGCTCAAGCAATTAAGGCTATTTTGGATGAAGACAAGACACGTGTTCAATTTCAAGAAAAAGTTGGCCCAGATGGACGTACATTTGGTTCCATCACAGCTAAAAAGATTTCAGAAGAATTGCAAAAGCAATTTGGGGTAAAAGTTGATAAACGTCATATTATTTTAGATCATCCTATCCGTGCCATTGGTTTGGTTGAAGTTCCTGTG…	N/A
157	Streptococcus dysgalactiae	ERR109370	Full-length prophage	1	MK448686	Adenosine deaminase (EC 3.5.4.4)	Flavodoxin	Chorismate mutase I (EC 5.4.99.5)	Chloride channel protein	LSU ribosomal protein L19p	S_dysgalactiae_FP_ISc	Cell division protein FtsW	hydrolase, haloacid dehalogenase-like family	DNA gyrase subunit B (EC 5.99.1.3)	hypothetical protein	Septation ring formation regulator EzrA	TTGGAAACGATAGACTTTAACACAATAGCTAAAACAGAATTGCATTGCCACCTTGATGGTTCCCTCTCCTTAGAGGTCATTCGTCAATTAGCAGCCTTAGCGAATGTAACCTTACCCGAAGACGACGCTAGCTTAAAGACCTTGGTTACAGCTCCAGAAACCTGCGAATCATTGATGGATTACCTTAAAACATTTGATGTTATAAGACCTCTTTTACAGACGCAAGAGGCCTTGGAATTAGCTGCTTATGACGTAATGAAGCAAGCGGCAGCTGACCAAGTGATTTATATTGAGATTCGTTTTGCACCAGAATTGTCGATGGATCAAGGACTAACAGCTGTGGATGTTGTAGAAGCTGTGTTAGCAGGTATTCAAAAAGGTCAAGAAGACTTTGGTATT…	TTGTCTCAAAGGAAATCTATTGAACGTCGTATTGACTATGCCATTGTTTTTCCTGTTTGTTGTTTACTAGTGTTAGGATTGGTTTCTATTTATGTGGCGACAAGTTATGATTTTCCACAGCATGTGATAGCCGTTATGGGACAGCAGGTGCTATGGATTGCTATTGGAGCAGCCTTAGCCTTTATCCTGATGTTTTTCACTACAGCCACTCTATGGAAATTGACGCCCTGGTTGTACCTTCTGGGACTCGGTTTAATGATTTTGCCCTTAATTTTCTTTAGCCCTCAGTTGGTAGCGGCAACAGGAGCTAAAAACTGGATTACGATTGGATCGGTGACCTTGTTTCAGCCCTCTGAGTTTATGAAAATCGCTTATATCTTATTGATGGCAAGAGCAACA…
158	Streptococcus dysgalactiae	ERR111982	Full-length prophage	1	MK448856	Mn-dependent transcriptional regulator MntR	Manganese ABC transporter, periplasmic-binding protein SitA	Manganese ABC transporter, ATP-binding protein SitB	Manganese ABC transporter, inner membrane permease protein SitD	Peptidyl-prolyl cis-trans isomerase (EC 5.2.1.8)	S_dysgalactiae_FP_ISa	Cell division protein FtsK	Integral membrane protein	LSU ribosomal protein L11p (L12e)	LSU ribosomal protein L1p (L10Ae)	hypothetical protein	TTAAAGAGCTGTCACATATAACTGCTTGGCAATATTCTCAGGAATAATCAATTCTTTGTCCAAATACTGAATAGTATAGGTTTTTGCAAACGTGTCAATTTGAGTTAGCTCCAACTCAGTGTTGATTTTAAGTCCATGGGCTTCTAAATATTGAATTAAATCAAATTGGTCATGGATGCGACTCAGGCGGAAGCGTCCCAGATCTGTAATAGTGTTAAGGGTTGTATGGTTTATTTCCACAAGAGGCTGTCCGTTTCGCGGGATAGTGCCACCATGAGGACAGAAAGTTGGAAAACCAAGGGTTTCATCCAAACGATCAATAAACGTATCTGAAACAGTGTGTTCCAAGACCTCAGCTTCTTGGTGAACTTCTTGCGCATTGTATCCCAATTGGTGGAT…	ATGGCTAAAAGAACACAAAGGAAAAAAAGCGCACCTAAAAAGCGCTTAACAAAGGCAGAAATTGAAAGACAACGTGCTATTAAAAGGATGGTTTCATCTATTTTAATTGCTCTCTTGCTTGTTTTTGCGATGATTCGACTAGGCGTTTTTGGGATTACCGCTTATAATGTCATTCGTTTTATGGTAGGTAGCCTAGCTTATCCGTTTATGCTAGCAATTTTGGTGTACCTCTTTTTCTTTAAGTGGTTACGCCAGAGAGATGGTGTTATTGCTGGGTTTATCATTGTTTTTATAGGGTTATTAATTGAATGGCATGCCTACCTGTTTGCCATGCCCAAAATGATTAACCAGGATGTTTTTAGAGGGACTGCTAGTCTTATCACTAGAGATTTAATGGCT…
159	Streptococcus dysgalactiae	ERR111982	Full-length prophage	2	MK448687	Type II restriction-modification system restriction subunit	unknown	hypothetical protein	hypothetical protein	FIG01116439: hypothetical protein	S_dysgalactiae_FP_ISg	hypothetical protein	Late competence protein ComEC, DNA transport	DNA polymerase III delta subunit (EC 2.7.7.7)	Manganese superoxide dismutase (EC 1.15.1.1)	FIG01115610: hypothetical protein	ATGCTAAAGGATTTAGGAGTTATTTTTGATGAGCAAAGCAGAATAGCATCGGAATTTCTATCAAAAAATGACACTGAGGTAATTCTCTCTACTGAATTTAAAGAGAATTATAAAAAACATATTGATATGTTAGGTGATGAAATTTATTTTGAACAGTATAATTCAAAATATCACACTAATAGTAAGTTTATTATAATTCCGAATCAGTGGTTTTATCTTGCTTTTATTGCAGCGCCATATTATAAAGAATTCCTTAAATATAAATCAATCCTGTTGGACTCACTATCGGGCGATGATTTTAAAGAATTTTGCCAAACAGCTAGAAATGGTGAATTAGATGAAAATTTATTTGATACTATCTCAGTAGATCTTACTGAAACTGATACGTTATTTCTAAAG…	ATGGATTTGGATTTAGGTAACTATTTAGGTGTGTTTTCAAGTGTAGAAATTAAGGACTTATTGCTACTTCAAAGTAGTGATTTATATGATGATAATATCCCTGAAAGTCATCATCTGTATATGATTTTTGGATTTGAAAAATTTTATGTTGACTCTGTTACAAAAAATGAAACCAAAGAAAATGAATTAATAGTCAAGGTAAAAACTGCTGATGAAGCACTTGAGTTAATTTGGGAAGATGAAGAAAATATAGTAAGTTTTGATAAAAGTCTAGATAATAGATGTGTGATAATTAATGGCGTTACATATCAAATTCTGGATTTAATATTAGATTCTATTATCAAAAATGGTAATCAGATTGTCTCTGAAATTCTTTATATAGGGCAAGCTAAAGGTAGG…
160	Streptococcus dysgalactiae	ERR111982	Satellite prophage	1	MK448342	hypothetical protein	Septation ring formation regulator EzrA	Phosphoserine phosphatase (EC 3.1.3.3)	FIG01114091: hypothetical protein	Enolase (EC 4.2.1.11)	S_dysgalactiae_SP_ISd	Streptolysin S biosynthesis protein B (SagB)	Streptolysin S biosynthesis protein C (SagC)	Streptolysin S biosynthesis protein D (SagD)	Streptolysin S self-immunity protein (SagE)	Streptolysin S biosynthesis protein (SagF)	TTAGCCGTATAAGGATTTGTTACCAAAGAGGACGAACTGACTAAAACCTGTGCCGATAGGGTGCTGATTTAGCATGTCGCTATCTCTAGGAATAGTGTTAATGAATAGGTGTTGAGGCCAGGCTTCGACACCTATGCTAGTCTCTACTAAGAAAGCCATGTGAGTCGCTTGTAGGAGATTGTTTAATTAGTCAAATATGTTTTGAAATGCACTTGAAAGTATGTTATAATCGTAACGTTATAGTGTATTTTTGATAAAATTTTAATAAAAGGCGATTAAGGAGTCTCGATTTTTGCTGAGACACACGTTGACAAATCGCATCTAATAATAAGGAGATTCAGATGTCAAGCGGAATTATCTTGCTGATTGTGGCTATAGTCCTACTAGTGATTATCGCCT…	ATGCCATTTTTTACGAAAGATAAACACGTTTTAGACAATCGTCCCCCCCTAACGTCGGAAAAGGCAAGACAATTATTTGAATTTAATACCAATCACTTATCCTTATCGGGGTATCATCATCAGACGGTTCTAAAGACATCAAAACAGCTGGTTGCTCAACATTTAATGCCTAATGAGGCCGATAATCTTAGTCAGCGATTTTTAATGAATTACAAGTCTAATAATAATTATCTAGGCTTCCAAGCAAGTGTCGTTGACTTTTTCACCGATTCTGCTGTAGCAACTTTTTCAAGTAGCGCTTATTTTGAAAGTAGAGAAGGCATTATTCCTCTACCTAAACCGTCGAAGATAACAACAGCACTGTCTACCTGTATTACACAGAGAAGGAGTCACCGACAA…
161	Streptococcus dysgalactiae	UT_4231_KK	Full-length prophage	1	MK448688	Assembly_Gap	Assembly_Gap	LSU ribosomal protein L21p	FIG139598: Potential ribosomal protein	LSU ribosomal protein L27p	S_dysgalactiae_FP_ISd	Mobile element protein	Assembly_Gap	Assembly_Gap	Assembly_Gap	Assembly_Gap	N/A	N/A
162	Streptococcus dysgalactiae	UT_4231_KK	Satellite prophage	1	MK448343	hypothetical protein	DNA-3-methyladenine glycosylase (EC 3.2.2.20)	Holliday junction DNA helicase RuvA	Multidrug resistance protein B	DNA mismatch repair protein MutL	S_dysgalactiae_SP_ISf	DNA mismatch repair protein MutS	FIG01114887: hypothetical protein	Arginine pathway regulatory protein ArgR, repressor of arg regulon	Arginyl-tRNA synthetase (EC 6.1.1.19)	ABC transporter ATP-binding protein	CTAGTCTTCACTAAATTGATAGAAATCAAGCATCACACCCTCTGGTCCCTCCACCCAGACCGAGTAGGTTCCCCATGCCGTCTTGACTGGACCATTATTAATAGTAAAACCTGAGGATTTTAAGCGTTCAACTTCCTTGTCAACACAGTCAACTTCAATATGAAGAATGATACCTCCGTGAAGTGACGTAATGGGTTTGAGGGGGTGATCCGATACCATTAAACAATGACTTCCTAAAGTGAACTGTGCAAAATGCTCATCTGCATAATCCACAGCTAAGTTAAGCAGTGATGCCAAAACTTGGGTAGCCTTTGGAACATCTGAAACAATAAGATCCGTTTGATTAAGGTTCATCACTATCTCCTTTTAGTTGTTATTAACTTAAAAGCACACGTTTCT…	TTATAACAACTTTTTCAATTCGTAAAGGGTTGTCATTGCTTGAAGTGGAGTCATGTTCATCACATCAATAGCTTCTAACGTGTGAATAATCTCCTGAGACTTATCCTCATCAGGAAACAGCGATAACTGTCCCTCTCTAGCAGCGCTGCTTGGCTCAACTTTTGAAGGGACTGATATTATCTCAGCAGATTGTGCTTGCGCTTCTAAACGCGTAAGCACCTCATCTGCTCTGCTTAGCAGGGCCTCAGGAAGTCCTGCTATTTTTGCTACGTGAATACCGTAAGATTTATCCGCCGGTCCCTCAGCAATCTTATGAAGGAAGGTTACATCGCCATCTTTTTCAAGCGTTGCTACATGAACATTGACTAGACTTGTCAACTTAGTTGACAAGTCTGTCAA…
163	Streptococcus dysgalactiae	UT_4242_AB	Full-length prophage	1	MK448689	Histidine triad (HIT) nucleotide-binding protein, similarity with At5g48545 and yeast YDL125C (HNT1)	ABC transporter, ATP-binding protein EcsA	ABC transporter, permease protein EscB	aminoglycoside phosphotransferase family protein	tRNA (guanine46-N7-)-methyltransferase (EC 2.1.1.33)	S_dysgalactiae_FP_ISi	Paratox	FIG000325: clustered with transcription termination protein NusA	Transcription termination protein NusA	COG2740: Predicted nucleic-acid-binding protein implicated in transcription termination	ribosomal protein L7Ae family protein	TCATGATGTCACCTCCTGGCTAATTTGCTCTGCTAATTTTGCCAAAGCTGGGAAATCAGGTTCATGAGTAGTGTACTGGATTGAGATACCATCTTCTTCATGATAACGAGGAACTAAGTGGACATGAGCATGAAACACCGTTTGTCCTGCAAGAGGTTCATTATTGTTAATGATATTCATGGCAGGAGCACCTGTTGCTTTTTGGACAGCGCGAGCAATTTTAGGAATGCGAGCGAAAGTTTGACTCGCCGTTTCAGCATCCATATCCAGCATATTTCGGACATGTTTTTTAGGAATAACCAAGGTGTGACCAGATGTGGTTTGTGAAATATCTAAGAAGGCAAGGACCTGCTCATCTTCGTAAACTTTGGAGGAAGGAATGTCTCCTTGAACGATGCT…	ATGCTAACATACGACGAATTTAAGCAAGCAATCGACCATGGGTATATCACAGGAGACACAGTAGCGATTGTGCGCAAAAACGGACAGATCTTTGATTATGTGTTGCCACATGAGAAAGTAAAGAATGGAGAAGTTGTGACAGATGAAAAAGTGGAAGAAGTGTTGATGGAATTGGAGTAACATTACCCGTCAATCACCCGTTTATTTTTATTTTTTCATCTTTTTCTATCCTTTCTATATTTTAAAAATACCAACGTTTAAGTGTCTTGCAAAGGATGAAAACGGTGAGATAGCTACCAGCAATCCCCTCCTCTCCTTATATTCCATTGATAGATTAATGGTTTTAGGTTTTTTGCCCATCTTTTGATATCAAACAAATACTCGTGGAAACTTGGGTAT…
164	Streptococcus dysgalactiae	UT_4966_RC	Full-length prophage	1	MK448857	putative bacteriocin leucocin-A	HD domain protein	Peptide methionine sulfoxide reductase MsrB (EC 1.8.4.12)	Translation elongation factor LepA	Nucleoside diphosphate kinase (EC 2.7.4.6)	S_dysgalactiae_FP_ISf	COG4478, integral membrane protein	Hypothetical NagD-like phosphatase	Acyl-ACP thioesterase	Hypothetical radical SAM family enzyme in heat shock gene cluster, similarity with CPO of BS HemN-type	FIG01115418: hypothetical protein	TTAAAGCGCTCCTCCAGAATGCCAACCAGCATTTCCGCCAGTGAGGACATTCATTACTGAATTATTTGCAATAGTAGTCCACGTTTCAGCCCAATTCACCCAGCACTTCACTTTATTACAATATAATCCATTACCTTGATAAACCGTCTTACCACTGCCTGCACCACCATCAATATATGCAAGCTTTTCATTATCCATAAAATCAAATTTTTCAAAAATCTTTGTATTCACGTTGAATATCTCCTGTATCTGTTTGTTTTGTCTGTTGCAACTCGACAATCCTATACTACCTTTTTTTCAACTCATTTTGATGTCCAAATCATCAACGGTCTTTTTATGGTCATGAACTGTTTTGATTATTCAAACTAATTCTATGACACACCTCAGAATAACTCGATA…	CTATATCTTTGGTCGCTGCCATCTTGCTAAACCTACTAAGCTCCACAAGATGATTTCGTAAACGATCATAAAGAAAAGGAAACAGTGCAAGAAAAAGACTTCTGGAAGGATCCAGATCACAGGATCTTTCAAGGGGTCAAAGAGCCAATTACTATCTCCTACAAAAAGCACCTTATGAAAAAGAGTAAAAAAGTTTTCAAATCCAATAACACTAGCCATCAACCCAATCATAAGAGGAAACAAAGCTGCTATCATTAAAGGCCTTTGAATGGACCAGAAACTTTTAGTTTTGAATCTTTGCTTAAAATCCTTAACCGTTGGGTAAAGGAAACCTAGGAAGATGACTTGTGTGAGGTGAAAAAGCCACTTGACGTCTGCAAAATGCTTGAGCCCATCTGT…
165	Streptococcus dysgalactiae	UT_4966_RC	Satellite prophage	1	MK448344	hypothetical protein	DNA-3-methyladenine glycosylase (EC 3.2.2.20)	Holliday junction DNA helicase RuvA	Multidrug resistance protein B	DNA mismatch repair protein MutL	S_dysgalactiae_SP_ISf	DNA mismatch repair protein MutS	FIG01114887: hypothetical protein	Arginine pathway regulatory protein ArgR, repressor of arg regulon	Arginyl-tRNA synthetase (EC 6.1.1.19)	ABC transporter ATP-binding protein	CTAGTCTTCACTAAATTGATAGAAATCAAGCATCACACCCTCTGGTCCCTCCACCCAGACCGAGTAGGTTCCCCATGCCGTCTTGACTGGACCATTATTAATAGTAAAACCTGAGGATTTTAAGCGTTCAACTTCCTTGTCAACACAGTCAACTTCAATATGAAGAATGATACCTCCGTGAAGTGACGTAATGGGTTTGAGGGGGTGATCCGATACCATTAAACAATGACTTCCTAAAGTGAACTGTGCAAAATGCTCATCTGCATAATCCACAGCTAAGTTAAGCAGTGATGCCAAAACTTGGGTAGCCTTTGGAACATCTGAAACAATAAGATCCGTTTGATTAAGGTTCATCACTATCTCCTTTTAGTTGTTATTAACTTAAAAGCACACGTTTCT…	TTATAACAACTTTTTCAATTCGTAAAGGGTTGTCATTGCTTGAAGTGGAGTCATGTTCATCACATCAATAGCTTCTAACGTGTGAATAATCTCCTGAGACTTATCCTCATCAGGAAACAGCGATAACTGTCCCTCTCTAGCAGCGCTGCTTGGCTCAACTTTTGAAGGGACTGATATTATCTCAGCAGATTGTGCTTGCGCTTCTAAACGCGTAAGCACCTCATCTGCTCTGCTTAGCAGGGCCTCAGGAAGTCCTGCTATTTTTGCTACGTGAATACCGTAAGATTTATCCGCCGGTCCCTCAGCAATCTTATGAAGGAAGGTTACATCGCCATCTTTTTCAAGCGTTGCTACATGAACATTGACTAGACTTGTCAACTTAGTTGACAAGTCTGTCAA…
166	Streptococcus dysgalactiae	UT-5345	Full-length prophage	1	MK448858	Topoisomerase IV subunit A (EC 5.99.1.-)	Branched-chain amino acid aminotransferase (EC 2.6.1.42)	FIG01114490: hypothetical protein	SSU ribosomal protein S1p	Phosphonate ABC transporter phosphate-binding periplasmic component (TC 3.A.1.9.1)	S_dysgalactiae_FP_ISe	Immunoreactive protein Se23.5 (Fragment)	ABC transporter, ATP-binding protein	ABC-type multidrug transport system, ATPase component	Transcriptional regulator, GntR family	DNA polymerase III alpha subunit (EC 2.7.7.7)	ATGGGGGAGCGTTTTGGACGTTACTCCAAGTACATTATTCAAGAACGGGCGCTTCCAGATATTAGAGATGGGTTAAAACCTGTTCAGCGCCGCATTCTTTATTCGATGAATAAGGATGGTAATACTTTTGAAAAAGGTTACCGTAAATCAGCCAAATCAGTTGGTAATATTATGGGGAATTTCCACCCACATGGGGATTCCTCTATTTATGATGCCATGGTACGGATGAGTCAAAATTGGAAAAACCGTGAAATTCTTGTGGAAATGCACGGAAATAATGGTTCAATGGATGGTGATCCGCCTGCGGCTATGCGTTATACAGAAGCTCGCTTGTCTGAAATTGCGGGTTATCTTCTTCAAGACATTGAAAAAAATACGGTTCCCTTTGCTTGGAACTTT…	ATGAAGAATCGACAAAGAAAAGCCTATGAGACTTGGCAAAAAATCATTAAACTTTTAGGAATCCTCGCTTTAATTGGATCCTTTGTCCTTGCCTTTTGGCTTTACAAGTTAGGTATTTTAAATGATAGTAATGCACTAAAAGATTTAGTCCAACAGTATAAGGTATGGGGACCACTTATTTTTATTGTGGTTCAGATTATTCAAATCGTTTTTCCTGTCATCCCCGGGGGACTTACAACTGTAGCAGGCTTTTTGATTTTTGGCCCAATAGCAGGTTTTATTTACAATTATGTTGGTATTATAATTGGCAGTGTGATTCTCTTTTTGTTAGTAAAAACGTACGGCCGCAAGTTTATTTTGCTTTTTATGGATGAAAAGACTTTTTATAAGTACGAGCGT…
167	Streptococcus dysgalactiae	UT-5345	Satellite prophage	1	MK448345	Tn5252, relaxase	hypothetical protein	hypothetical protein	FIG01116458: hypothetical protein	SSU ribosomal protein S4p (S9e)	S_dysgalactiae_SP_ISc	Integrase/recombinase, phage associated	hypothetical protein	Phage protein	Phage protein	kilA protein, putative phage-related DNA binding protein	ATGCGTTGGCAAAAGAATACACTTAAAAATTTGCGAGCCATTTCAGATAAGCATTCGGCCAAATACGGAGCCAAAATTATTGAACCAAGCATGAAAAATTCTTACACTAAATATTCAGCTTGGCGACGACAAAATAATTTTAGTTACGAGATTAAACAGCGCCTCGATTTTCTTTTGAAGCAGTCAACGTCAGTCGAGGATTTTAAACAAAAGGCCAAATTGCTTGATCTTCAAGTAGATTTTTCTGGGAAGTTTGTTAAGTATCGCTTGCTGGTTCCGTTAGATGGCAAGTACCAAGAAAAAAATACGAGAGACCGTTTTTTATCTAAAAAGGGGCATTATGGTTTAGAACAAATTCATGAACGAGTTGAAAAAAATCGATTGGTTTATGATGTCTCT…	TTATAAATTGCTAATAGCTGTCTCAAAAATCGAGACGGCTTTTTTAGCGCCTTCTTTTGTTGCATGGACATAAGTATTCAATGTCATTGAGATATTAGAGTGACCCAACCTATATTGCAAGTCTTTAGCCTCTATCCCAGCGTAAAGCATAATTGTAGCGTGGGTGTGGCGGAAGCCATGGAAACTAATGTCAGGCACGCCAGCAGCTTTAAAATGCTTTTGAAGCCTTTTTCTAAGCAAACAAGCGTAGGCGTATTTTGTGGTAAACGGAGTAAAAACAATCGTCTCAGACCGTCCTAGATCCCAAGATAAAACTTGCTGACGGTTTTTATATTGCTTAAGAAGTAAGACGGTAGCTCTATCAATCTCAATGTCTCTTAATCCTGCTTTTGATTTAGG…
168	Streptococcus dysgalactiae	UT-5345	Satellite prophage	3	MK448346	hypothetical protein	DNA-3-methyladenine glycosylase (EC 3.2.2.20)	Holliday junction DNA helicase RuvA	Multidrug resistance protein B	DNA mismatch repair protein MutL	S_dysgalactiae_SP_ISf	DNA mismatch repair protein MutS	FIG01114887: hypothetical protein	Arginine pathway regulatory protein ArgR, repressor of arg regulon	Arginyl-tRNA synthetase (EC 6.1.1.19)	ABC transporter ATP-binding protein	CTAGTCTTCACTAAATTGATAGAAATCAAGCATCACACCCTCTGGTCCCTCCACCCAGACCGAGTAGGTTCCCCATGCCGTCTTGACTGGACCATTATTAATAGTAAAACCTGAGGATTTTAAGCGTTCAACTTCCTTGTCAACACAGTCAACTTCAATATGAAGAATGATACCTCCGTAAAGTGACGTAATGGGTTTGAGGGGGTGATCCGATACCATTAAACAATGACTTCCTAAAGTGAACTGTGCAAAATGCTCATCTGCATAATCCACAGCTAAGTTAAGCAGTGATGCCAAAACTTGGGTAGCCTTTGGAACATCTGAAACAATAAGATCCGTTTGATTAAGGTTCATCACTATCTCCTTTTAGTTGTTATTAACTTAAAAGCACACGTTTCT…	CTATAACAACTTTTTCAATTCGTAAAGGGTTGTCATTGCTTGAAGTGGAGTCATGTTCATCACATCAATAGCTTCTAACGTGTGAATAATCTCCTGAGACTTATCCTCATCAGGAAACAGCGATAACTGTCCCTCTCTAGCAGCGCTGCTTGGCTCAACTTTTGAAGGGACTGATATTATCTCAGCAGATTGTGCTTGCGCTTCTAAACGCGTAAGCACCTCATCTGCTCTGCTTAGCAGGGCCTCAGGAAGTCCTGCTATTTTTGCTACATGAATACCGTAAGATTTATCCGCCGGTCCCTCAGCAATCTTATGAAGGAAGGTTACATCGCCATCTTTTTCAAGCGTTGCTACATGAACATTGACTAGACTTGTCAACTTAGTTGACAATTCTGTCAA…
169	Streptococcus dysgalactiae	UT-5354	Full-length prophage	1	MK448690	Histidine triad (HIT) nucleotide-binding protein, similarity with At5g48545 and yeast YDL125C (HNT1)	ABC transporter, ATP-binding protein EcsA	ABC transporter, permease protein EscB	aminoglycoside phosphotransferase family protein	tRNA (guanine46-N7-)-methyltransferase (EC 2.1.1.33)	S_dysgalactiae_FP_ISi	hypothetical protein	FIG000325: clustered with transcription termination protein NusA	Transcription termination protein NusA	COG2740: Predicted nucleic-acid-binding protein implicated in transcription termination	ribosomal protein L7Ae family protein	TCATGATGTCACCTCCTGGCTAATTTGCTCTGCTAATTTTGCCAAAGCTGGGAAATCAGGTTCATGAGTAGTGTACTGGATTGAGATACCATCTTCTTCATGATAACGAGGAACTAAGTGGACATGAGCATGAAACACCGTTTGTCCTGCAAGAGGTTCATTATTGTTAATGATATTCATGGCAGGAGCACCTGTTGCTTTTCGGACAGCGCGAGCAATTTTAGGAATGCGAGCGAAAGTTTGACTCGCCGTTTCAGCATCCATATCCAGCATATTTCGGACATGTTTTTTAGGAATAACCAAGGTGTGACCAGATGTGGTTTGTGAAATATCTAAGAAGGCAAGGACCTGCTCATCTTCGTAAACTTTGGAGGAAGGAATGCCTCCTTGAACGATGCT…	TTATATTTTCAAAACACCAACGTTTAAGTGTTCTACAAAGGATGAAAACGGTGAGATAGCTACCAGCAATCCCCTCCTCTCCTTATATTCTATTGATAAATCAATGGTTTTAGGGTTTTTGCCCATCTTTTGATATCAAACAAATACCCCGTGGGAACTTGGGTATTTTTTATCACAACGGTATCGATTTGTGTGACGAGGGATAAGGTTTGCCTGTCCCACTAAAAGGTGACAATAGACCTTAAAGCTGAACGTGATAAGGCCTGCCTATGAGGAAAGGAACATATTTTCTTGCATTCCTTTTTTATTGTGGTATAATAGCTTTAAATAATACAGAAAGGTGGTGAGAAGTCTCTCGCCACTTTTGTATTGAGTTGAATTTGAAGAGGCCTTTGGCCT…
170	Streptococcus dysgalactiae	UT-SS1069	Full-length prophage	1	MK448859	Assembly_Gap	Assembly_Gap	LSU ribosomal protein L21p	FIG139598: Potential ribosomal protein	LSU ribosomal protein L27p	S_dysgalactiae_FP_ISd	Assembly_Gap	Assembly_Gap	Assembly_Gap	Assembly_Gap	Assembly_Gap	N/A	N/A
171	Streptococcus dysgalactiae	UT-SS1069	Satellite prophage	1	MK448347	Assembly_Gap	Assembly_Gap	Holliday junction DNA helicase RuvA	Multidrug resistance protein B	DNA mismatch repair protein MutL	S_dysgalactiae_SP_ISf	DNA mismatch repair protein MutS	FIG01114887: hypothetical protein	Arginine pathway regulatory protein ArgR, repressor of arg regulon	Arginyl-tRNA synthetase (EC 6.1.1.19)	ABC transporter ATP-binding protein	N/A	TTATAACAACTTTTTCAATTCGTAAAGGGTTGTCATTGCTTGAAGTGGAGTCATGTTCATCACATCAATAGCTTCTAACGTGTGAATAATCTCCTGAGACTTATCCTCATCAGGAAACAGCGATAACTGTCCCTCTCTAGCAGCGCTGCTTGGCTCAACTTTTGAAGGGACTGATATTATCTCAGCAGATTGTGCTTGCGCTTCTAAACGCGTAAGCACCTCATCTGCTCTGCTTAGCAGGGCCTCAGGAAGTCCTGCTATTTTTGCTACGTGAATACCGTAAGATTTATCCGCCGGTCCCTCAGCAATCTTATGAAGGAAGGTTACATCGCCATCTTTTTCAAGCGTTGCTACATGAACATTGACTAGACTTGTCAACTTAGTTGACAAGTCTGTCAA…
172	Streptococcus dysgalactiae	WCHSDSE-1	Full-length prophage	1	MK448860	putative bacteriocin leucocin-A	HD domain protein	Peptide methionine sulfoxide reductase MsrB (EC 1.8.4.12)	Translation elongation factor LepA	Nucleoside diphosphate kinase (EC 2.7.4.6)	S_dysgalactiae_FP_ISf	CRISPR-associated protein, Csn2 family	CRISPR-associated protein Cas2	CRISPR-associated protein Cas1	CRISPR-associated protein, Csn1 family	hypothetical protein	TTAAAGCGCTCCTCCAGAATGCCAACCAGCATTTCCGCCAGTGAGGACATTCATTACTGAATTATTTGCAATAGTAGTCCACGTTTCAGCCCAATTCACCCAGCACTTCACTTTATTACAATATAATCCATTACCTTGATAAACCGTCTTACCACTGCCTGCACCACCATCAATATATGCAAGCTTTTCATTATCCATAAAATCAAATTTTTCAAAAATCTTTGTATTCACGTTGAATATCTCCTGTATCTGTTTGTTTTGTCTGTTGCAACTCGACAATCCTATACTACCTTTTTTTCAACTCATTTTGATGTCCAAATCATCAACGGTCTTTTTATGGTCATGAACTGTTTTGATTATTCAAACTAATTCTATGACACACCTCAGAATAACTCGATA…	TTATACCATATTTTTAGTTATTAAGAAATAGTCTTTATCTAAAATATACTGCGGAAAATCATATAGTTCACGTGCTTCTAAAAAGAGAACTGTTAAATTTGTCAATGATATATACTCTTGTAAATTAGCCACTTCATCTTTTGTTAGAAAAGCTCCACTATTGACAAAAATAAGCAACTTTTTCTTAGTGAGATATTTGAAAATTTGAAGTATCTCTAGACATTTTTCAAAAATAGTATCACTTTGCGTTTCTACTTTTACTCCTAAGGACTTAATCAATTCCAGGATTGTGATTTCATCATACTCTAAATCTAATTCATTTTCTAAGCATTCAAAGACAATCAGTTCTGTAATCGTAGCAACCAATTTGTCAATCATCGATTTCACTTCGGGTTTCTC…
173	Streptococcus entericus	DSM_14446	Full-length prophage	1	MK448692	PTS system, mannose-specific IIC component	PTS system, mannose-specific IIB component (EC 2.7.1.69) / PTS system, mannose-specific IIA component (EC 2.7.1.69)	HMP-PP hydrolase (pyridoxal phosphatase) Cof, detected in genetic screen for thiamin metabolic genes (PMID:15292217)	hypothetical protein	Transcriptional regulator, Cro/CI family	S_entericus_FP_ISb	Adenine-specific methyltransferase (EC 2.1.1.72)	Acetate kinase (EC 2.7.2.1)	hypothetical protein	hypothetical protein	Lactoylglutathione lyase (EC 4.4.1.5)	TTAGTAGTCTTCTAAAATGTCGCCAATTGGGTCACCTGAACCAGCGTTACCAGCGTTACCGCCTTTTTTAGAGAGGTTGAGGTAGATGAAGGCAAGGGCTGTACCAATGGCACCAAGAGCAATCAAGGTCAAGTCGCTGACAGCAGCCAGAGCAAAACCAAGAGCAAAGAACGGCCAAACTTCGCGGGTTGCCATCATGTTGATAACCATGGCAAGACCAACCGCGATAACCATGCTACCGCCGACAGCCATACCACCTTGCAACCAATCAGGCATAGCTTCCAGCATGGCACGTACAGCATCAGCAGGAACGGCAATCAAGAGCGCCGCAGGAATAGCGATACGCAGACCTTGAAGAGAGAGAGCAACCAAGTGGTAGCGCTCAAGTGCCGCAAAGTC…	ATGACATTAACTAAAATCGAACAGGCCTACCAGCTGGTGCTGGACAATACCCATGATCTGCAAACGGCCTTATCAACCCATTTCTTTGATGCCTTGATTGAGCAAAATGCGTCCTATCTTGGGGAAGAAGCAGCAAGCGAGCACCTAGCCAAGCGCCATCAAGCCCTACGTGACCTTAAACTGAGTGCTGAGGACTGGCGACGTGTTTATCAGTTCCTACTCATCAAGGGTAGTCAGACAGATAAGCTCCAACCCAATCATCAATTCACCCCAGATTCACTGGGCTTTATCCTCTTGTTCTTGATTGAAGTCCTGACGGATAAACCTCAGCTGGATGTTCTGGAAATCGGTTCAGGTACGGGCAATCTGGCCTTAACCTTGCTCAGCCAAACCAGTAAG…
174	Streptococcus entericus	DSM_14446	Full-length prophage	2	MK448861	Ribosomal large subunit pseudouridine synthase B (EC 4.2.1.70)	Protein YidD	L-lactate dehydrogenase (EC 1.1.1.27)	FIG011178: rRNA methylase	FIG005986: HD family hydrolase	S_entericus_FP_ISa	hypothetical protein	Topoisomerase IV subunit A (EC 5.99.1.-)	acetyltransferase, GNAT family	Putative pyridine nucleotide-disulphide oxidoreductase	hypothetical protein	ATGAGAATTAATAAATTTATTGCCCACGCTGGTGTAGCCAGTCGCCGTAAGGCGGAAGAGCTCATTAAGCAAGGTCTAGTGACTGTCAACGGCCAGATTGTCACGGAACTAGCGACCACCATCAAGTCTGGTGATTTGGTTGAAGTAGAGGGAACACCGATTTACAACGAAGAAAAAGTCTACTACCTCCTCAACAAACCCAGAGGGGTCATCTCCAGTGTTTCAGATGACAAAGGCAGAAAAACAGTCATTGACCTTTTGCCGACGGTTAAAGAGAGAATTTATCCTGTCGGGCGTCTGGACTGGGATACTACTGGTCTCTTGATTTTGACCAATGATGGGGATTTTACCGATAAAATGATTCATCCTCGTAATGAGATTGATAAGGTCTATGTGGCG…	ATGAGGGAAGATTTGCTTAGACAAATTCTTCAAGAATTACAGAAAACAGATTGGTTAGGCTATGTTGTTGATCTGTTTGCAGCTATAATCCCTATACTATATATTTTACTGACATCTAAAAAAGATAAGAATGAGCTAGACAATCGTCAGAAAGAATTAGAAGAACGTTTGGATACACTAGCAAAAATTCAGATGAATTTAGTTGCGGTTCAAGAAAAGTCAGAGCAGAATTTAAGACAGTTGACTTTTCTTGCAGAGGAATCACGACGCAATACACTTATTTCATTACACCAGTCGTATCAATTATTTTTTATATGCCTAGATAAATTTAATGATGATTATCGGTTAATTGAAAAAACGTTGTTATTGAAATCAGTAAATGATGAAGAAGTACAAGAT…
175	Streptococcus entericus	DSM_14446	Satellite prophage	1	MK448348	Acetoin dehydrogenase E1 component beta-subunit (EC 1.2.4.-)	hypothetical protein	Dihydrolipoamide acetyltransferase component (E2) of acetoin dehydrogenase complex (EC 2.3.1.-)	Dihydrolipoamide dehydrogenase of acetoin dehydrogenase (EC 1.8.1.4)	SSU ribosomal protein S4p (S9e)	S_entericus_SP_ISb	Integrase/recombinase, phage associated	prophage pi1 protein 27	Predicted transcriptional regulator	hypothetical protein	hypothetical protein	ATGGCTGAAACAAAATTGATGGCTCTGCGTGAGGCGATTAACCTTGCCATGAGCGAAGAAATGCGTAAAGACGAAAATGTCTTCCTGATGGGTGAAGACGTTGGTGTCTACGGTGGTGACTTCGGTACCTCTGTCGGCATGTTAGCTGAATTTGGCGAAAAACGCGTTCGCGACACGCCTATCTCAGAAGCGGCAATCGCTGGTGCAGCGGTTGGTGCAGCAATCACTGGTCTACGTCCAATCATTGACTTGACCTTCATGGACTTCATCACCATTGCCCTTGATGCGATTGTGAACAACGGTGCAAAAAACAACTACATGTTCGGTGGTGGCCTCATTACCCCTGTCACTTACCGTGTCGCATCAGGATCAGGTATCGGTTCTGCAGCGCAGCACTCC…	TTATAGATTGCTGATAGCTGCCTCAAAGATTGAGACGGCTTTTTTAGCCCCCTCTTGGGTGGCGTGGACATAGGTGTTTAGGGTCATGGCTATATTAGAATGCCCCAGCCTATACTGGAGGTCTTTAGGCTCAATCCCAGCGTAGAGCATGATAGTGGCGTGCGTATGGCGAAAACCATGGAAACTAATATCAGGAACGCCAGCAGCCTTAAAATGGCCTTGCAGCCTCTTTCTCAACATGCAGGCATGGGCGTACTTGGTGGTAAGAGGTGTAAAGATAACTGTTTCAGACCGTCCCAGTTGCCAGCTTTGGACTTGCTGGCGGTTCTTGTACTGCTGGAGCAGTAGCACCGTAGCTCTGTCTATCTCAATATCACGCACCCCAGCTTTAGACTTTGG…
176	Streptococcus entericus	DSM_14446	Satellite prophage	2	MK448349	hypothetical protein	Phage protein	hypothetical protein	hypothetical protein	hypothetical protein	S_entericus_SP_ISa	Oxygen-insensitive NAD(P)H nitroreductase (EC 1.-.-.-) / Dihydropteridine reductase (EC 1.5.1.34)	FIG01114855: hypothetical protein	hypothetical protein	Replicative DNA helicase (EC 3.6.1.-) [SA14-24]	LSU ribosomal protein L9p	ATGACAGAAAAAAACACTAATCCCTATGAATTTTGGGAAAAATTGGAAGAAGGAGCTGAGCGAGAACGGGCAGAGCGAACAAAAGCATTTGACGATGATATGAATGAATTTAGTCAAAAGGCTCACCAAAAACGCCAAAAACTAGCAGATTTGATGAATAAAGCTATGGAGAGCGACAAACAAGACCGAGAAGAGAAGCGCGATACAGCTCTAGCTAGAGCCAGAGCCGAGGCCGTTCAAAAAGTGGAACAAGAGTTTGAAGTTACCCATAACGTAAAGAGCGAAAAAACCAAGACACTCGATAATGCTTACTCAGCCTTACTAGATGATTTGATGAAATAGAAAATGAGGAGAAAAGCAATGAAAACACTAAAAAACATTAAAACATATTTAGATAAA…	TTAATCCGTCAACCAACTAATAACTTCTTCACGCGGTTTGCGTGTTTTAGGGTGTTTGGGGTCACGTAAGCGGTAGCCTAGAGATAACATGGTCACTAGACCTTCTTTGTTTTGGTCGATAATGCCTGCTTCTGTCAATAGACGATTGACTTCTTCCTGATGGAAGCCTTCGATAGGACAACTGTCAATCCCTAAAAGAGCAGCACAAGTCATCACATTACCTAGAACGATATAGGTCTGTTTGGCTGTCCAGTCAAATAGAGCCCGTTCATCGTCCGCCATCGCCATATCGCGTGTTTGAAATGCCTTATAAAGCGCCAAACGACTGCTTAGATCAGCTTCGCTAGTTAAGCCTCGTCGCACTAAACTTTGCCGCATGCTCTCGCTATCATAGCGGGC…
177	Streptococcus equi	4047	Full-length prophage	1	MK448693	Para-aminobenzoate synthase, amidotransferase component (EC 2.6.1.85)	Chromosome segregation helicase	Mobile element protein	Mobile element protein	hypothetical protein	S_equi_FP_ISh	Positive transcriptional regulator, MutR family	Mobile element protein	Mobile element protein	hypothetical protein	Integral membrane protein	ATGAAGGACCTTATGATACTTTTAATTGATAACTACGATTCATTTACCTATAATCTGGCCCAATACCTCAGTGCCTTTGATCAAACGATTGTATTGACCAATCAGGATCCAAAACTATTTGACCTTGCGAAGCAGGCTGACGCCATAGTCCTCTCACCTGGACCCGGCTGGCCCAAAGCCGCCAATCAGATGCCTAGCTTGATTAGGGCCTTTTATGACCAAAAGCCTATGCTTGGCGTTTGCCTTGGCCACCAAGCTATCGCTGAGGCTCTAGGTGGCAGGCTACGCCTTGCTAAGCGCGTCATGCATGGCAAGCAAAGTATACTTGAAAGACAAGCACCAGCTAAGCTCTTTCAACAGCTGCCAAAGCAATTAACCGTCATGCGTTACCATTCTATT…	ATGCTAAATAAAATGGGAGAATCATTTAAAATTATGAGAAAATCAAGGGGAATAACTTTGAGTGAAGCAACTGGAGAAGAATTTTCAGAATCTATGCTTTCCCGTTTTGAAAATGGCCAATCCGAGATGTCTGCTCAAAAACTTTTCGCTTGTTTAGATAATATTTATTTGGATATAGAAGAATATAACCTATTAGTTCGAGAAGACGAACCTACAGACTTTTCTACACTACAAAAAAACATTCATCACTTCTACAATCCATACAATGAGATTGAGTTAGAAAAATTAGCGAAAAAGGAACTAGATAAAATTAAAATTGATGGTCGAGAACAATATCATAGACTAAATAATATATTAATTAAAGCTAGAATCAAATCTGTGAATAATAATTATTTTATC…
178	Streptococcus equi	4047	Full-length prophage	2	MK448862	Neutral endopeptidase O (EC 3.4.24.-)	Translation elongation factor Ts	SSU ribosomal protein S2p (SAe)	Alkyl hydroperoxide reductase protein F (EC 1.6.4.-)	Alkyl hydroperoxide reductase protein C (EC 1.6.4.-)	S_equi_FP_ISa	Cold shock protein CspA	Transcriptional regulator CtsR	ATP-dependent Clp protease ATP-binding subunit ClpA	FIG01117213: hypothetical protein	hypothetical protein	ATGACAACATATCAAGAAGATTTTTATCAAGCCGTCAATGGTCAATGGGCAGAAACAGCTGTTATCCCAGACGATAAGCCTCGTACAGGGGGCTTTTCAGACCTAGCAGATGAGATTGAGGACTTAATGCTGACCACAACAGATGCTTGGTTGGCTGGTGAGCATGTTCCCAATGACGCTATATTAGAAAACTTTGTCAAGTTTCACCGCTTGGTTGCAGATTATGACAAGCGTGATCAGGTGGGCGTAGCGCCAGCCTTGGACTTAATTGAAGAATACAAGGCCTTAGGATCTTTTGCCGAGTTTGCTAGCAAGGTGGCTGATTATGAGCTAAATGGAAAACCAAATCAGTTTCCATTTAGTGTAGCACCAGACTTTATGAATGCTCAGTTAAATGTC…	ATGGCACAAGGTACAGTCAAGTGGTTTAATGCTGAAAAGGGCTTTGGCTTTATTTCAACTGAAAATGGTCAAGATGTTTTTGCACATTTTTCAGCAATCCAGTCTGACGGCTTTAGATCGTTAGACGAGGGACAAAGGGTGACGTTTGATGTTGAAGACGGACAGCGCGGTCCTCAGGCAGTAAATATCACTAAATTGTCTTAATCTAGTGAGCAGATAATAGGGGATGGGTGTTGTTGATAGCACCTGTCCTTTTACATTCTAGTGATTTCCATTTGCTTTTAGTGACTGCTATTTGATATAATGTTAGTCAGTTTTAGTCAAATAAAGGCTTAAAGCAGCAAATGAATCGTTTTAGCAAAGGAGTGACGGCATGCCAACAAAAAATACTTCCGATAG…
179	Streptococcus equi	4047	Full-length prophage	3	MK448694	Peptide chain release factor 2; programmed frameshift-containing	Cell division transporter, ATP-binding protein FtsE (TC 3.A.5.1.1)	Cell division protein FtsX	Hydroxyacylglutathione hydrolase (EC 3.1.2.6)	DinG family ATP-dependent helicase YoaA	S_equi_FP_ISd	FIG01114067: hypothetical protein	Aspartate aminotransferase (EC 2.6.1.1)	Asparaginyl-tRNA synthetase (EC 6.1.1.22)	Collagen-like surface protein	hypothetical protein	TTGGAGGAGGATATAGCTCTCTTAGAAAATAAGATGACAGAGCCTGATTTTTGGAATGATAATATGGCAGCTCAAAAAACCTCTCAGGAATTAAACGAGCTCAAGCTCACCTATCAAACCTTTCATGATATGCAGGAGCTATCTGATGAGACAGAGCTTTATTTAGAAATGCTTGACGAGGACGATAGCGTCAAGGAAGAGCTAGAAGCAAGCCTGATTAAGCTCAGCCAGATGCTAGCAAGCTATGAAATGACGCTGCTTTTGTCTGAGCCCTATGATCATAGCAATGCAATCCTAGAAATTCACCCAGGTTCAGGTGGCACTGAAGCACAAGACTGGGCAGACATGCTTTTTCGCATGTACACTCGCTTTGGAAATGCCAAGGGCTTTAAGGTAGAA…	TTGGACAAGCACAAAAGGCTCAAAACAGTTTTATATCAATGTGCCAGCTTGGTCGTACTGCTTTGTCTTGGAGTGATGAGCATGTTTTATCTTGCTGTTCATGATCAATTTGACAAGAAATCAAGGTTAGCCGAGATAGCAAAATCAAGAGCTGGTGTCATCTCAATTGATCATATTGATTGCTATCATGGCACTCAGAGCTACCTCAGTCTTTTTGGAAAAAACAAGGCAGGCAATACCATCATCGTCACAATAGAGGAGCAATCAGAGCAGCTCTTGCTTAGTCGCCCTAGCAATGGCATTAGTGCTAAGGAAGCACAGGAAATTGCCTACCATGCCGGAGCAAGGACTATTGAAGCAGTGACATTTGGGATTGAAAACCACAAGAGGATTTGGGAG…
180	Streptococcus equi	4047	Full-length prophage	4	MK448864	Mobile element protein	Mobile element protein	Ribosomal subunit interface protein	Competence protein F homolog, phosphoribosyltransferase domain; protein YhgH required for utilization of DNA as sole source of carbon and energy	ComF operon protein A, DNA transporter ATPase	S_equi_FP_ISg	ComF operon protein A, DNA transporter ATPase	FIG000605: protein co-occurring with transport systems (COG1739)	Cysteine synthase (EC 2.5.1.47)	hypothetical protein	S1 RNA binding domain	ATGGAACAATCACATGTTATCACACAACTACTGGGAATTAAAGACCCTCATATCACATTCTCCAAAGAAATACACGACATGAAAACTCATAAGGAATTGAAAGCTGTCCTTGACTACGATGCCCCACCTTGCCCTAACTGCCAAAGTCAGATGGGCAAGTACGACTTCCAACGGGAATCCAAGGTCCCTTTTCTCGATTGCGCAGGCTACAAGACTTTGATTCGCCTCAAAAAGCGCCGTTTCAAATGTCAGTTTTGCGGAAAAATTACTGTCGCTGAGACTTCTCTAGTCCCTAAAAACCATCAAATACCAACCATCGTCAAACAGAAGGTGGCCCAGCTTCTCATCGAGAAAGTCTCCATGACCGCTATCGCTGATAGACTATCCATCTCCACCTCA…	TCAACCCTTGATTTGAATAAGACTGCTGCTTGTGTAAAGGCGATGATTGGCTAATAAGACAAAGACATCTACGGTTGGAAAGGTCACACCTCTTTCCAAAATGGTTGTTGATATAAGTATAGTGATTTGTCCTTGTCTGAATTGCTCAATGATAGCCATTCGATTTGATGACTGACTGGAAGCATGAGCAATAGTTTCCTTAGGAAAATACTTGTGGAGCAGCTGACAGCATTGCTCAGCCAGCTCAATAATCGGAAAAAAGATTAAAAGAGGATAGCCGGTTGCCCTTTGTTTTTTGACTAGGGTGATGAACCTTCTAGGCAATTTCCCACGATTGATAGCCTCTAAAAGGGAGAATAATCTTTGATACTTTGGAACAACTAAGGGCTTGCCATGGAA…
181	Streptococcus equi	ATCC_35246	Full-length prophage	1	MK448695	Mobile element protein	FIG01116026: hypothetical protein	FIG01114600: hypothetical protein	FIG01116748: hypothetical protein	hypothetical protein	S_equi_FP_ISc	Recombinase	Site-specific recombinase	conserved hypothetical protein, (pXO1-133)	FIG00534210: hypothetical protein	FIG00522620: hypothetical protein	ATGGCACAAAAGGCACATAGTTTATCACACACAAAGTGGATGTGTAAATATCACATTGTGTTTACCCCTAAGTATAGACGAAAAATCATCTATAATCAATATCGGAGCAGTCTAGGCGAGATATTCCACCGTTTATGTCGCTACAAAGGTGTAGAAATCATTGAAGGACATCTCATGCCAGACCATGTTCATATGTTGGTCAGTATTCCTCCGCGAATTAGCGTATTTAGTTTCATGGGCTATTTGAAAGGCAAAAGTGCTCTCATGATGTTTGACAAACACGCCAATCTCAAATATAAGTTTGGGAATCGCCATTTTTGGGCAGAGGGTTATTACGTGAGTACAGTCGGACTTAATGAAGCCACAATAAAGAAATATATTCAAGAGCAGGAAAAGCAT…	ATGACGGTAAAGTTAATTAAGGCAAAACACACCACTAAAAAACAACGAGTCTGTGCCTATGTTAGGGTATCGACCACTAACAGTAGTCAGTTGGATTCCCTTGAGAATCAGATAGCTTATTTTACAAATCTATATGGCAATCGAGATGATGTTACCTTTGTGGGTGTCTATCACGACAAGGGGATTTCAGGTTCAACTGATTATCGCCCTAGCTTTCAAGCTATGATTGAGGATTGTCGGAAGGGGCAAATAGATTTGATACATACCAAGTCTATCTCACGCTTTGCGAGGAGCACCATGACAATACTTGAAGTTAGTCGTGAGTTGAAAGTATTTGGTGTTGGAATCTATTTTGAAGAACAGAACATCAATACACTTTCGAGTGAAGGAGAGGTCATG…
182	Streptococcus equi	CECT_5772	Full-length prophage	1	MK448865	Transcriptional regulator, GntR family	ABC-type multidrug transport system, ATPase component	ABC transporter, ATP-binding protein	Immunoreactive protein Se23.5 (Fragment)	Immunoreactive protein Se23.5 (Fragment)	S_equi_FP_ISe	FIG01114695: hypothetical protein	Immunoglobulin G-endopeptidase (IdeS) / Mac/ Secreted immunoglobulin binding protein (Sib38)	FIG01118971: hypothetical protein	tRNA S(4)U 4-thiouridine synthase (former ThiI)	Cysteine desulfurase (EC 2.8.1.7)	ATGTCTTGGAAATTTGATGAGAAATCTCCTATTTACGCACAGATAGCACAGCATGTTATGCTACAAATTATCAGCCAAGAGATCAAAAGTGGAGATCAGCTGCCGACAGTCCGAGAATATGCTGAAATTGCCGGCGTTAATCCCAACACCATGCAAAGAGCATTTACCGAATTAGAACGTGAAGGCATGGTTTACTCGCAACGAACTGCCGGTCGGTTTGTAACAGATAACCAAGAGCTTATCGCGCGCAAAAGACGAGAGCTGGCCATCAACGAGCTCAAGTCCTTTATTAGCAATATGATCAAAATGGGTTTTGAACGTTCAGAAATCATTCCTGTTTTAAGTACCTTTTTAGAGGAGGGATCAAACTAATGGCACAACTATTACAGCTGCACCACG…	ATGACACAAGCTTGTAAGAAATTTATGGTTTCTACAATGGCTGCCCTAGCTTTGGCAGGAGTCTGCCTAACAGCTTCAACCCACATCAGCAAAGCTGATGACTATGTTTATGGTGACGTGGAATATCTTTTGACGCCTAAGCAAGAAGGATACGATGATTTGGTGTCATTCTTGGAGAGTCTAGGCCTTAACCATTTTGATGCCACTCTTTATTCGGACTCTATGGATATGGCCGGTCGAAATCTCAAAGAACTACTAGCTGGCTTTAAAGACACAACTCCTGATAAAGTTATTTCTGCAGTTCTATCTGAATTAGCTAAATTTTATAACGACTATTCCCCTTTTTAATGAAATAACCCAATAAGTTATCATAGATCAAAACTGCTCGGACAACCTTCC…
183	Streptococcus equi	DSM_20561	Full-length prophage	1	MK448696	Isopentenyl-diphosphate delta-isomerase, FMN-dependent (EC 5.3.3.2)	Phosphomevalonate kinase (EC 2.7.4.2)	Diphosphomevalonate decarboxylase (EC 4.1.1.33)	Mevalonate kinase (EC 2.7.1.36)	Lipid A export ATP-binding/permease protein MsbA	S_equi_FP_ISf	hypothetical protein	Assembly_Gap	Assembly_Gap	Assembly_Gap	Assembly_Gap	TTAGCGGTTTGCCTGATAAAGCCTACCATATAATAAATAATCCACCTGACGCAAATCGCTCAAGGTTCGACAATCTAAAGCACACATGATGAGCTTAAGCTCCTTCTTCCAGCTATTGATCGTAGCGATGATCTGCTCAACTGGATAGGTCTCAACTAACTCCAATACCACTCGCGATAGGCCCACAGCACGTGCCCCCAGCACCAAGCATTTAACCATATCTAAGGGGTGTCTGACACCACCTGAGGCTAAGATCTCCACTTCATCAACCAGACCTTTGGCGTTTAATAGACATTGCACTGTTGTCTGTCCCCAATCGTCTAGGTAAGAGCGATTACTTCCTCTTTGATTTTCGATGTAGGCAAAGGAGGTTCCTCCTCTTCCTGAAATATCAAAGGT…	N/A
184	Streptococcus equi	EQUI0005	Full-length prophage	1	MK448866	Assembly_Gap	Assembly_Gap	Assembly_Gap	Assembly_Gap	Positive transcriptional regulator, MutR family	S_equi_FP_ISh	hypothetical protein	Assembly_Gap	Assembly_Gap	Assembly_Gap	Assembly_Gap	N/A	N/A
185	Streptococcus equi	EQUI0007	Full-length prophage	1	MK448697	Assembly_Gap	Assembly_Gap	Assembly_Gap	Assembly_Gap	hypothetical protein	S_equi_FP_ISh	Positive transcriptional regulator, MutR family	Assembly_Gap	Assembly_Gap	Assembly_Gap	Assembly_Gap	N/A	N/A
186	Streptococcus equi	EQUI0022	Full-length prophage	1	MK448867	Assembly_Gap	Assembly_Gap	Assembly_Gap	Assembly_Gap	Positive transcriptional regulator, MutR family	S_equi_FP_ISh	hypothetical protein	Assembly_Gap	Assembly_Gap	Assembly_Gap	Assembly_Gap	N/A	N/A
187	Streptococcus equi	EQUI0022	Full-length prophage	2	MK448698	Two-component response regulator SA14-24	FIG01114264: hypothetical protein	Long-chain-fatty-acid--CoA ligase (EC 6.2.1.3)	3-ketoacyl-CoA thiolase (EC 2.3.1.16) @ Acetyl-CoA acetyltransferase (EC 2.3.1.9)	FIG01117769: hypothetical protein	S_equi_FP_ISb	S-layer homology domain / putative murein endopeptidase	tRNA-specific adenosine-34 deaminase (EC 3.5.4.-)	Metal-dependent hydrolase (EC 3.-.-.-)	Substrate-specific component BioY of biotin ECF transporter	Zinc finger protein	TTAGTCATAAGCCTTCATGTAGTACCCAACACCACGTCTTGTCAAAATATACTCTGGACGACTCGGTGTATCCTCTATTTTTTCGCGCAGGCGACGGATAGTAACGTCAACGGTTCGAACATCGCCAAAATAATCGTAGCCCCATACGGTCTCAAGCAAATGCTCACGTGTCATGACCTGTCCGATATGGTTTGCCAGATGATGCAGCAATTCAAACTCACGATGGGTCAGCTCAACCTCTTGACCATGCTTTTTAGCGATAAAGGCATCTGGTAAAATCTGTAGATTGCCGATGGTTAGCTCCTGAGAGCCTGAGGAGGCATTTTCTTCGGCTACTGCTGTCTCAATAGTCTCTGTCCGACGCAAATGTGCCTTGACACGCGCCAGCAGCTCACGATT…	ATGAAAAACAAGCTTAGCCTATTCTTGCTGGCAGCACTTACTATAGTCGGTCTCTCAGCCTGTGCATGGAGATCCAATCCTCTTGCTGACAAGGAGCAGCAGTTCGGCCTGACTGGAGCAAGACGTCAGCAGGTGCTTGATCAGATCGATCAACGTTATTATTACCAGCAGCTTAGTCAGGCAGAAAAGGAAAATTACCTTCTCTTGTATGATAGCCTCTCAGCCTTTCACGAGGTGACTAGCCTAGCACCAGCTTCTAAGCATAGCTTGATGACAACCATTGATGCCTTTATGATGGATAATCCTGCCTTTTTCTGGATTACCTCAGCCAACTACCGCTTGGAACGCTCGGATCAGGTGGCCTTCGTTACCTTTCCATTGCCAGAGAAGGTCGAACAA…
188	Streptococcus equi	EQUI0039	Full-length prophage	1	MK448868	Assembly_Gap	Assembly_Gap	Assembly_Gap	Assembly_Gap	hypothetical protein	S_equi_FP_ISh	Positive transcriptional regulator, MutR family	Assembly_Gap	Assembly_Gap	Assembly_Gap	Assembly_Gap	N/A	N/A
189	Streptococcus equi	EQUI0155	Full-length prophage	1	MK448699	Assembly_Gap	Assembly_Gap	Assembly_Gap	Assembly_Gap	hypothetical protein	S_equi_FP_ISh	hypothetical protein	Positive transcriptional regulator, MutR family	Assembly_Gap	Assembly_Gap	Assembly_Gap	N/A	N/A
190	Streptococcus equi	ERR066392	Full-length prophage	1	MK448869	Putative cysteine desulfurase, associated with tRNA 4-thiouridine synthase	tRNA S(4)U 4-thiouridine synthase (former ThiI)	FIG01118971: hypothetical protein	Immunoglobulin G-endopeptidase (IdeS) / Mac/ Secreted immunoglobulin binding protein (Sib38)	FIG01114695: hypothetical protein	S_equi_FP_ISe	Immunoreactive protein Se23.5 (Fragment)	ABC transporter, ATP-binding protein	ABC-type multidrug transport system, ATPase component	Transcriptional regulator, GntR family	DNA polymerase III alpha subunit (EC 2.7.7.7)	ATGATTTATTTTGATAATGCAGCCACTACCAAGCCTTACGAAGAGGCACTTAAAACGTATCAGGAAGTGGCCAGTAAGATTTACGGCAATCCCTCTAGTCTCCATCAGCTAGGAGCCAATGCCAGTCGTATATTGGAGGCTTCGCGCAGGCAAATAGCGGCCTTACTTGATGTAGAGGCTAAAGAGATTTTCTTTACCTCTGGCGGAACGGAAAGCGACAATTGGGCTATCAAGGGGATTGCCTTTGAAAAGTCTCACTTTAGTAAGCACATCATTGTCTCAGCCATTGAGCACCCAGCTGTCAGAGAAAGCGCCAAATGGCTAGAAAGTCAAGGCTTTGAGCTGTCTTATGCTCCTGTCACAGATAAGGGAGTTGTTGATGTCAAAAAGCTAGCTGCC…	ATGAGAAATAATGAGTTGAAGCCTTATGTGATATGGCAAAAAGTGATTAAGCTATTAGGAAGTCTGGCTTTAGTCGGATCTTTTTTGCTAGCCTTTTGGTTTTACAGGCTTGGCATTTTAAATGACAGCAATGCACTCAAGGATCTTGTTCATAGTCACAAGGTCTTTGGCCCCCTTGTTTTTGTCGGTGTGCAAATTGTTCAGATTGTTTTTCCTATTATTCCAGGTGGTATGACAACTATTGCAGGCTTTTTGATTTTTGGTCCTTTGCTGGGTTTTCTTTATAACTATGTTGGTATCTTCATTGGTAGTGTGATTTTATTTTTACTTGTGAAGACCTATGGCAGGCGCTTTATTTTACTGTTTATAGAGGAAAAGACCTTTTACAAGTATGAGAGA…
191	Streptococcus equi	ERR066395	Full-length prophage	1	MK448700	Inner membrane protein YihY, formerly thought to be RNase BN	5-Enolpyruvylshikimate-3-phosphate synthase (EC 2.5.1.19)	Shikimate kinase I (EC 2.7.1.71)	Cell envelope-associated transcriptional attenuator LytR-CpsA-Psr, subfamily F1 (as in PMID19099556)	RNA methyltransferase, TrmA family	S_equi_FP_ISc	Phosphoglycerate mutase family 5	POSSIBLE CONSERVED INTEGRAL MEMBRANE PROTEIN	Transcriptional regulator	Substrate-specific component ThiT of thiamin ECF transporter	Lyzozyme M1 (1,4-beta-N-acetylmuramidase) (EC 3.2.1.17)	TTGGACAAGGTCATATCAAAATGGCAATATGAGCCAATCCAAGCCTTTATGCGCCATTTTCAGAGTGCAGAGATGGATTTGTCAGCGATCGCAGTTGCTTATTACCTTATTTTGACAGCCTTTCCACTCATTGTCATTGCGGCTAATATTTTCCCTTATTTAAATATTGATATTTCAGATTTATTACGCTTAATGAAGGAGCAGCTGCCTAAGGATATTTATCGCTCTGCCTCCTCCATTGTGGTTAATATTTTTTCCAAGCCATCAGGCAGTGTGCTGGGAGTAGCGACCTTGACAGGGCTTTGGACAATGTCGCGAAGCCTAACCTCTCTGCAAAAGGCCTTTAATAAGGCTTATGATGCTTCCGAGCATCGTGATTTTTTGCTCGGTCATTTGGTA…	CTAGGGTGTTACTCTAGTAGTCTTTTTTTGTAAAAATGATGTATCATTCCACCTTAGACAATGAAAGTGTTTGAAATCCAAGGTTTCTATAACGGTTAGGCTGGCATTATCCAGTCCTCCCTGTGCCCGAAGCATACCCGGCTCAAAGCCTAAAAGGGCACGAATAGAAGCTGTCAAATGGGCGCCATGTCCTACTATTAAAACCTGCTGATAGGCCTTATTCTCCAAACTTTTAATGAGCTGATAAAGCCTTTGTGTGGTTTCATAAAGGGATTCAGCCTTAAATTGACTAGGCTTGAATTGAGCTAAGTTGTGATAAAAGGCTGACATCTGACTGGGGTAGATGGCGGATACAGTTGCTATTTTGGTTCCTTCCAGGGTGCCTAGATTCCATTCTCT…
192	Streptococcus equi	ERR066396	Full-length prophage	1	MK448870	Putative cysteine desulfurase, associated with tRNA 4-thiouridine synthase	tRNA S(4)U 4-thiouridine synthase (former ThiI)	FIG01118971: hypothetical protein	Immunoglobulin G-endopeptidase (IdeS) / Mac/ Secreted immunoglobulin binding protein (Sib38)	FIG01114695: hypothetical protein	S_equi_FP_ISe	Immunoreactive protein Se23.5 (Fragment)	ABC transporter, ATP-binding protein	ABC-type multidrug transport system, ATPase component	Transcriptional regulator, GntR family	DNA polymerase III alpha subunit (EC 2.7.7.7)	ATGATTTATTTTGATAATGCAGCCACTACCAAGCCTTACGAAGAGGCACTTAAAACGTATCAGGAAGTGGCCAGTAAGATTTACGGCAATCCCTCTAGTCTCCATCAGCTAGGAGCCAATGCCAGTCGTATATTGGAGGCTTCGCGCAGGCAAATAGCGGCCTTACTTGATGTAGAGGCTAAAGAGATTTTCTTTACCTCTGGCGGAACGGAAAGCGACAATTGGGCTATCAAGGGGATTGCCTTTGAAAAGTCTCACTTTAGTAAGCACATCATTGTCTCAGCCATTGAGCACCCAGCTGTCAGAGAAAGCGCCAAATGGCTAGAAAGTCAAGGCTTTGAGCTGTCTTATGCTCCTGTCACAGATAAGGGAGTTGTTGATGTCAAAAAGCTAGCTGCC…	ATGAGAAATAATGAGTTGAAGCCTTATGTGATATGGCAAAAAGTGATTAAGCTATTAGGAAGTCTGGCTTTAGTCGGATCTTTTTTGCTAGCCTTTTGGTTTTACAGGCTTGGCATTTTAAATGACAGCAATGCACTCAAGGATCTTGTTCATAGTCACAAGGTCTTTGGCCCCCTTGTTTTTGTCGGTGTGCAAATTGTTCAGATTGTTTTTCCTATTATTCCAGGTGGTATGACAACTATTGCAGGCTTTTTGATTTTTGGTCCTTTGCTGGGTTTTCTTTATAACTATGTTGGTATCTTCATTGGTAGTGTGATTTTATTTTTACTTGTGAAGACCTATGGCAGGCGCTTTATTTTACTGTTTATAGAGGAAAAGACCTTTTACAAGTATGAGAGA…
193	Streptococcus equi	ERR066538	Satellite prophage	1	MK448351	hypothetical protein	NAD-dependent oxidoreductase	FIG01114292: hypothetical protein	3-oxoacyl-[acyl-carrier protein] reductase (EC 1.1.1.100)	FIG01114304: hypothetical protein	S_equi_SP_ISb	D-alanyl-D-alanine carboxypeptidase (EC 3.4.16.4)	Valyl-tRNA synthetase (EC 6.1.1.9)	FIG01114110: hypothetical protein	acetyltransferase, GNAT family	hypothetical protein	ATGGAAAAAACAGCTAATGCTCAGCCATTGAAGGGTCTCAAGCTATCAGGAGCAAGACCTGTGCTGATAGGGCAAGAAAGGCATCACCTCCCAAGACAAACAGCACAGCACTAGTCTATAGCTGCTAGTTGCTCTTAGCTATTACTCTCTAGCGAAGCTGCTGCCTGCTCTAAAACAGCCATGACTGCCTTGCTGTGCTCCAAGGCCTGCTCTGCCCTTTCCATGTTCTTATTAGAGATAATATCTGAAAAGGCAACAAATTCATCGTACATGCGATGGGACGAGTGGTTAAGATTAACGGTCCTTGCTTGCTCACCTCGAATGGCTAGTAAAAGCTCTGGTACAGCATTAGGAGCACCTAAAACAGAAAGAAAGCCTTTATTCCCCTGAATCGTAGAG…	CTATTTTATTATGACACTGATGCCTTCTGGGATATTGTCATAAAACCATTTGGCGTCTGCTCTGCTCATGCGGACACAGCCATGCGAGGCTGGCTGTCCCAGTTTTTCTGCCTCCTCTGGAATTTCATTGCCATATTGGTCTGTTGGTAGGCTGTGAAACAGATAAATACCATGATCCTTAAAGGAAACCCAATAATAAGCCCCTTCTCCTGACTCATGATTGAAGAAAAAATCTCCTCTCTCAGGCTCAATGACAAAGGTACCTGTCGGTGTTGGACTTTCCTTTGCTCCTGTTGACACGCTGGTCTTAAAAACAACCTTCCCATCTCCTATAATGGTCATGACTTGATCTGCAATCGACACATGAACAGATAACTCCTGATAGCTAGCAAGATCAGG…
194	Streptococcus equi	ERR066541	Satellite prophage	1	MK448352	hypothetical protein	NAD-dependent oxidoreductase	FIG01114292: hypothetical protein	3-oxoacyl-[acyl-carrier protein] reductase (EC 1.1.1.100)	FIG01114304: hypothetical protein	S_equi_SP_ISb	D-alanyl-D-alanine carboxypeptidase (EC 3.4.16.4)	Valyl-tRNA synthetase (EC 6.1.1.9)	FIG01114110: hypothetical protein	acetyltransferase, GNAT family	hypothetical protein	ATGGAAAAAACAGCTAATGCTCAGCCATTGAAGGGTCTCAAGCTATCAGGAGCAAGACCTGTGCTGATAGGGCAAGAAAGGCATCACCTCCCAAGACAAACAGCACAGCACTAGTCTATAGCTGCTAGTTGCTCTTAGCTATTACTCTCTAGCGAAGCTGCTGCCTGCTCTAAAACAGCCATGACTGCCTTGCTGTGCTCCAAGGCCTGCTCTGCCCTTTCCATGTTCTTATTAGAGATAATATCTGAAAAGGCAACAAATTCATCGTACATGCGATGGGACGAGTGGTTAAGATTAACGGTCCTTGCTTGCTCACCTCGAATGGCTAGTAAAAGCTCTGGTACAGCATTAGGAGCACCTAAAACAGAAAGAAAGCCTTTATTCCCCTGAATCGTAGAG…	CTATTTTATTATGACACTGATGCCTTCTGGGATATTGTCATAAAACCATTTGGCGTCTGCTCTGCTCATGCGGACACAGCCATGCGAGGCTGGCTGTCCCAGTTTTTCTGCCTCCTCTGGAATTTCATTGCCATATTGGTCTGTTGGTAGGCTGTGAAACAGATAAATACCATGATCCTTAAAGGAAACCCAATAATAAGCCCCTTCTCCTGACTCATGATTGAAGAAAAAATCTCCTCTCTCAGGCTCAATGACAAAGGTACCTGTCGGTGTTGGACTTTCCTTTGCTCCTGTTGACACGCTGGTCTTAAAAACAACCTTCCCATCTCCTATAATGGTCATGACTTGATCTGCAATCGACACATGAACAGATAACTCCTGATAGCTAGCAAGATCAGG…
195	Streptococcus equi	ERR066561	Satellite prophage	1	MK448353	hypothetical protein	NAD-dependent oxidoreductase	FIG01114292: hypothetical protein	3-oxoacyl-[acyl-carrier protein] reductase (EC 1.1.1.100)	FIG01114304: hypothetical protein	S_equi_SP_ISb	D-alanyl-D-alanine carboxypeptidase (EC 3.4.16.4)	Valyl-tRNA synthetase (EC 6.1.1.9)	FIG01114110: hypothetical protein	acetyltransferase, GNAT family	hypothetical protein	ATGGAAAAAACAGCTAATGCTCAGCCATTGAAGGGTCTCAAGCTATCAGGAGCAAGACCTGTGCTGATAGGGCAAGAAAGGCATCACCTCCCAAGACAAACAGCACAGCACTAGTCTATAGCTGCTAGTTGCTCTTAGCTATTACTCTCTAGCGAAGCTGCTGCCTGCTCTAAAACAGCCATGACTGCCTTGCTGTGCTCCAAGGCCTGCTCTGCCCTTTCCATGTTCTTATTAGAGATAATATCTGAAAAGGCAACAAATTCATCGTACATGCGATGGGACGAGTGGTTAAGATTAACGGTCCTTGCTTGCTCACCTCGAATGGCTAGTAAAAGCTCTGGTACAGCATTAGGAGCACCTAAAACAGAAAGAAAGCCTTTATTCCCCTGAATCGTAGAG…	CTATTTTATTATGACACTGATGCCTTCTGGGATATTGTCATAAAACCATTTGGCGTCTGCTCTGCTCATGCGGACACAGCCATGCGAGGCTGGCTGTCCCAGTTTTTCTGCCTCCTCTGGAATTTCATTGCCATATTGGTCTGTTGGTAGGCTGTGAAACAGATAAATACCATGATCCTTAAAGGAAACCCAATAATAAGCCCCTTCTCCTGACTCATGATTGAAGAAAAAATCTCCTCTCTCAGGCTCAATGACAAAGGTACCTGTCGGTGTTGGACTTTCCTTTGCTCCTGTTGACACGCTGGTCTTAAAAACAACCTTCCCATCTCCTATAATGGTCATGACTTGATCTGCAATCGACACATGAACAGATAACTCCTGATAGCTAGCAAGATCAGG…
196	Streptococcus equi	F43	Full-length prophage	1	MK448871	Assembly_Gap	Assembly_Gap	Assembly_Gap	Assembly_Gap	hypothetical protein	S_equi_FP_ISh	Positive transcriptional regulator, MutR family	Assembly_Gap	Assembly_Gap	Assembly_Gap	Assembly_Gap	N/A	N/A
197	Streptococcus equi	Sz105	Full-length prophage	1	MK448701	tRNA S(4)U 4-thiouridine synthase (former ThiI)	FIG01118971: hypothetical protein	Immunoglobulin G-endopeptidase (IdeS) / Mac/ Secreted immunoglobulin binding protein (Sib38)	hypothetical protein	FIG01114695: hypothetical protein	S_equi_FP_ISe	Immunoreactive protein Se23.5 (Fragment)	ABC transporter, ATP-binding protein	ABC-type multidrug transport system, ATPase component	Transcriptional regulator, GntR family	DNA polymerase III alpha subunit (EC 2.7.7.7)	ATGAAATATTCAGAAATAATGGTTCGTCATGGGGAATTATCGACCAAAGGAAAAAACCGTATGCGGTTTATTAATCGGCTAAAAGCTAATATTCAAGATGTTCTTTCTGCCTATCCTGAGGTGACAGTCAGATCAACTCGAGACAGGACCCATGTTTTACTTAATGGTGCAGATGATAGGTCTGTGATTGAAGCCTTAAAGCCGGTGTTTGGTATTCAGGGCTTATCTCCTGTCTATAAAGTTGAAAAAAGTGTCCCTGTACTGATAGCAGCAGTTCAGGAGATTATGAGCTCCTTGTATCGCGAAGGGCTAACCTTTAAAATATCCAGCAAGCGTAGTGACCATCAGTTTGAGCTAGATAGCCGCGACCTCAACCACACCTTAGGAGCAGCCGTCTTT…	TTGAAGCCTTATGTGATATGGCAAAAAGCGATTAAGCTATTAGGAAGTCTGGCTTTAGTCGGATCTTTTTTGCTAGCCTTTTGGTTTTACAGGCTTGGCATTTTAAATGACAGCAATGCACTCAAGGATCTTGTTCATAGTCACAAGGTTTTTGGCCCCCTTGTTTTTGTCGGTGTGCAAATTGTTCAGATTGTTTTTCCTATTATTCCAGGTGGTATGACAACTATTGCAGGCTTTTTGATTTTTGGTCCTTTGCTGGGTTTTCTTTATAACTATGTTGGTATCTTCATTGGTAGTGTGATTCTGTTTTTACTTGTGAAGACCTATGGTAGGCGCTTTATTTTACTGTTTATAGAGGAACAGACCTTTTACAAGTATGAGAGAAAATTAGAGACGCCA…
198	Streptococcus equi	Sz35	Satellite prophage	1	MK448354	Assembly_Gap	Assembly_Gap	Assembly_Gap	FIG01114091: hypothetical protein	Enolase (EC 4.2.1.11)	S_equi_SP_ISa	hypothetical protein	Predicted hydrolase (HAD superfamily)	hypothetical protein	hypothetical protein	5'-nucleotidase (EC 3.1.3.5)	N/A	TTAGTTTTGATAAGCACAATCCGCTGTTGACTGTATAAACCGTATATGATACAAAATAAGAGCCTGTAGCAGTGAAACCACTAGCTCTAGTGCTGTGGGCTGCTGGGTCTCTAGCTGTGCTGGCTTGCAGAGGAAGGAGAGATTTGGTGGCTGTAGAGGCATTGGGAATGACAGCGAGAACAAGGAGGTATGTGATGACTAAGTGGTTATTTTTTGATGTGGGCTCAACCCTAATTGATGAATCTCTCGCTTTTAAAGCGTTTATGGGGAAATGGCGTGTCAGCTTAGCTCGTTATGGAAGAGTGTTAACGGAAGAGGAGCTGTTGTCGATTATCAATGAGCTTGTCACATCAGGCGTTTGTGATTTTAATCGGCTTTGGCAGCGTCTTGCTCCTAAGG…
199	Streptococcus equinus	2B	Full-length prophage	1	MK448702	ABC-type multidrug transport system, ATPase component	Transcriptional regulator, GntR family	DNA polymerase III alpha subunit (EC 2.7.7.7)	6-phosphofructokinase (EC 2.7.1.11)	Pyruvate kinase (EC 2.7.1.40)	S_equinus_FP_ISd	Signal peptidase I (EC 3.4.21.89)	Glucosamine--fructose-6-phosphate aminotransferase [isomerizing] (EC 2.6.1.16)	Alkylphosphonate utilization operon protein PhnA	ABC transporter membrane-spanning permease - glutamine transport	ABC-type polar amino acid transport system, ATPase component	CTAAGCTTTGTAAGTCTCACGGAAAAGTGAATCAATAGATTTTCCGTGTTCTTCACGAATATCATCGGTATTACCTTGTAAAATGATTTTACCGTCTTTTAGGAAAATAATCTCATCAAGAATTGGTTCAATTTCTGAGATGAGGTGTGTTGAAATAATGACAGAAGCGTCTTCACAATAGTTGTTGATAATCGTGCGTAAAATATAATCACGAGCAGCAGGATCCACCCCGCCAATTGGCTCATCAAGAATGTATAGTTTTGCTTGACGGCTCATGACCAAAATTAATTGGACTTTTTCCTTGTTCCCTTTTGATAAATTTTTAAGAATGTCCTCAGGGTCTAGATTTAAATCTTTTAAAAGGTGCTCGGCTTTTTCACGAGAAAAATCTTCGTAGAA…	ATGGTTAAACGCGATTTTATACGAAATATTATTATAGTTTTAATTGCCATTTTGGTACTGTTTTTGTTGAGAATTTTTGTATTTTCAACATTTAAGGTGCATAAGGATGCTGCTAATTCTTATTTGTCGAATGGCGATGTAGTAGTAGTTAATCGCAATCGTGAGCCCCGTTATAAAGATTTTATCGTTTATAAGAAAGATGATATCTTTTATATCAGTCGTGTTGTTGCTACAGCTGGACAAAGCGTGACCGTAATGGATGATATTCTTTATGTTAATAATGAAGTTAAAGAAGAGCCTTACGTTGGTAAAATTAAATCTGAGTATTCTTCAACATCAGATACACAGCAACCGTTTACTTCTGATTTTTCTGTAAGTACTATTACCAATGGGAAATAC…
200	Streptococcus equinus	AG46	Satellite prophage	1	MK448356	Sodium/glycine symporter GlyP	6-phospho-beta-glucosidase (EC 3.2.1.86)	Phosphoglycerate mutase family	Hypothetical, related to broad specificity phosphatases COG0406	Permease	S_equinus_SP_ISb	DNA repair protein RadC	Redox-sensitive transcriptional regulator (AT-rich DNA-binding protein)	FIG01114333: hypothetical protein	Cysteine desulfurase (EC 2.8.1.7)	Ribose-phosphate pyrophosphokinase (EC 2.7.6.1)	CTAGTCTTTATTTTGATAATTATTAAAATATTGTTTAGTTTCTTTGATAATAATTGGTGAAAGAGCAAGCAGTGCAATCAAGTTTGGAATAGCCATTAAACCATTAACAATATCTGCAATCACCCAGATTGTTTCAAGGCTAATGTATCCACCCAAGGCAACCATGATAATGAAAATAACACGGTAAACTGGAATTGCTTTAGTCCCAAAAAGAAATTCGAAACAACGTTCTCCGTAGTAACCCCATCCAAGAATTGTTGTAAAGGCAAAGAGAATTAAACTAATTGTCAATGCGTAAACACCAAAGTTACCAAAGACAGTAGAGAACGCTGATTGCGTTAGAGTTGCGCCATTAAGGTTGCTTGTCCAGCCACCAGTAACGATGATTGATAGACCTGT…	ATGTACACAATTGAGATGAAAGCAGATGCTATGCTACCGCGTGAGCGTTTGCGAGATTTAGGAGCAGAGCAACTAAGCAATCAGGAATTATTGTCGATTTTATTACGTACAGGCACAAAGACTAGACCTGTTTTAGAAGTGGCAAATGATATTTTAAAACACATTGACAGCTTAGCGGATTTTCAGCATCTATCTTTACAAGAATTGCAAAAAATTAAGGGAATTGGTCACGTGAAGTCCATTGAAATTAAAGCGATGCTTGAATTAGCTAAGCGCATCAGCAAGGCAGAGTACGTCCAAAAAGAGCGCATTATGAGCAGTGAACGTCTAGCTAGAAAGATGATGCTAGAACTTAGTGACCAAAAGCAAGAGCATCTAGTAGCCATTTACCTAGATACG…
201	Streptococcus equinus	C277	Satellite prophage	1	MK448357	Di-/tripeptide transporter	Dihydroorotate dehydrogenase, catalytic subunit (EC 1.3.3.1)	regulatory protein, ArsR	Lead, cadmium, zinc and mercury transporting ATPase (EC 3.6.3.3) (EC 3.6.3.5); Copper-translocating P-type ATPase (EC 3.6.3.4)	Phosphoglycerate mutase (EC 5.4.2.1)	S_equinus_SP_ISc	Transcriptional repressor for NAD biosynthesis in gram-positives	Substrate-specific component NiaX of predicted niacin ECF transporter	Cell division protein FtsI [Peptidoglycan synthetase] (EC 2.4.1.129)	Recombination protein RecR	D-alanine--D-alanine ligase (EC 6.3.2.4)	ATGGAAAATAATAAAATAGAACAAACTTTTTTTGGACAACCTAAAGCTTTGTTTACACTATTCCAAACAGAACTTTGGGAACGTTTTTCTTACTATGGCATGCGTGCCATCTTGATTTACTACTTGTATGCATCAGTTACTGCGCCGAACGCAGGTTTGGGACTTCCTAAACCACAAGCGATGGCGATTGTTAGTATCTATGGTGCATTAGTATATCTTTCAGGTATTATTGGTGGATGGTTCGCAGACCGTGTTCTGGGAGCATCTCAAACAATCTTCATCGGTGGTATTCTTATCACTCTTGGTCACATTGTTTTAGCCGTTCCTTTTGGATTAACATCTCTGTTTATCTCCCTTTTCTTCATTATCTTGGGAACTGGGATGTTGAAACCTAACATT…	ATGAAAGCAGCAGAGCGCCGTCAAAAAATTATTGATATTTTAAGTCAGACACAAGTTCCCATTTCAGCCAGTACTTTAGCAAGCCAGCTTGGTGTTAGTCGTCAAATCATCGTTGGAGATGTTGCTTTACTTCGAGCAGCAAATCATGATGTGATTTCAACACCTAAAGGATATGTTTTGTCACAAGCACTTTATTCGCATCAATTTATTGGAAAGATTGCTTGTCAACACGGTCCAGAAAGAACAAAAGAAGAATTGGACTGTGTGGTTTCTAAAGGTGGTATTATGGTTGATGTGGAGGTTGAGCATCCGGTTTACGGGATGTTAACGGCACCACTTAATATTAAAAGCAAAGAAGATATTGATAATTTTGTAGACAAGGTTGAGCATTCTAATGCG…
202	Streptococcus equinus	ES1	Full-length prophage	1	MK448873	Phosphoglycerate mutase family 5	Transcriptional regulator	putative autolysin; amidase	Phage lysin, glycosyl hydrolase, family 25	Glutathione peroxidase family protein	S_equinus_FP_ISa	hypothetical protein	Glutathione peroxidase family protein	Oligoendopeptidase F (EC 3.4.24.-)	Phosphoenolpyruvate carboxylase (EC 4.1.1.31)	Cell division protein FtsW	TTATTTTTCTTTATAGTAAGTGTCATTCCATTTGATGCATGAAAATTGTTCAAAATCAAAGGTTTCAAGAACAGTGACACTTCCGTTATCTAATCCACCGTTAGAGCGTAAAACAGCAGGTTCATAGCCAAGTAAACTACGAATTGATGCGGTAAAGTTTGCGCCGTGACCGACCAGTAGCACATGTTGGTAGCCGCGTCCTTTCATTGAGCGGATAAAACTTCTAACACGTTTTGTGGTTTGGTAGACAGACTCAGCATCAAAAATATCATTGTTAAATTTTGCTAAGTTGTGTTTGAAGGCATCCAATTGTTTTGGGTAAATGTCAGCCATTGTTGAAATTTTGCTGCCTTCTAATTTTCCAAGATGCCATTCACGAAGAGCTGGTTGAAAACTGAT…	ATGACTATTGCTGATTTAAACAAAATAAAAAAACTGTTGGAGACAACAACAGCTTATAAAATTTCAAAGGCTACTGGAATTGGTGAAACTACCATCAGCCGTTGGACAACTGGGAAAACACCGCTTGAAAAAATGAGCTTTAAAAATGCTATTAAGCTTACACAATATGCAAATGAACGTGAGGGAAAAATAATGAACGCTAAAGAATTACTTGAACAAATTAAGAACAACGAAGTACAATATGCAATCGTAGATGATAAAGGCGCAGCATACTGCAATAGCGACACAGACAACGTTATGGATATTTATGGTTTAACTGATGAAGAAAACGGTCATTTCTACGGCGTATATGGTGACGCTGTAGATGGTCAAATTGATAGTCGAAATGCTTCTGATGAA…
203	Streptococcus equinus	ES1	Satellite prophage	1	MK448358	Di-/tripeptide transporter	Dihydroorotate dehydrogenase, catalytic subunit (EC 1.3.3.1)	regulatory protein, ArsR	Lead, cadmium, zinc and mercury transporting ATPase (EC 3.6.3.3) (EC 3.6.3.5); Copper-translocating P-type ATPase (EC 3.6.3.4)	Phosphoglycerate mutase (EC 5.4.2.1)	S_equinus_SP_ISc	Transcriptional repressor for NAD biosynthesis in gram-positives	Substrate-specific component NiaX of predicted niacin ECF transporter	Cell division protein FtsI [Peptidoglycan synthetase] (EC 2.4.1.129)	Recombination protein RecR	D-alanine--D-alanine ligase (EC 6.3.2.4)	ATGGAAAATAATAAAATAGAACAAACTTTTTTTGGACAACCTAAAGCTTTGTTTACACTATTCCAAACAGAACTTTGGGAACGTTTTTCTTACTATGGCATGCGTGCCATCTTGATTTACTACTTGTATGCATCAGTTACTGCGCCGAACGCAGGTTTGGGACTTCCTAAACCACAAGCGATGGCGATTGTTAGTATCTATGGTGCATTAGTATATCTTTCAGGTATTATTGGTGGATGGTTCGCAGACCGTGTTCTGGGAGCATCTCAAACAATCTTCATCGGTGGTATTCTTATCACTCTTGGTCACATTGTTTTAGCCGTTCCTTTTGGATTAACATCTCTGTTTATCTCCCTTTTCTTCATTATCTTGGGAACTGGGATGTTGAAACCTAACATT…	ATGAAAGCAGCAGAGCGCCGTCAAAAAATTATTGATATTTTAAGTCAGACACAAGTTCCCATTTCAGCCAGTACTTTAGCAAGCCAGCTTGGTGTTAGTCGTCAAATCATCGTTGGAGATGTTGCTTTACTTCGAGCAGCAAATCATGATGTGATTTCAACACCTAAAGGATATGTTTTGTCACAAGCACTTTATTCGCATCAATTTATTGGAAAGATTGCTTGTCAACACGGTCCAGAAAGAACAAAAGAAGAATTGGACTGTGTGGTTTCTAAAGGTGGTATTATGGTTGATGTGGAGGTTGAGCATCCGGTTTACGGGATGTTAACGGCACCACTTAATATTAAAAGCAAAGAAGATATTGATAATTTTGTAGACAAGGTTGAGCATTCTAATGCG…
204	Streptococcus equinus	GA-1	Satellite prophage	1	MK448359	Arsenate reductase (EC 1.20.4.1)	Exodeoxyribonuclease III (EC 3.1.11.2)	Transcriptional regulator, ArsR family	FIG038982: hypothetical protein	FIG01118952: hypothetical protein	S_equinus_SP_ISa	Methionyl-tRNA synthetase (EC 6.1.1.10)	tRNA-dependent lipid II-Ala--L-alanine ligase	FIG01114304: hypothetical protein	3-oxoacyl-[acyl-carrier protein] reductase (EC 1.1.1.100)	FIG01114292: hypothetical protein	ATGCTGACGTTTTATGAATATCCAAAATGTACGACTTGCCGTCGTGCTAAGGCTGAGCTACAAGGAATGAAAATGGAATTTGAAGCGATTGATTTGACAGTTGACACACCAAAAGCTGAAGAAATCAAGGCATGGATGGAGAATTCTGATTTTACAATTAAAAACTTTTTTAACACAAGCGGTCAAGCATACCGAGCACTTGGCCTGAAAGATAAAGTTGATTCTTTGACAGCTGATGAGGCAGCGACTATCCTTGCCTCAGATGGAATGCTAATTAAACGACCAGTTTTGGTCAAAGATGGAAAAGTTCTTCAACTCGGTCACCGTAAATCATACGAAGAGTTGTTGGAAGAATAAACAAAGCACCTAAGTGTTAAACTTAGGTGGTTTTATGTGTTT…	ATGACTAGTAAACAACCATTTTATATTACAACACCGATTTACTACCCATCTGGTAAACTTCACATCGGTTCTGCTTACACAACAATTGCTTGTGACGTTTTAGCACGTTACAAACGTATGATGAACTATGATGTTTTCTATTTGACTGGTCTTGATGAACACGGTCAAAAAATTCAACAAAAAGCTGAAGAAGCTGGCATCACACCACAAGCATACGTTGACGGCATGGCTGCTGATGTTAAAAAACTTTGGGAAATGCTTGATATCTCATATGATAAATTTATCCGTACAACTGATGATTATCATGAAAAAGTTGTTGCTGAAGTTTTTGAAAAATTGTTGGCACAAGATGATATCTATCTAGGTGAATATTCTGGTTGGTACTCAGTCTCAGATGAA…
205	Streptococcus equinus	H24	Satellite prophage	1	MK448360	Sodium/glycine symporter GlyP	6-phospho-beta-glucosidase (EC 3.2.1.86)	Phosphoglycerate mutase family	Hypothetical, related to broad specificity phosphatases COG0406	Permease	S_equinus_SP_ISb	DNA repair protein RadC	Redox-sensitive transcriptional regulator (AT-rich DNA-binding protein)	FIG01114333: hypothetical protein	Cysteine desulfurase (EC 2.8.1.7)	Ribose-phosphate pyrophosphokinase (EC 2.7.6.1)	CTAGTCTTTATTTTGATAATTATTAAAATATTGTTTAGTTTCTTTGATAATAATTGGTGAAAGAGCAAGCAGTGCAATCAAGTTTGGAATAGCCATTAAACCATTTACAATATCTGCAATAACCCAGATTGTTTCAAGGCTAATGTATCCGCCCAAGGCAACCATGATAATGAAAATAACACGGTAAACTGGAATTGCTTTAGTCCCAAAAAGAAATTCGAAACAACGTTCTCCGTAGTAACCCCATCCAAGAATTGTTGTAAAGGCAAAGAGAATTAAACTAATTGTCAATGCGTAAACACCAAAGTTACCAAAGACAGTAGAGAACGCTGATTGCGTTAGAGTTGCTCCATTGAGGTTGCTTGTCCAGCCACCTGTAACGATGATTGATAGACCTGT…	ATGTACACAATTGAGATGAAAGCAGATGCTATGCTACCGCGTGAGCGTTTGCGAGATTTAGGAGCAGAGCAACTAAGCAATCAGGAATTATTGTCGATTTTATTACGTACGGGAACAAAGACTAGACCTGTTTTAGAAGTGGCAAATGATATTTTAAAACACATTGACAGCTTAGCGGATTTTCAGCATCTATCTTTACAAGAATTGCAAAAAATTAAGGGAATTGGTCACGTGAAGTCCATTGAAATTAAAGCGATGCTTGAATTAGCTAAGCGCATCAGCAAGGCAGAATATGTCCAAAAAGAGCGTATTATGAGCAGTGAACGTCTAGCTAGAAAGATGATGCTGGAACTTAGTGACCAAAAGCAAGAGCATCTAGTAGCCATTTACCTAGATACG…
206	Streptococcus equinus	JB1	Full-length prophage	1	MK448874	DNA-directed RNA polymerase beta subunit (EC 2.7.7.6)	DNA-directed RNA polymerase beta' subunit (EC 2.7.7.6)	DNA binding protein, FIG046916	Late competence protein ComGA, access of DNA to ComEA	Late competence protein ComGB, access of DNA to ComEA	S_equinus_FP_ISf	hypothetical protein	hypothetical protein	Late competence protein ComGC, access of DNA to ComEA, FIG007487	Late competence protein ComGD, access of DNA to ComEA, FIG038316	Late competence protein ComGE, FIG075573	TTGGCAGGACATGAAGTTCAGTACGGGAAACACCGTACACGTCGTAGCTTTTCAAGAATCAAGGAAGTTCTTGATTTACCTAACTTGATTGAAATTCAAACGGATTCTTTTAAAGACTTCTTGGATAACGGATTAAGAGAAGTTTTTGAAGATGTACTTCCAATTACAAACTTTACGGATACTATGGAACTTGAATTTGTTGGTTACGAATTGAAAGAGCCTAAGTATACGCTTGAAGAAGCTCGTATCCACGATGCATCTTACTCAGCACCTATTTTTGTAACCTTCCGTTTGATTAACAAAGAAACAGGAGAAATCAAAACTCAAGAAGTTTTCTTCGGTGATTTCCCAATTATGACTGAAATGGGTACATTCATCATCAACGGTGGTGAACGTATT…	ATGAAAACCTCAGAAATAATTGAGCTTATCAGTTCAATCGGAATTGCTTTAACAGGTTTTGGTTCAGCCTTAACGGGCGTAGCCAAAGTAATCAAAGCAACAAAAAAAGAACCTCAAAAAACAGCCCAACCAAGGAAGTTTAAATAAGGTTCTGTAGTGGGAACGGGAGCGAAAGCTCCCACACCTACTATGTTGAGTATATCATAACTGGTTAAAATTATGAAGTATTTTATTATTTTTGCTTTTGTATTCTTAGTATATCTATGGATAGCAAAAGATGATTAAAGGGAAGTAATATGATTGAAGTATTATCAAAACAAGAAATTTTAAACTTACTAACGAATAATTCACGTTATCAGATTTCTAAAGCAACAGGAATATCTGAACAGACGTTATCAA…
207	Streptococcus equinus	JB1	Full-length prophage	2	MK448703	FIG01114490: hypothetical protein	SSU ribosomal protein S1p	LrgA-associated membrane protein LrgB	Antiholin-like protein LrgA	Immunoreactive protein Se23.5 (Fragment)	S_equinus_FP_ISd	ABC transporter, ATP-binding protein	ABC-type multidrug transport system, ATPase component	Transcriptional regulator, GntR family	DNA polymerase III alpha subunit (EC 2.7.7.7)	6-phosphofructokinase (EC 2.7.1.11)	ATGAGCAAAAAAGATAAAAAAATCGAAATTCAACTTGCTGACGCCAAAGTTGCCATCAACAATGCTAATGTCGATGGTTATAATTTGACTGCTGGAAAAAAAGTTATCGGTGAAATTGCTGAGCTTGATAACAAATTTGCTGTTGTCAAAAACGGAGAAGTTGAAGCACTTTTCAAAACTTTAGAGCAAGCAATTGAAAGTATTATTGAAAATTACAACTTAAATCGCTAAAAAATAGCGAAAAGTACTTGTCAGAGAACAAAAACTATGCTAGAATAGTTTTTGTCGTAACGGAAGGGTAGCGAAGAGGCTAAACGCGGCGGACTGTAAATCCGCTCCTTCGGGTTCGGGGGTTCGAATCCCTCCCCTTCCATTTCTGAAATGAAAATTTTAGAAAGT…	TTATTGAATATTAATTTTGTTTTTTAGCAAGTAATGTGTTGCTAAGTAGAAGATGGCACCTTCGATAAAGCACTCAATACAAGAATAGATAAAGAAATGGATAGTAAGGTCACTATTTAGTTCGTGACTTCCGAGGATTTCAGACACTAATAAAACGATGAATGAAACGACGAAGTAGGCAACGAATGCCATAAGACCACGTCTATTAGCAAATAATTGACCAATTGTAATAGCTAAGTAGATGAGCAAAATTCCTGAAATAGAAGAGATTGCTAACCAAAGAAAACCAATTCCCCATTCGACAGGAGTGAGCATTTTAGCTAATTGTGGTAGGAAGGCTAAGAAATGACCTAACCCAAAAATCGGTATAACAAGCAATGTCACACCAATGGTAACAAC…
208	Streptococcus equinus	MPR1	Satellite prophage	1	MK448361	Tryptophanyl-tRNA synthetase (EC 6.1.1.2)	Inosine-5'-monophosphate dehydrogenase (EC 1.1.1.205)	Putative sugar uptake protein SpyM3_1856/SPs1852	DNA recombination and repair protein RecF	FIG002958: hypothetical protein	S_equinus_SP_ISe	FIG001621: Zinc protease	FIG009210: peptidase, M16 family	Transcriptional regulator in cluster with unspecified monosaccharide ABC transport system	CDP-diacylglycerol--glycerol-3-phosphate 3-phosphatidyltransferase (EC 2.7.8.5)	ATPase component of general energizing module of ECF transporters	ATGGCAAAACCAATTATTTTAACAGGTGACCGTCCAACAGGTAAATTGCACTTGGGACACTATGTTGGAAGTTTGAAAAATCGTGTTCTTCTACAAAATGAAGATAAATATGACATGTTTGTTTTCTTGGCTGACCAACAAGCTTTGACAGACCATGCTAAAGAATCTGAAATTATCAGAGAATCAGTAGGAAATGTTGCACTTGATTATCTTTCTGTAGGTCTTGACCCAGCTAAATCAACAATTTTTATTCAAAGCCAAATCCCTGAGTTAGCTGAATTGACAATGTACTACATGAACCTTGTTTCATTGTCACGTTTGGAACGCAATCCTACAGTTAAGACAGAAATTGCACAAAAAGGATTTGGAAGCTCAATCCCAACAGGATTTTTGGTTTAT…	ATGAAAATAGTTGATGGTGTTGAGTTACATTTAATTAAAAATGAAAAATTCAAGATGAACCACATTACCTTTCGTTTTTCTGGGGATTTTAATCAAAAAACGGTTGCGAGACGTGTTTTAGTGGCTCAAATTTTGGCAACTGCTAACGCCAAATACCCGACTGCTCAGCGCTTTAGAGAACGCTTGGCAAGCTTATACGGAGCCACTTTATCAACTAAAGTGTCAACGAAGGGACTAGTTCACATTGTTGATATTGAATTATCATTTATGAAAAATCGATATACAATGGCTAAAGAAAATCTTTTAGAAGAAGCCATTGATTTTTTGTATCAGGTTCTTTTTTCTCCGCTTGTCACTGTTGAGCAGTATCAATCCAAACTTTTTGAACTTGAACAAACT…
209	Streptococcus equinus	MPR2	Satellite prophage	1	MK448362	Tryptophanyl-tRNA synthetase (EC 6.1.1.2)	Inosine-5'-monophosphate dehydrogenase (EC 1.1.1.205)	Putative sugar uptake protein SpyM3_1856/SPs1852	DNA recombination and repair protein RecF	FIG002958: hypothetical protein	S_equinus_SP_ISe	FIG001621: Zinc protease	FIG009210: peptidase, M16 family	Transcriptional regulator in cluster with unspecified monosaccharide ABC transport system	CDP-diacylglycerol--glycerol-3-phosphate 3-phosphatidyltransferase (EC 2.7.8.5)	ATPase component of general energizing module of ECF transporters	ATGGCAAAACCAATTATTTTAACAGGTGACCGTCCAACAGGTAAATTGCACTTGGGACACTATGTTGGAAGTTTGAAAAATCGTGTTCTTCTACAAAATGAAGATAAATATGACATGTTTGTTTTCTTGGCTGACCAACAAGCTTTGACAGACCATGCTAAAGAATCTGAAATTATCAGAGAATCAGTAGGAAATGTTGCACTTGATTATCTTTCTGTAGGTCTTGACCCAGCTAAATCAACAATTTTTATTCAAAGCCAAATCCCTGAGTTAGCTGAATTGACAATGTACTACATGAACCTTGTTTCATTGTCACGTTTGGAACGCAATCCTACAGTTAAGACAGAAATTGCACAAAAAGGATTTGGAAGCTCAATCCCAACAGGATTTTTGGTTTAT…	ATGAAAATAGTTGATGGTGTTGAGTTACATTTAATTAAAAATGAAAAATTCAAGATGAACCACATTACCTTTCGTTTTTCTGGGGATTTTAATCAAAAAACGGTTGCGAGACGTGTTTTAGTGGCTCAAATTTTGGCAACTGCTAACGCCAAATACCCGACTGCTCAGCGCTTTAGAGAACGCTTGGCAAGCTTATACGGAGCCACTTTATCAACTAAAGTGTCAACGAAGGGACTAGTTCACATTGTTGATATTGAATTATCATTTATGAAAAATCGATATACAATGGCTAAAGAAAATCTTTTAGAAGAAGCCATTGATTTTTTGTATCAGGTTCTTTTTTCTCCGCTTGTCACTGTTGAGCAGTATCAATCCAAACTTTTTGAACTTGAACAAACT…
210	Streptococcus equinus	MPR4	Full-length prophage	1	MK448875	Transcriptional regulator, TetR family	Acid-resistant locus arl7 (Fragment)	Hypothetical ATP-binding protein UPF0042, contains P-loop	FIG002813: LPPG:FO 2-phospho-L-lactate transferase like, CofD-like	FIG001886: Cytoplasmic hypothetical protein	S_equinus_FP_ISb	Dipeptidase (EC 3.4.-.-)	Candidate zinc-binding lipoprotein ZinT	Peptidoglycan hydrolase, Autolysin2 (EC 3.5.1.28)	LSU ribosomal protein L31p @ LSU ribosomal protein L31p, zinc-independent	FIG146085: 3'-to-5' oligoribonuclease A, Bacillus type	GTGAAATTTACTGATATTCGCTATTTGAGAACTGAAAAATTAATTTTTGATGCATTTGCTAAATTGCTTAGTGAGAAGCCTTATGAGAAAATCACTGTACAAGATATTGCTGATGAGGCTATGATTAATCGTGCCACCTTTTATGCTCACTATGCTGATAAAGATGACCTTCAACAAGGTATTCAAAAACAAGTTTTGCAGCAAATGTCTGATATGATTGATGCGGCTCAGATTGCAACTGGTGAGAGAGTCAAGGTTAAAAGAGCTGAAAAACTTTTGACAGAATTTTATCATGGTTTGGAGAGAAATTCGGCAATCGCGAAAATTGTCTTAAGGAGTATTTCTCAAGAAGTCATGCAAGAAAATTTCGGGCGTTTGATGCACGAAAAATATGACCAT…	ATGGTAAAAAGTTCTGATTCATGCACAACTATATTAGTCGGCAAAAAAGCGTCTTATGACGGTTCAACAATGATTGCCCGTACAGAAGATTCACAAAGTGGTGATTTTACACCGAAACAATTTATCGTGGTTAATCCAGAAGATCAACCACGTCATTATAAATCAGTTTTATCTTCATTTGAAATCGATTTGCCAGACAATCCAATGCGCTACACTTCAGTGCCGGATGCTTTGCGTAAAGATGGTATTTGGGGTGAAGCAGGTATCAACGAAGCTAATGTTGCGATGAGTGAGACAGAAACAATCACAACAAATGCGCGTGTTTTGGGTGCTGATCCGCTCGTTGAATCAGGTATCGGTGAAGAAGATATGTTGACATTGGTGCTTCCATATGTCCGT…
211	Streptococcus equinus	MPR4	Satellite prophage	1	MK448364	Di-/tripeptide transporter	Dihydroorotate dehydrogenase, catalytic subunit (EC 1.3.3.1)	regulatory protein, ArsR	Lead, cadmium, zinc and mercury transporting ATPase (EC 3.6.3.3) (EC 3.6.3.5); Copper-translocating P-type ATPase (EC 3.6.3.4)	Phosphoglycerate mutase (EC 5.4.2.1)	S_equinus_SP_ISc	Transcriptional repressor for NAD biosynthesis in gram-positives	Substrate-specific component NiaX of predicted niacin ECF transporter	Cell division protein FtsI [Peptidoglycan synthetase] (EC 2.4.1.129)	Recombination protein RecR	D-alanine--D-alanine ligase (EC 6.3.2.4)	ATGGAAAATAATAAAATAGAACAAACTTTTTTTGGACAACCTAAAGCTTTGTTTACACTATTCCAAACAGAACTTTGGGAACGTTTTTCTTACTATGGCATGCGCGCCATCTTGATTTACTACTTGTATGCATCAGTTACTGCGCCGAACGCAGGTTTGGGACTTCCTAAACCACAAGCGATGGCGATTGTTAGTATCTATGGTGCATTAGTATATCTTTCAGGTATTATTGGTGGATGGTTCGCAGACCGTGTTCTGGGAGCATCTCAAACAATTTTCATCGGTGGTATTCTTATCACTCTTGGTCACATTGTTTTAGCCGTTCCTTTTGGATTAACATCTCTGTTTATCTCCCTTTTCTTCATTATCTTGGGAACTGGGATGTTGAAACCTAACATT…	ATGAAAGCAGCAGAGCGCCGTCAAAAAATTATTGATATTTTAAGTCAGACACAAGTTCCCATTTCAGCCAGTACTTTAGCAAGCCAGCTTGGTGTTAGTCGTCAAATCATCGTTGGAGACGTTGCTTTACTTCGAGCAGCAAACCACGATGTGATTTCAACACCTAAAGGATATGTTTTGTCACAAGCACTTTATTCGCATCAATTTATTGGAAAGATTGCTTGTCAACACGGTCCAGAAAGAACAAAAGAAGAATTGGATTGTGTGGTTTCTAAAGGTGGTATTATGGTTGATGTGGAGGTTGAGCATCCGGTTTACGGGATGTTAACGGCACCACTTAATATTAAAAGCAAAGAAGATATTGATAATTTTGTAGACAAGGTTGAGCATTCTAACGCG…
212	Streptococcus equinus	pR-5	Satellite prophage	1	MK448365	GTP-binding protein TypA/BipA	FIG01114438: possible membrane protein	UDP-N-acetylmuramoylalanine--D-glutamate ligase (EC 6.3.2.9)	UDP-N-acetylglucosamine--N-acetylmuramyl- (pentapeptide) pyrophosphoryl-undecaprenol N-acetylglucosamine transferase (EC 2.4.1.227)	Cell division protein FtsQ	S_equinus_SP_ISd	Cell division protein FtsA	Cell division protein FtsZ (EC 3.4.24.-)	Hypothetical protein YggS, proline synthase co-transcribed bacterial homolog PROSC	FIG001960: FtsZ-interacting protein related to cell division	FIG001583: hypothetical protein, contains S4-like RNA binding domain	ATGACTAAATTAAGAGAAGATATTCGTAACGTGGCTATCATCGCCCACGTTGACCACGGGAAAACAACCCTTGTTGATGAATTATTGAAACAATCACACACACTTGACGAACGTAAAGAATTGCAAGAACGTGCAATGGACTCAAACGATCTTGAAAAAGAACGTGGTATTACAATCCTTGCTAAAAACACTGCAGTTGCTTACAACGGTGTTCGTATCAATATCATGGACACACCAGGACACGCGGACTTCGGTGGAGAAGTTGAACGTATCATGAAAATGGTTGATGGTGTTGTTCTTGTTGTCGATGCTTACGAAGGTACTATGCCTCAAACACGTTTCGTGTTGAAAAAAGCTCTTGAACAAAACTTGACACCTATCGTCGTTGTTAATAAAATT…	ATGGCTAGAAATGGCTTTTTTACAGGATTAGATATTGGAACAAGCTCGATTAAAGTTCTAGTAGCCGAATTTGTTTCTGGTGAAATGAACGTGATTGGCGTGAGTAACGTTCCCAGTACGGGAGTAAAAGACGGTATTATTATAGATATTGAAGCAGCTGCAGAATCAATCAAAAAAGCGGTTGAACAAGCTGAAGAAAAAGCTGGAATGACAATTGACAAAATTAACGTTGGTCTTCCTGCTAATCTCCTTCAAATCGAACCAACTCAAGGTATGATTCCTGTTCCTAGTGAATCAAAAGAAATCAAAGATGAAGATGTTGACAGTGTTGTCAAATCAGCATTAACAAAAAGCATCACTCCAGAACGTGAAGTTATTTCTTTGATTCCAGAAGAATTT…
213	Streptococcus equinus	Sb05	Full-length prophage	1	MK448704	Cytidylate kinase (EC 2.7.4.25)	Translation initiation factor 3	LSU ribosomal protein L35p	LSU ribosomal protein L20p	Lipoteichoic acid synthase LtaS Type IIc	S_equinus_FP_ISc	LSU m5C1962 methyltransferase RlmI	3-dehydroquinate dehydratase I (EC 4.2.1.10)	Shikimate/quinate 5-dehydrogenase I beta (EC 1.1.1.282)	3-dehydroquinate synthase (EC 4.2.3.4)	Chorismate synthase (EC 4.2.3.5)	ATGAAATCAATTAGAATTGCGATTGATGGTCCTGCTTCAAGTGGTAAAAGTACAGTAGCCAAGATTATTGCTAAAAATCTTGGCTATACTTATCTTGATACTGGAGCAATGTACCGTTCAGCAACTTACTTAGCGTTACAAAATAAATTATCAGAAGATAATGTAGAAGATATTTTAAAAGCGTTGGCCAATAACCCTGTGTCATTTGGTCGAGCAGAAGATGGCAGTCAAACAGTATTTGTTGGGGATAAAGATGTTACTCTCGCTATTCGTCAAAATGACGTGACAAATAACGTGTCATGGGTAGCAGCTATTCCAGAAGTTCGTGAAGAACTTGTCGAACAACAACGCCGTATTGCTAAAAACGGTGCTATTATCATGGATGGACGTGATATTGGT…	GTGGATTCTTTCGTTGAAAAGAAAATTAAGCGTGGTATTCAACTTTTGGATGGAAAAGATTTTCATCAACTTGATTTAGATAATCAATTAGTTGCTCTTTACAATCACTCACGTCAGTTTTTAGGAACAGCTTACCTATCTCGTCAAAACAAAGGGATTGGTTGGTTTTTAGGAAATGGCAAGGTTGATTTGACAGAGTCTTATTTTGAAAGCTTGTTTAGCAAGGCTAAGCAGAAGCGTCAACACTTTGAAAACTCTGATTTAACAACAGCTTATCGATTATTTAATCAAGATGGCGATAATTTCGGTGGTGTGACGATAGATCGTTATGCTGATTTTGTTGTATTTTCTTGGTACAACACTTTTGTTTATCAGTATCGTGATACCATTGTTAAAGCC…
214	Streptococcus equinus	Sb05	Full-length prophage	2	MK448876	FIG01114490: hypothetical protein	SSU ribosomal protein S1p	LrgA-associated membrane protein LrgB	Antiholin-like protein LrgA	Immunoreactive protein Se23.5 (Fragment)	S_equinus_FP_ISd	ABC transporter, ATP-binding protein	ABC-type multidrug transport system, ATPase component	Transcriptional regulator, GntR family	DNA polymerase III alpha subunit (EC 2.7.7.7)	6-phosphofructokinase (EC 2.7.1.11)	ATGAGCAAAAAAGATAAAAAAATCGAAATTCAACTTGCTGACGCCAAAGTTGCCATCAACAATGCTAATGTCGATGGTTACAATTTGACTGCTGGAAAAAAAGTTATCGGTGAAATTGCTGAGCTTGATAACAAATTTGCTGTTGTCAAAAACGGAGAAGTGGAAGCACTTTTCAAAACTTTAGAGCAAGCAATTGAAAGTATTATTGAAAATTACAACTTAAATCGCTAAAAAATAGCGAAAAGTACTTGTCAGAGAACAAAAACTATGCTAGAATAGTTTTTGTCGTAACGGAAGGGTAGCGAAGAGGCTAAACGCGGCGGACTGTAAATCCGCTCCTTCGGGTTCGGGGGTTCGAATCCCTCCCCTTCCATTTCTAAGAATTTATCTTAGAATTAA…	TTATTGAATATTAATTTTGTTTTTTAACAAGTAGTGTGTTGCCAGGTAGAAGATGATGGCTTCAACAAGGCTCACAAGACATGAGTAAGTAAAGAAGTGGATGGTAAGGTCACTATTTAGTTCGTGGCTTCCAAATAGTTCAGATACTAATAAAATAATAAATGAAACGACGAAGTAGGCAACGAATGCCATAAGACCACGTCTATTAGCAAATAATTGACCAATTGTAATAGCTAAGTAGATGAGCAAAATTCCTGAAATAGAATAAATTGCTACCCAAAGGAAGCCAATTCCCCACTCGGCAGGAGTGAGCATTTTAGCTAATTGTGGTAGGAAGGCTAAGAAATGACCTAGCCCAAAAATCGGTATAACGAGCAATGTCACACCAATGGTAACAAC…
215	Streptococcus equinus	Sb09	Full-length prophage	1	MK448705	Phosphoglycerate mutase family 5	Transcriptional regulator	putative autolysin; amidase	Phage lysin, glycosyl hydrolase, family 25	Glutathione peroxidase family protein	S_equinus_FP_ISa	hypothetical protein	Glutathione peroxidase family protein	Oligoendopeptidase F (EC 3.4.24.-)	Phosphoenolpyruvate carboxylase (EC 4.1.1.31)	Cell division protein FtsW	TTATTTTTCTTTGTAGTATGTGTCATTCCATTTGATGCATGAAAATTGTTCAAAATCAAAGGTTTCAAGAACAGTGACACTTCCGTTATCTAATCCACCGTTAGAGCGTAAAACAGCAGGTTCATAGCCAAGTAAACTACGAATTGATGCGGTAAAGTTTGCGCCGTGACCGACCAGTAGCACATGTTGGTAGCCGCGTCCTTTCATTGAGCGGATAAAACTTCTAACACGCTTTGTAGTTTGGTAGACAGACTCAGCATCAAAAATATCGTTGTTAAATTTTGCTAAGTTGTGTTTGAAGGCATCCAATTGTTTTGGATAAATATCAGCCATTGTTGAAATTTTGCTGCCTTCTAATTTTCCAAGATGCCATTCACGAAGAGCCGGCTGGAAACTGAT…	ATGAAAACACTTGAACTTGAAGTAAAATACGTTAACCAATACGGAAGCGACGACTATATCTTGAATGACTTTGAACTTTCAGAAGAAAGTCTTGAAGAGCTTGCTAACCTTTTAGGTTTGGAAGAAAATGATGATTTTGAAGACGTCAAAGACGAAGCAGCCCAATGGTTCTTGGATAATTACGAGGAAGAAAATTCAAAAGTTGAAGCAACTGAATTTTACAACCGTACTATCAGCCACAAAGATATTGCTATCTCTTATGAAGCTGACTTGGTAGCCGAATACAACGACACTAAAATCATTGCTCACGTTGACTTTGAGCAAGATTGCTTATACAATAACGCCGAAGCTAAACAAGTGCTAGCTGAACAACCTAAAAAACTTTACCTTAGCGGAATT…
216	Streptococcus equinus	Sb09	Satellite prophage	1	MK448366	GTP-binding protein TypA/BipA	FIG01114438: possible membrane protein	UDP-N-acetylmuramoylalanine--D-glutamate ligase (EC 6.3.2.9)	UDP-N-acetylglucosamine--N-acetylmuramyl- (pentapeptide) pyrophosphoryl-undecaprenol N-acetylglucosamine transferase (EC 2.4.1.227)	Cell division protein FtsQ	S_equinus_SP_ISd	Cell division protein FtsA	Cell division protein FtsZ (EC 3.4.24.-)	Hypothetical protein YggS, proline synthase co-transcribed bacterial homolog PROSC	FIG001960: FtsZ-interacting protein related to cell division	FIG001583: hypothetical protein, contains S4-like RNA binding domain	ATGACTAAATTAAGAGAAGATATTCGTAACGTGGCTATCATCGCCCACGTTGACCACGGGAAAACAACCCTTGTTGATGAATTATTGAAACAATCACACACACTTGACGAACGTAAAGAATTGCAAGAACGTGCAATGGACTCAAACGATCTTGAAAAAGAACGTGGTATTACAATCCTTGCTAAAAACACTGCAGTTGCTTACAACGGTGTTCGTATCAATATCATGGACACACCAGGACACGCGGACTTCGGTGGAGAAGTTGAACGTATCATGAAAATGGTTGATGGTGTTGTTCTTGTTGTCGATGCTTACGAAGGTACTATGCCTCAAACACGTTTCGTGTTGAAAAAAGCTCTTGAACAAAACTTGACACCTATCGTCGTTGTTAATAAAATT…	ATGGCTAGAAATGGCTTTTTTACAGGATTAGATATTGGAACAAGCTCGATTAAAGTTCTAGTAGCCGAATTTGTTTCTGGTGAAATGAACGTGATTGGCGTGAGTAACGTTCCCAGTACGGGAGTAAAAGACGGTATTATTATAGATATTGAAGCAGCTGCAGAATCAATCAAAAAAGCGGTTGAACAAGCTGAAGAAAAAGCTGGAATGACAATTGACAAAATTAACGTTGGTCTTCCTGCTAATCTCCTTCAAATCGAACCAACTCAAGGTATGATTCCTGTTCCTAGTGAATCAAAAGAAATCAAAGATGAAGATGTTGACAGTGTTGTCAAATCAGCATTAACCAAAAGCATCACTCCAGAACGTGAAGTTATTTCTTTGATCCCAGAAGAATTT…
217	Streptococcus equinus	Sb10	Satellite prophage	1	MK448367	L-serine dehydratase, beta subunit (EC 4.3.1.17)	L-serine dehydratase, alpha subunit (EC 4.3.1.17)	Phosphoglycolate phosphatase (EC 3.1.3.18)	Immunodominant antigen A	Aggregation promoting factor	S_equinus_SP_ISf	Transmembrane component of general energizing module of ECF transporters	ATPase component of general energizing module of ECF transporters	ATPase component of general energizing module of ECF transporters	CDP-diacylglycerol--glycerol-3-phosphate 3-phosphatidyltransferase (EC 2.7.8.5)	Transcriptional regulator in cluster with unspecified monosaccharide ABC transport system	ATGAAAAATCTAAAATTCCAATCCGTCTTTGATATTATCGGACCTGTTATGATTGGCCCATCAAGCAGCCACACTGCTGGTGCTGTTCGTATTGGAAAAATTGTTAACTCTATTTTCGGAGAAATTCCTGATTCCGTAACATTTCATTTATATAATTCATTTGCTAAAACTTACCGTGGACACGGAACTGATAAAGCACTCGTTGCCGGTATCCTAGGAATGGATACTGACAATCCAGATATTAAAAATTCATTAGAAATCGCTCACCAAAAAGGGGTACGCATTTATTGGGATATTTTAAAGGACAGTAATGCCCCTCACCCAAATACTGCTAAGATTACCGTTGAAAAAGGTGATAAAAGCATGAGTATCACAGGTGTATCAATTGGTGGAGGAAAT…	TTAGTTCGAGAACAAAAATAAGAGAATTCCTAAAATTATGACAAGCAAAATGGTCACCGAATCTTTGATTTTCCATTGTAAAATTCGGTATTTTGTACGCCCATCTCCACCTTGATAGCCACGTGCTTCCATGGCAAGAGCCAAAGCATCAGCACGTTTAAAGCTTGAAGCAAAGAGCGGAATAAGGATTGGAATGATTGATTTAACCTTTTGAATAAGATTTCCTTCACCAAAATCAACCCCACGCGCTCGCTGAGCTTTCATAATACGTGTCGTATCATCCATCAATGTTGGGACAAAACGTAAGCTCAAAGACAGCATTAAGCCGATTTCATGAGCTGGCACCTTAAAACGAACAAATGGCTTCAACAATGACTCCACAGCATCAGCAAGGCTCAA…
218	Streptococcus equinus	Sb17	Satellite prophage	1	MK448368	Di-/tripeptide transporter	Dihydroorotate dehydrogenase, catalytic subunit (EC 1.3.3.1)	regulatory protein, ArsR	Lead, cadmium, zinc and mercury transporting ATPase (EC 3.6.3.3) (EC 3.6.3.5); Copper-translocating P-type ATPase (EC 3.6.3.4)	Phosphoglycerate mutase (EC 5.4.2.1)	S_equinus_SP_ISc	Transcriptional repressor for NAD biosynthesis in gram-positives	Substrate-specific component NiaX of predicted niacin ECF transporter	Cell division protein FtsI [Peptidoglycan synthetase] (EC 2.4.1.129)	Recombination protein RecR	Transcriptional regulator, MarR family	ATGGAAAAAAATAAAGAAAAAACATTTTTTGGACAGCCTAAGGCTTTGTTTACTTTATTCCAAACAGAACTTTGGGAACGATTCTCGTATTATGGAATGCGTGCAATCTTAATTTACTATTTGTACGCATCTGTTACTTCAGCTAACGCAGGGTTAGGACTTCCTAAGCCACAAGCAATGGCTATTGTAAGTATCTATGGAGCTCTTGTATACCTTTCTGGTATTATTGGTGGATGGTTTGCAGACCGCGTCCTTGGCGCATCTCAAACAATCTTTATCGGTGGTATTCTTATTACCCTAGGGCACGTTGTTTTAGCTCTTCCGTTTGGCTTGACGTCTCTTTTCATCTCACTATTCTTGATTATCTTGGGAACAGGGATGTTGAAACCAAACATTTCA…	ATGAAAGCAGCAGAACGCCGTCAAAAAATTATTGATATTTTGAGTCAGACGCAAGTTCCCATTTCAGCAAGTGTTTTAGCAGGTCAACTTGGTGTGAGTCGCCAAATTATTGTAGGAGATGTGGCTTTGTTGAGAGCAGCTAATCATGATGTCATTTCTACGCCACGAGGTTATGTCTTATCTCAGGCACTTTACTCACACCAGTTTATCGGGAAAATTGCTTGTCAACACGGTCCAGAGCATACTAAAGAAGAATTGGAGAGTGTCATCTCAAAAGGTGGCATTATGGTTGATGTGGAAGTTGAACATCCAATTTATGGGATGCTGACAGCACCTCTTAATATCAAAAGTCAGGAAGATATTGATAACTTTATGGAGAAGGTTGAACATTCAAATGCT…
219	Streptococcus equinus	Sb18	Satellite prophage	1	MK448369	ABC transporter permease protein	Exodeoxyribonuclease III (EC 3.1.11.2)	Transcriptional regulator, ArsR family	FIG038982: hypothetical protein	FIG01116418: hypothetical protein	S_equinus_SP_ISa	Methionyl-tRNA synthetase (EC 6.1.1.10)	tRNA-dependent lipid II-Ala--L-alanine ligase	FIG01114304: hypothetical protein	3-oxoacyl-[acyl-carrier protein] reductase (EC 1.1.1.100)	FIG01114292: hypothetical protein	ATGAAATATCTTAATTTAAAACTCAGACGGGATATCAGACGTCATTGGCAACAATTCTTTTCAGTGTTTTTGATGTCCTTGTTAAGTGTGCTGATTTTTGTTGGTTTGCAGGGGGCTTGGCATGGTTTGGAGAAAAGTTTAGATACTTTTATCTCAGATTCGCACCTGCCTACGGTTTGGCTTCAAGCGGATGCTATTAGCAACAATCAAATGAAAGACATAAAAGCCCTACCTTGCGTGGATAGGGTTGATGCTAAGACAAAGCTTCTAGCGAAGGTTGATCTTAAGGGTGATTCAGAAAAGTATCTAACGTTAGAATCGTTTGATGAATCGGCTAAAAAAGTGATTACTGTTGATAAAGGGAAAAACTTTGATAATGATTCTGAAGGCATTTGGTTA…	ATGACTAGTAAACAACCATTTTACATTACAACACCAATTTACTACCCATCTGGTAAGCTCCACATTGGTTCAGCTTATACAACAATCGCTTGTGACGTTTTAGCACGTTACAAACGTATGATGAACTATGATGTCTTTTATTTGACAGGGCTTGACGAACACGGTCAAAAAATCCAACAAAAAGCTGAAGAAGCAGGTATCACACCACAAGCTTACGTTGATGGTATGGCTGCTGATGTTAAAAAACTTTGGAAAATGCTTGATATCTCATATGATAAATTCATCCGTACAACTGATGATTACCACGAAAAAGTTGTTGCCGAAGTTTTTGAAAAATTGTTGGCACAAGATGATATCTATCTAGGTGAATATTCTGGTTGGTACTCAGTCTCAGATGAA…
220	Streptococcus equinus	Sb20	Full-length prophage	1	MK448877	Cytidylate kinase (EC 2.7.4.25)	Translation initiation factor 3	LSU ribosomal protein L35p	LSU ribosomal protein L20p	Lipoteichoic acid synthase LtaS Type IIc	S_equinus_FP_ISc	LSU m5C1962 methyltransferase RlmI	3-dehydroquinate dehydratase I (EC 4.2.1.10)	Shikimate/quinate 5-dehydrogenase I beta (EC 1.1.1.282)	3-dehydroquinate synthase (EC 4.2.3.4)	Chorismate synthase (EC 4.2.3.5)	ATGAAATCAATTAGAATTGCGATTGATGGTCCTGCTTCAAGTGGTAAGAGTACAGTAGCCAAGATTATTGCTAAAAATCTTGGCTATACTTATCTTGATACTGGAGCAATGTACCGTTCAGCAACTTACTTAGCGTTACAAAATAATTTAACAGAAGATAATGTAGAAGAAATTTTAAAAGCATTGGCCAATAACCCAGTGTCATTTGGTCGAGCAGAAGATGGCAGTCAGACTGTTTTTGTTGGGGATAAAGATGTTACCCTTGCTATTCGTCAAAACGATGTGACGAATAACGTGTCCTGGGTAGCCGCTATTCCAGAAGTTCGCGAAGAACTTGTTGAACAACAACGCCGTATTGCTAAAAATGGTGCCATCATTATGGATGGTCGTGATATTGGT…	GTGGATTCTTTCGTTGAAAAGAAAATTAAGCGTGGTATTCAACTTTTGGATGGAAAAGATTTTCATCAACTTGATTTAGATAATCAGTTAGTTGCTCTTTACAATCACTCACGTCAGTTTTTAGGAACAGCTTACCTATCTCGTCAAAATAAAGGGATTGGTTGGTTCTTAGGAAATGGCAAGGTTGATTTGACAGAGTCTTATTTTGAAAGCTTGTTTAGTAAGGCTAAGCAGAAGCGTCAACACTTTGAAAACTCTGATTTGACAACAGCTTATCGATTGTTTAATCAAGATGGCGATAATTTCGGTGGTGTGACGATAGATCGTTATGCTGATTTTGTTGTATTTTCTTGGTACAACACTTTTGTTTATCAGTATCGTGATATCATTGTTAAAGCC…
221	Streptococcus equinus	Ye01	Full-length prophage	1	MK448706	DNA repair protein RecN	Hypothetical protein DUF194, DegV family	FIG006988: Lipase/Acylhydrolase with GDSL-like motif	YfaA	DNA-binding protein HBsu	S_equinus_FP_ISe	Di-/tripeptide transporter	Dihydroorotate dehydrogenase, catalytic subunit (EC 1.3.3.1)	regulatory protein, ArsR	Lead, cadmium, zinc and mercury transporting ATPase (EC 3.6.3.3) (EC 3.6.3.5); Copper-translocating P-type ATPase (EC 3.6.3.4)	Quaternary ammonium compound-resistance protein SugE	ATGCTTTTAGAAATTTCCATTAAAAATTTTGCTATTATTGAGGAAATCTCCCTAACTTTTGAAAATGGTATGACTGTTTTGACTGGTGAAACAGGTGCCGGAAAATCGATTATTATTGATGCTATGAACCTTATGTTAGGAGCGCGCGCTAGTCTCGATGTTATTCGACATGGTGCCAAAAAAGCTGAGATTGAAGGACTTTTTTCGGTCGGTGAAAATGCTGCGCTGACACACATTTTGGAAGAAAATGGTATTGATATTTCTGATGAATTGATTATTCGTCGTGAGATTTTGCAAAATGGTCGTTCTATTAGCCGTATCAACGGTCAAATGGTTAATCTGACAACCCTTCGTGCGGTCGGACAGTACTTGGTTGATATTCACGGTCAACATGACCAA…	ATGGATAGTATGGAAAATAATAAAATAGAACAAACTTTTTTTGGACAACCTAAAGCTTTGTTTACACTATTCCAAACAGAACTTTGGGAACGTTTTTCTTACTATGGCATGCGTGCCATCTTGATTTACTACTTGTATGCATCAGTTACTGCGCCGAACGCAGGTTTGGGACTTCCTAAACCACAAGCGATGGCGATTGTTAGTATCTATGGTGCATTAGTATATCTTTCAGGTATTATTGGTGGATGGTTCGCAGACCGTGTTCTGGGAGCATCTCAAACAATCTTCATCGGTGGTATTCTTATCACTCTTGGTCACATTGTTTTAGCCGTTCCTTTTGGATTAACATCTCTGTTTATCTCCCTTTTCTTCATTATCTTGGGAACTGGGATGTTGAAA…
222	Streptococcus gallolyticus	ATCC_43143	Satellite prophage	1	MK448371	ABC transporter, ATP-binding protein	putative ABC transporter integral membrane protein	similar to Response regulator of the LytR/AlgR family	putative toxic anion resistance protein	Hypothetical protein spyM18_0155	S_gallolyticus_SP_ISd	Glutathione biosynthesis bifunctional protein gshF (EC 6.3.2.2)(EC 6.3.2.3)	Adenylosuccinate synthetase (EC 6.3.4.4)	Iron-sulfur cluster regulator IscR	Methionine ABC transporter ATP-binding protein	Methionine ABC transporter permease protein	GTGGTAAGTGAAGAACTTTTTAGATTAACACGGATAAAAAAGTCTTTTGGAGAAAAAAAGGTTCTAAAAGGAGTTGATTTAACCGTTAATAAGGGAGATATTGTTGGATTTTTGGGACTAAATGGAGAAGGAAAATCAACTTTAACAAAAATTTTATTAGGACTAATTACTCAAGATGAAGGTGAAGTTATTCGAAATTTTAATGTAAAAAAGGATGCTGGAGTTATGCTTCAAGAAATTTCGGTACCTGAACGTATGAAAGTTATCGAATGGATTGATATGATTAGGCGCTTTTCTAACAGTTCAAAAACTTCAGAAGAAATTTTAGAAGCTGTTAATTTATCTAATGAGCGTCATAAATATTGTAATGCTTTATCAGGTGGGCAACAAAGAAGGGCG…	TTAGATTTCTGGGAAGAGTTTTGCTAGGATTTTTGGTGTCAATGCTTGCCCTTTTCCTGCGTGGCAATAAGTGTGCATGTACATTGCTGGATTGAAATTCAGCTCGATACACGAGCAGTTTGGCTCTTCTTTACTAGCATTGAGATTTTCGTCAGGAATAATCAAATCTACCCCACAAACCCAAGCACCGATAGCGCTAGCCATTTGAGCTGCTAGTTGTTGATAAGATTTGTTCATGGTTTCGGTAACGTCAATTGAATCACCGCCAGTTGAAATGTTAGAGTTACGGCGTAAATCAACCTTGACACCTTCAGGGAGAATGTCATCTGGTGTGTATCCTTGTTGCTCTAACATGAGGCGTTCAATGTCGCCTAGTTCAATGATTTCAAGTGGTGAACG…
223	Streptococcus gallolyticus	ATCC_BAA-2069	Satellite prophage	1	MK448372	ABC transporter, ATP-binding protein	putative ABC transporter integral membrane protein	similar to Response regulator of the LytR/AlgR family	putative toxic anion resistance protein	Hypothetical protein spyM18_0155	S_gallolyticus_SP_ISd	Glutathione biosynthesis bifunctional protein gshF (EC 6.3.2.2)(EC 6.3.2.3)	Adenylosuccinate synthetase (EC 6.3.4.4)	Iron-sulfur cluster regulator IscR	Methionine ABC transporter ATP-binding protein	Methionine ABC transporter permease protein	GTGGTAAGTGAAGAACTTTTTAGATTAACACGGATAAAAAAGTCTTTTGGAGAAAAAAAGGTTCTAAAAGGAGTTGATTTAACCGTTAATAAGGGAGATATTGTTGGATTTTTGGGACTAAATGGAGAAGGAAAATCAACTTTAACAAAAATTTTATTAGGACTAATTACTCAAGATGAAGGTGAAGTTATTCGAAATTTTAATGTAAAAAAGGATGCTGGAGTTATGCTTCAAGAAATTTCGGTACCTGAACGTATGAAAGTTATCGAATGGATTGATATGATTAGGCGCTTTTCTAACAGTTCAAAAACTTCAGAAGAAATTTTAGAAGCTGTTAATTTATCTAATGAGCGTCATAAATATTGTAATGCTTTATCAGGTGGGCAACAAAGAAGGGCG…	TTAGATTTCTGGGAAGAGTTTTGCTAGGATTTTTGGTGTCAATGCTTGCCCTTTTCCTGCGTGGCAATAAGTGTGCATGTACATTGCTGGATTGAAATTCAGCTCGATACACGAGCAGTTTGGCTCTTCTTTACTAGCATTGAGATTTTCGTCAGGAATAATCAAATCTACCCCACAAACCCAAGCACCGATAGCGCTAGCCATTTGAGCTGCTAGTTGTTGATAAGATTTGTTCATGGTTTCGGTAACGTCAATTGAATCACCGCCAGTTGAAATGTTAGAGTTACGGCGTAAATCAACCTTGACACCTTCAGGGAGAATGTCATCTGGTGTGTATCCTTGTTGCTCTAACATGAGGCGTTCAATGTCGCCTAGTTCAATGATTTCAAGTGGTGAACG…
224	Streptococcus gallolyticus	DD02	Full-length prophage	1	MK448878	FIG014356: hypothetical protein	FIG009688: Thioredoxin	Phenylalanyl-tRNA synthetase domain protein (Bsu YtpR)	probable S-adenosylmethionine-dependent methyltransferase	FIG107367: tRNA-binding protein	S_gallolyticus_FP_ISa	FIG107367: tRNA-binding protein	Hydrolase, haloacid dehalogenase-like family	periplasmic fructose-binding protein component of signal transduction system LevT	fructose sensor histidine kinase	fructose response regulator of fruA and EII fructose/mannose	GTGGGAGTTGGTGGTGTCATCATTTTGGGAACAATCCTAAAAAAACAACGCGAAGAAAAGCGACAAGAAAAGATTAAGCAAGCCATTCGTGATTATTTTAGTCGATTTGACAATATCTCGGTGCTTTATGTGAATGCTTTTGAATCTGATAAGGAGAGAACGACTGGTGGTCTTGTTTTAGAGGACGGTCGGACGTTTCAATTTGTTTACCAAAATGGTGAGATTAGCTATGAGGAGGAGAAAAATGATTAGCCCAAAATCCTATGAAGAAATGGCTACCTATCTAGAAAAACCTGAAAAAGTGGTTTTCTTTTTTACGGCAAATTGGTGCCCAGACTGCCAATTCATCTATCCAGTCATGCCTGAAATTGAAGCAGAAAATCCAGAATTCACCTTTGT…	GTGGTTTGGGGACGTTTGGCAGAAACACTTGTTTCTTATGCTGGAAAAGGAAGTCTGATTTCGATTGATGGCGAGCTTCGCACACGCAAATATGAAAAAGATGGTCACACGAATTATGTGACAGAAGTGCTTTGCCATTCTTTCCAACTTTTAGAAAGCCGTGCCCAACGTGCCATGCGAGAAAATAATGTGGCAAACGACCTCGCTGATTTAGTTTTGGAAGAGGAAGAATTACCATTTTAACCAACCCAAGCTCGAGTTAGTTTTTGACTTGGGCTTTTTTTGTTATTATCAGGAAATAACTTTTGAAACCCTTTTCAAAAAATGCTATACTGAGAGAAAATAGGAGGAAAAGTACAATGGTAAAAATAATTTTTAGTGATATTGACGGCACTCTTA…
225	Streptococcus gallolyticus	DD02	Satellite prophage	1	MK448373	Assembly_Gap	Assembly_Gap	Transcriptional repressor AdcR for Zn(2+)-responsive expression	Zinc ABC transporter, ATP-binding protein ZnuC	Zinc ABC transporter, inner membrane permease protein ZnuB	S_gallolyticus_SP_ISa	Tyrosyl-tRNA synthetase (EC 6.1.1.1)	Multimodular transpeptidase-transglycosylase (EC 2.4.1.129) (EC 3.4.-.-)	DNA-directed RNA polymerase beta subunit (EC 2.7.7.6)	DNA-directed RNA polymerase beta' subunit (EC 2.7.7.6)	DNA binding protein, FIG046916	N/A	TTAGCTAAAGTCCAGTACGAAGTATTTTTTCTTACCGCGACGGATAACTGTTAGTTCGTTATCGATTTTATCGTCGTCAGAAAGTGTGTAATCTAAATCTTGGATACGTTCACCGTTGATGTAGATGGCACCATTTTGAACGTCTTCACGTGCTTGACGTTTTGATGGTGAGATTTTTGCGGATACAAGAACTTCAACGATATTGCGGTTATCGTCGGCTTGAACAGCGTAGTTAGGAACGTTGTTTAGACCTTGTTTCAATTCTTTTGCTGAAAGGCTCTTGATGTTTCCGGCGAAAAGTTGTTCAGTGATTTTAAGGGCTTGTTTGTAAGCTTCTTCGCCGTGAACAAGTGTGACAACTTCGCGTGCTAAGATTTTTTGTGCTAAACGTTCGTGACG…
226	Streptococcus gallolyticus	DD03	Full-length prophage	1	MK448879	acetyltransferase, GNAT family	FIG014356: hypothetical protein	FIG009688: Thioredoxin	Phenylalanyl-tRNA synthetase domain protein (Bsu YtpR)	probable S-adenosylmethionine-dependent methyltransferase	S_gallolyticus_FP_ISa	FIG107367: tRNA-binding protein	Hydrolase, haloacid dehalogenase-like family	periplasmic fructose-binding protein component of signal transduction system LevT	fructose sensor histidine kinase	fructose response regulator of fruA and EII fructose/mannose	TTAAACTCCAAATGCCTCAGAATAGGCTAATGTGCCATGCAACGGAGGAGCTGATTGAATCAATTTAATCCCCATAAAATGATTGCTCGGAACATCGAAAGGAGGGAGAATGCCCCAGTTTTTTGCTGCTTGATAGCCAAATCTTGAGTAATATTGAGGGTCACCTAAGACAATACTATAAGGAAACTGTAGAGCTTGCGCTAATTGATGCCCTTTCTTAACTAGGGCGGATCCAATCCCTTGCTGTTGATAATCGGGATGGACAGCGAGGGGAGCTAAAGCTAGGACAGTAGTATGATTGACCTGTGCTTTGGTGAATAAGATATGACCGACTATCTGACCGTCAAGCTCGGCAACTAAAGATAATTCGGGAATGAATTCTTTGCTTTGACGTAGTCG…	GTGGTTTGGGGACGTTTGGCAGAAACACTTGTTTCTTATGCTGGAAAAGGAAGTCTGATTTCGATTGATGGCGAGCTTCGCACACGCAAATATGAAAAAGATGGTCACACGAATTATGTGACAGAAGTGCTTTGCCATTCTTTCCAACTTTTAGAAAGCCGTGCCCAACGTGCCATGCGAGAAAATAATGTGGCAAACGACCTCGCTGATTTAGTTTTGGAAGAGGAAGAATTACCATTTTAACCAACCCAAGCTCGAGTTAGTTTTTGACTTGGGCTTTTTTTGTTATTATCAGGAAATAACTTTTGAAACCCTTTTCAAAAAATGCTATACTGAGAGAAAATAGGAGGAAAAGTACAATGGTAAAAATAATTTTTAGTGATATTGACGGCACTCTTA…
227	Streptococcus gallolyticus	gallolyticus_TX20005	Full-length prophage	1	MK448707	Cysteine ABC transporter, substrate-binding protein	Cysteine ABC transporter, permease protein	ABC-type multidrug transport system, ATPase component	Hypothetical protein SPy1656	Thioredoxin reductase (EC 1.8.1.9)	S_gallolyticus_FP_ISb	Multiple antibiotic resistance protein marC	Nicotinate phosphoribosyltransferase (EC 2.4.2.11)	NAD synthetase (EC 6.3.1.5)	Aminopeptidase C (EC 3.4.22.40)	Multimodular transpeptidase-transglycosylase (EC 2.4.1.129) (EC 3.4.-.-) / Penicillin-binding protein 1A/1B (PBP1)	ATGAAAAAGAGGAGATTACTATCGTTTGGTTTCTTATTTTTGTTGACACTAGCTCTGGCGGCTTGTTCCAATCAATCACAATCAAGTGGTAAAACAGTCATCAAAGTGGCAACAGACTCAGATACAGCACCATTTACTTACAAAGAAAATGACACCTTTAAAGGTTACGATATTGATGTGGTGAAAGCCATTTTTAAGGATTCCAAGAAATATAAAGTTGAATTTGTGACAACGGCGTTTGATTCTATTTTAACAGGAGTAGATGCAGACCGTTACCAAATTGCGGCAAATGACTTTAACTATAATGAAGAACGTGCTGAAAAGTACCTTTTCTCAGACCCAATTTCTAAATCAAACTATGCCATAACAAGTGCCGAAGGGACAAGTTATGATAGTCTT…	ATGAAGGAATTCGGACTTATGTTTATGGCATTTTTTGCTATTATGAACCCTTTGTCGAATCTCCCCGCCTACATGGCCCTTGTGGCAGATGATAATGATCGTATCTCTCATAAAATTGCTACTAAAAGCCTTTTAATTGCTTTTGTGGTTATTACGTTTTTTGTCATGACGGGTCACCTCATTTTCAATTTATTTGGAATTACACTTTCTTCCCTTAGAATTGCTGGGGGGATTCTAGTGGCGATTATTGGTTACCATATGCTAAACGGTGTACATGCTCCCTCTGCAAAAGGAATGGAAAGTCAACCATCCGATCCAATGGAAGTAGCAATATCCCCGTTAGCGGTACCATTATTAGCAGGTCCAGGGACAATAGCGACTGCAATTAATCTTTCGCAT…
228	Streptococcus gallolyticus	gallolyticus_TX20005	Satellite prophage	1	MK448374	regulatory protein, ArsR	Lead, cadmium, zinc and mercury transporting ATPase (EC 3.6.3.3) (EC 3.6.3.5); Copper-translocating P-type ATPase (EC 3.6.3.4)	Quaternary ammonium compound-resistance protein SugE	Phosphoglycerate mutase (EC 5.4.2.1)	Integrase/recombinase, phage associated	S_gallolyticus_SP_ISb	transcriptional regulator	Transcriptional repressor for NAD biosynthesis in gram-positives	Substrate-specific component NiaX of predicted niacin ECF transporter	Cell division protein FtsI [Peptidoglycan synthetase] (EC 2.4.1.129)	Recombination protein RecR	ATGATAGAAGATAGCCAAACACAACAGTTGCTTGAGGGAGAGCTATTGGAAAATGTTTCAGATTTTTTCAAGGCTTTGGGAAATGGGACACGTTTACAAATCATTTGGTACCTAAGTCAAGGTGAGTTAAAATCTAGTGAGCTGGCAGCTATTTTGCAAATGAGCCCGTCAGCTATTTCACACCAATTGACCTTGTTGAAAAATCTGAAAATTGTATCTGTACGACGTGAAGGAAAAAATCAGATTTATGCTTTGGCTGACAAGCATATCAGTCAGGTTTTAGATTCCGTCGTGGAGCATTATGAGGAGGACTGACAATGTCAGAAAAAAACAAAAAATCCCTTAGACGGATTTTACTAGCGACTTTAGGATTTTTGCTAGTTTTTGGAGTGGTAAAGG…	TTAATTTTTACTGTATATGATTAGTCCTACCGCTGTGTCTTCTGCTAAAATTTTCTTTCTGGCATATTTAATGTCAAGGAGATAGACATAGTAGAAATCACCGATACATCCTGTTGCATGTAGGCTGGCAATTCCGACATAGGCAGGAAAAGATAATAAATTCATACCAAAGAGGATAGTCAGCGTTAGAGACCAAATGATAAAAGGTGCTAAGCTAATGACTATCATTTGCCATCTGTCATAAGTCACTTTTGGACAGGTAGCATATGCCGCTCCTAATTTCCAATTGATTCCAAATTTGACTTTACTTTTAGGTTTAAAGAGTTTGAAAAAGAAAGCATGGATAAGTTCATGAATGATGACAACAGCAAGTATCGCTAGCACAAAAAGAAATAATTT…
229	Streptococcus gallolyticus	NTS_31106099	Satellite prophage	1	MK448375	ABC transporter, ATP-binding protein	putative ABC transporter integral membrane protein	similar to Response regulator of the LytR/AlgR family	putative toxic anion resistance protein	Hypothetical protein spyM18_0155	S_gallolyticus_SP_ISd	Glutathione biosynthesis bifunctional protein gshF (EC 6.3.2.2)(EC 6.3.2.3)	Adenylosuccinate synthetase (EC 6.3.4.4)	Iron-sulfur cluster regulator IscR	Methionine ABC transporter ATP-binding protein	Methionine ABC transporter permease protein	GTGGTAAGTGAAGAACTTTTTAGATTAACACGGATAAAAAAGTCTTTTGGAGAAAAAAAGGTTCTAAAAGGAGTTGATTTAACCGTTAATAAGGGAGATATTGTTGGATTTTTGGGACTAAATGGAGAAGGAAAATCAACTTTAACAAAAATTTTATTAGGACTAATTACTCAAGATGAAGGTGAAGTTATTCGAAATTTTAATGTAAAAAAGGATGCTGGAGTTATGCTTCAAGAAATTTCGGTACCTGAACGTATGAAAGTTATCGAATGGATTGATATGATTAGGCGCTTTTCTAACAGTTCAAAAACTTCAGAAGAAATTTTAGAAGCTGTTAATTTATCTAATGAGCGTCATAAATATTGTAATGCTTTATCAGGTGGGCAACAAAGAAGGGCG…	TTAGATTTCTGGGAAGAGTTTTGCTAGGATTTTTGGTGTCAATGCTTGCCCTTTTCCTGCGTGGCAATAAGTGTGCATGTACATTGCTGGATTGAAATTCAGCTCGATACACGAGCAGTTTGGCTCTTCTTTACTAGCATTGAGATTTTCGTCAGGAATAATCAAATCTACCCCACAAACCCAAGCACCGATAGCGCTAGCCATTTGAGCTGCTAGTTGTTGATAAGATTTGTTCATGGTTTCGGTAACGTCAATTGAATCACCGCCAGTTGAAATGTTAGAGTTACGGCGTAAATCAACCTTGACACCTTCAGGGAGAATGTCATCTGGTGTGTATCCTTGTTGCTCTAACATGAGGCGTTCAATGTCGCCTAGTTCAATGATTTCAAGTGGTGAACG…
230	Streptococcus gallolyticus	NTS_31106099	Satellite prophage	2	MK448376	Pullulanase (EC 3.2.1.41)	NTP pyrophosphohydrolase including oxidative damage repair enzymes	Glycerate kinase (EC 2.7.1.31)	FIG01118806: hypothetical protein	Enolase (EC 4.2.1.11)	S_gallolyticus_SP_ISc	Putative amidotransferase similar to cobyric acid synthase	proposed amino acid ligase found clustered with an amidotransferase	Diadenylate cyclase spyDAC; Bacterial checkpoint controller DisA with nucleotide-binding domain	Uncharacterized secreted protein associated with spyDAC	Phosphoglucosamine mutase (EC 5.4.2.10)	ATGAAAAAGGTAAGTCGGCTTTCTTTTCTTGAAAAACGGCAGTTTTTTGGAATTCGTAAGCTAAAAGTTGGCGTTGCTTCTGTTGCTATTGCGACGGCTCTTTTTTGGAGTGCCAGTTTAGCAAATAGCGTCTCTGCTGACCAAATCAGCGCTGAAACAGCAGAGCAAGCTATTGATGTCGCACAAAGTGAGATTGATACCTTGGCTGATACACAAACTGAGGTTGATACGCAAATTGAAGTTGAAAATACTGAATCAATAGTTAGCGAAGATAATACTCAAACTGCTGCGGCTGAAACTGATGTTGACCAAGCTGTTGAGGAAGTAGCCACAATTGAAAACGTAGCAGAAGTTAATGTTCAAGAGGCGAGTAATGACACTACTAGCCTTGAGCAGTTA…	TTATTTTTCAAATTCGGCTTTACTTTTAGTATCGGCATACTCTTCGGCGACTTCTTTTGAAAGAATGTCATCGTAACTTGGTAGTGTAATACTAGAACCGTATTTATTTTTTAGAGCTGTTGTCACTAGGCGGTAAGCAAGGTTGGCATTACGTGAGAGGATAGGTCCGTGGAAGTAGCTGCCATAGACATTTTTATAATGAACACCTTCAGTGCCGTCCTCTTTGTTGTTACCATTTCCGTAAACGCAGATACCAAGTGGTTTTTCGTCATCAGACAAGAATGTTCGACCTTGGTGATTTTCAAAACCATAGTAAGTTTCGTTAAATTCATCGTTATGAATTTTGATATCTCCGATGAAACGATTGTTTTCTTGATTGAGGGTGTAATGTCCCATAAC…
231	Streptococcus gallolyticus	NTS_31307655	Full-length prophage	1	MK448709	Cysteine ABC transporter, substrate-binding protein	Cysteine ABC transporter, permease protein	ABC-type multidrug transport system, ATPase component	Hypothetical protein SPy1656	Thioredoxin reductase (EC 1.8.1.9)	S_gallolyticus_FP_ISb	Multiple antibiotic resistance protein marC	Nicotinate phosphoribosyltransferase (EC 2.4.2.11)	NAD synthetase (EC 6.3.1.5)	Aminopeptidase C (EC 3.4.22.40)	Multimodular transpeptidase-transglycosylase (EC 2.4.1.129) (EC 3.4.-.-) / Penicillin-binding protein 1A/1B (PBP1)	ATGAAAAAGAGGAGATTACTATCGTTTGGTTTCTTATTTTTGTTGACACTAGCTCTGGCGGCTTGTTCCAATCAATCACAATCAAGTGGTAAAACAGTCATCAAAGTGGCAACAGACTCAGATACAGCACCATTTACTTACAAAGAAAATGACACCTTTAAAGGTTACGATATTGATGTGGTGAAAGCCATTTTTAAGGATTCCAAGAAATATAAAGTTGAATTTGTGACAACGGCGTTTGATTCTATTTTAACAGGAGTAGATGCAGACCGTTACCAAATTGCGGCAAATGACTTTAACTATAATGAAGAACGTGCTGAAAAGTACCTTTTCTCAGACCCAATTTCTAAATCAAACTATGCCATAACAAGTGCCGAAGGGACAAGTTATGATAGTCTT…	ATGAAGGAATTCGGACTCATGTTTATGGCATTTTTTGCTATTATGAACCCTTTGTCTAATCTCCCTGCCTATATGGCTCTTGTGGCAGATGATAATGATCGTATCTCTCATAAAATTGCTACTAAAAGCCTTTTAATTGCTTTTGTGGTTATTACGTTTTTTGTCATGACGGGTCACCTCATTTTCAATTTATTTGGAATTACACTTTCTTCCCTTAGAATTGCTGGGGGGATTCTAGTGGCGATTATTGGTTACCGTATGCTAAACGGTGTACATGCTCCCTCTGCAAAAGGAATGGAAAGTCAACCATCCGATCCAATGGAAGTAGCAATATCCCCGTTAGCGGTACCATTATTAGCAGGTCCAGGGACAATAGCGACTGCAATTAATCTTTCGCAT…
232	Streptococcus gallolyticus	NTS_31307655	Satellite prophage	1	MK448377	ABC transporter, ATP-binding protein	putative ABC transporter integral membrane protein	similar to Response regulator of the LytR/AlgR family	putative toxic anion resistance protein	Hypothetical protein spyM18_0155	S_gallolyticus_SP_ISd	Glutathione biosynthesis bifunctional protein gshF (EC 6.3.2.2)(EC 6.3.2.3)	Adenylosuccinate synthetase (EC 6.3.4.4)	Iron-sulfur cluster regulator IscR	Methionine ABC transporter ATP-binding protein	Methionine ABC transporter permease protein	GTGGTAAGTGAAGAACTTTTTAGATTAACACGGATAAAAAAGTCTTTTGGAGAAAAAAAGGTTCTAAAAGGAGTTGATTTAACCGTTAATAAGGGAGATATTGTTGGATTTTTGGGACTAAATGGAGAAGGAAAATCAACTTTAACAAAAATTTTATTAGGACTAATTACTCAAGATGAAGGTGAAGTTATTCGAAATTTTAATGTAAAAAAGGATGCTGGAGTTATGCTTCAAGAAATTTCGGTACCTGAACGTATGAAAGTTATCGAATGGATTGATATGATTAGGCGCTTTTCTAACAGTTCAAAAACTTCAGAAGAAATTTTAGAAGCTGTTAATTTATCTAATGAGCGTCATAAATATTGTAATGCTTTATCAGGTGGGCAACAAAGAAGGGCG…	TTAGATTTCTGGGAAGAGTTTTGCTAGGATTTTTGGTGTCAATGCTTGCCCTTTTCCTGCGTGGCAATAAGTGTGCATGTACATTGCTGGATTGAAATTCAGCTCGATACACGAGCAGTTTGGCTCTTCTTTACTAGCATTGAGATTTTCGTCAGGAATAATCAAATCTACCCCACAAACCCAAGCACCGATAGCGCTAGCCATTTGAGCTGCTAGTTGTTGATAAGATTTGTTCATGGTTTCGGTAACGTCAATTGAATCACCGCCAGTTGAAATGTTAGAGTTACGGCGTAAATCAACCTTGACACCTTCAGGGAGAATGTCATCTGGTGTGTATCCTTGTTGCTCTAACATGAGGCGTTCAATGTCGCCTAGTTCAATGATTTCAAGTGGTGAACG…
233	Streptococcus gallolyticus	NTS31301958	Full-length prophage	1	MK448710	Cysteine ABC transporter, substrate-binding protein	Cysteine ABC transporter, permease protein	ABC-type multidrug transport system, ATPase component	Hypothetical protein SPy1656	Thioredoxin reductase (EC 1.8.1.9)	S_gallolyticus_FP_ISb	Multiple antibiotic resistance protein marC	Nicotinate phosphoribosyltransferase (EC 2.4.2.11)	NAD synthetase (EC 6.3.1.5)	Aminopeptidase C (EC 3.4.22.40)	Multimodular transpeptidase-transglycosylase (EC 2.4.1.129) (EC 3.4.-.-) / Penicillin-binding protein 1A/1B (PBP1)	ATGAAAAAGAGGAGATTACTATCGTTTGGTTTCTTATTTTTGTTGACACTAGCTCTGGCGGCTTGTTCCAATCAATCACAATCAAGTGGTAAAACAGTCATCAAAGTGGCAACAGACTCAGATACAGCACCATTTACTTACAAAGAAAATGACACCTTTAAAGGTTACGATATTGATGTGGTGAAAGCCATTTTTAAGGATTCCAAGAAATATAAAGTTGAATTTGTGACAACGGCGTTTGATTCTATTTTAACAGGAGTAGATGCAGACCGTTACCAAATTGCGGCAAATGACTTTAACTATAATGAAGAACGTGCTGAAAAGTACCTTTTCTCAGACCCAATTTCTAAATCAAACTATGCCATAACAAGTGCCGAAGGGACAAGTTATGATAGTCTT…	ATGAAGGAATTCGGACTCATGTTTATGGCATTTTTTGCTATTATGAACCCTTTGTCTAATCTCCCTGCCTATATGGCTCTTGTGGCAGATGATAATGATCGTATCTCTCATAAAATTGCTACTAAAAGCCTTTTAATTGCTTTTGTGGTTATTACGTTTTTTGTCATGACGGGTCACCTCATTTTCAATTTATTTGGAATTACACTTTCTTCCCTTAGAATTGCTGGGGGGATTCTAGTGGCGATTATTGGTTACCGTATGCTAAACGGTGTACATGCTCCCTCTGCAAAAGGAATGGAAAGTCAACCATCCGATCCAATGGAAGTAGCAATATCCCCGTTAGCGGTACCATTATTAGCAGGTCCAGGGACAATAGCGACTGCAATTAATCTTTCGCAT…
234	Streptococcus gallolyticus	NTS31301958	Satellite prophage	1	MK448378	ABC transporter, ATP-binding protein	putative ABC transporter integral membrane protein	similar to Response regulator of the LytR/AlgR family	putative toxic anion resistance protein	Hypothetical protein spyM18_0155	S_gallolyticus_SP_ISd	Glutathione biosynthesis bifunctional protein gshF (EC 6.3.2.2)(EC 6.3.2.3)	Adenylosuccinate synthetase (EC 6.3.4.4)	Iron-sulfur cluster regulator IscR	Methionine ABC transporter ATP-binding protein	Methionine ABC transporter permease protein	GTGGTAAGTGAAGAACTTTTTAGATTAACACGGATAAAAAAGTCTTTTGGAGAAAAAAAGGTTCTAAAAGGAGTTGATTTAACCGTTAATAAGGGAGATATTGTTGGATTTTTGGGACTAAATGGAGAAGGAAAATCAACTTTAACAAAAATTTTATTAGGACTAATTACTCAAGATGAAGGTGAAGTTATTCGAAATTTTAATGTAAAAAAGGATGCTGGAGTTATGCTTCAAGAAATTTCGGTACCTGAACGTATGAAAGTTATCGAATGGATTGATATGATTAGGCGCTTTTCTAACAGTTCAAAAACTTCAGAAGAAATTTTAGAAGCTGTTAATTTATCTAATGAGCGTCATAAATATTGTAATGCTTTATCAGGTGGGCAACAAAGAAGGGCG…	TTAGATTTCTGGGAAGAGTTTTGCTAGGATTTTTGGTGTCAATGCTTGCCCTTTTCCTGCGTGGCAATAAGTGTGCATGTACATTGCTGGATTGAAATTCAGCTCGATACACGAGCAGTTTGGCTCTTCTTTACTAGCATTGAGATTTTCGTCAGGAATAATCAAATCTACCCCACAAACCCAAGCACCGATAGCGCTAGCCATTTGAGCTGCTAGTTGTTGATAAGATTTGTTCATGGTTTCGGTAACGTCAATTGAATCACCGCCAGTTGAAATGTTAGAGTTACGGCGTAAATCAACCTTGACACCTTCAGGGAGAATGTCATCTGGTGTGTATCCTTGTTGCTCTAACATGAGGCGTTCAATGTCGCCTAGTTCAATGATTTCAAGTGGTGAACG…
235	Streptococcus gallolyticus	UCN34	Full-length prophage	1	MK448711	Cysteine ABC transporter, substrate-binding protein	Cysteine ABC transporter, permease protein	ABC-type multidrug transport system, ATPase component	Hypothetical protein SPy1656	Thioredoxin reductase (EC 1.8.1.9)	S_gallolyticus_FP_ISb	Multiple antibiotic resistance protein marC	Nicotinate phosphoribosyltransferase (EC 2.4.2.11)	NAD synthetase (EC 6.3.1.5)	Aminopeptidase C (EC 3.4.22.40)	Multimodular transpeptidase-transglycosylase (EC 2.4.1.129) (EC 3.4.-.-) / Penicillin-binding protein 1A/1B (PBP1)	ATGAAAAAGAGGAGATTACTATCGTTTGGTTTCTTATTTTTGTTGACACTAGCTCTGGCGGCTTGTTCCAATCAATCACAATCAAGTGGTAAAACAGTCATCAAAGTGGCAACAGACTCAGATACAGCACCATTTACTTACAAAGAAAATGACACCTTTAAAGGTTACGATATTGATGTGGTGAAAGCCATTTTTAAGGATTCCAAGAAATATAAAGTTGAATTTGTGACAACGGCGTTTGATTCTATTTTAACAGGAGTAGATGCAGACCGTTACCAAATTGCGGCAAATGACTTTAACTATAATGAAGAACGTGCTGAAAAGTACCTTTTCTCAGACCCAATTTCTAAATCAAACTATGCCATAACAAGTGCCGAAGGGACAAGTTATGATAGTCTT…	ATGAAGGAATTCGGACTCATGTTTATGGCATTTTTTGCTATTATGAACCCTTTGTCTAATCTCCCTGCCTATATGGCTCTTGTGGCAGATGATAATGATCGTATCTCTCATAAAATTGCTACTAAAAGCCTTTTAATTGCTTTTGTGGTTATTACGTTTTTTGTCATGACGGGTCACCTCATTTTCAATTTATTTGGAATTACACTTTCTTCCCTTAGAATTGCTGGGGGGATTCTAGTGGCGATTATTGGTTACCGTATGCTAAACGGTGTACATGCTCCCTCTGCAAAAGGAATGGAAAGTCAACCATCCGATCCAATGGAAGTAGCAATATCCCCGTTAGCGGTACCATTATTAGCAGGTCCAGGGACAATAGCGACTGCAATTAATCTTTCGCAT…
236	Streptococcus gallolyticus	UCN34	Satellite prophage	1	MK448379	ABC transporter, ATP-binding protein	putative ABC transporter integral membrane protein	similar to Response regulator of the LytR/AlgR family	putative toxic anion resistance protein	Hypothetical protein spyM18_0155	S_gallolyticus_SP_ISd	Glutathione biosynthesis bifunctional protein gshF (EC 6.3.2.2)(EC 6.3.2.3)	Adenylosuccinate synthetase (EC 6.3.4.4)	Iron-sulfur cluster regulator IscR	Methionine ABC transporter ATP-binding protein	Methionine ABC transporter permease protein	GTGGTAAGTGAAGAACTTTTTAGATTAACACGGATAAAAAAGTCTTTTGGAGAAAAAAAGGTTCTAAAAGGAGTTGATTTAACCGTTAATAAGGGAGATATTGTTGGATTTTTGGGACTAAATGGAGAAGGAAAATCAACTTTAACAAAAATTTTATTAGGACTAATTACTCAAGATGAAGGTGAAGTTATTCGAAATTTTAATGTAAAAAAGGATGCTGGAGTTATGCTTCAAGAAATTTCGGTACCTGAACGTATGAAAGTTATCGAATGGATTGATATGATTAGGCGCTTTTCTAACAGTTCAAAAACTTCAGAAGAAATTTTAGAAGCTGTTAATTTATCTAATGAGCGTCATAAATATTGTAATGCTTTATCAGGTGGGCAACAAAGAAGGGCG…	TTAGATTTCTGGGAAGAGTTTTGCTAGGATTTTTGGTGTCAATGCTTGCCCTTTTCCTGCGTGGCAATAAGTGTGCATGTACATTGCTGGATTGAAATTCAGCTCGATACACGAGCAGTTTGGCTCTTCTTTACTAGCATTGAGATTTTCGTCAGGAATAATCAAATCTACCCCACAAACCCAAGCACCGATAGCGCTAGCCATTTGAGCTGCTAGTTGTTGATAAGATTTGTTCATGGTTTCGGTAACGTCAATTGAATCACCGCCAGTTGAAATGTTAGAGTTACGGCGTAAATCAACCTTGACACCTTCAGGGAGAATGTCATCTGGTGTGTATCCTTGTTGCTCTAACATGAGGCGTTCAATGTCGCCTAGTTCAATGATTTCAAGTGGTGAACG…
237	Streptococcus gallolyticus	VTM3R24	Full-length prophage	1	MK448712	PTS system, cellobiose-specific IIB component (EC 2.7.1.69)	Transcriptional antiterminator of lichenan operon, BglG family	PTS system, cellobiose-specific IIA component (EC 2.7.1.69)	hypothetical protein	PTS system, cellobiose-specific IIC component (EC 2.7.1.69)	S_gallolyticus_FP_ISc	3-oxoacyl-[acyl-carrier protein] reductase (EC 1.1.1.100)	Transcriptional regulator, AraC family	Maltose O-acetyltransferase (EC 2.3.1.79)	HMP-PP hydrolase (pyridoxal phosphatase) Cof, detected in genetic screen for thiamin metabolic genes (PMID:15292217)	HMP-PP hydrolase (pyridoxal phosphatase) Cof, detected in genetic screen for thiamin metabolic genes (PMID:15292217)	ATGGCTAAAAAAGCTTTAATTATCTGTGCTGGTGGGATGTCATCATCAATGATTGCCAAAAAGACAATGACATTCCTCCAAGAACAAGGAAACGACATTGAGATGGATGCCGTTGGTGTTCCAGAAGGACAAAAACGTATCGAAGCTGACAAATACGATTTGTATCTTGTCAGTCCACAAACGAAAATGAATTTCAAACAATTGGCTGATGCAGCAGCAAAAACAAACAAACCAATCGTACAAATTCCACCACAAGCCTACATTCCAATTCCAATGGGAATTGAAAAAATGGCTACTTTAGTGAAAGAAAATATTTAACCTAAATGTGTTATAATGGTTCTATTGTTGTTTGGAGGTGTCCTTTTCTGTGTTAAATAAAAAAGAAAAGCAAATTATCCA…	TTAATTTTCTGGGACATCGGCAGATGCTGAGAGGTCGTGGAGTTCTTTGAATTCGGCGAGTTGTTTGCTGTACTTGTCAATAGCGGTATCTGTCGCGAAAGCACCAAGTGGGAGACGAAGTGGAAGTTGTGGGTTATTTGTCACTTGGTCGTAGATGATTTCAGCGGCTTTGATTGGGTCGCCTGCTTCGTGTCCAGCACCATTTTCATTTGTGGTGATAAAGTCAGTAAATTGTTGGTAGTCTTCAAGAGAAGGCAATGCCTTGTCAGAAGAACGTCCTGCCCAGTCAGTGCGGAAACCTGATGGTTCGATAATGAGTACTTGAATGTTTTTGTGAGCAACTTCTTTAGCTAATGATTCACTAAGTCCTTCAACCGCATATTTTGTTCCATGATAGAA…
238	Streptococcus gallolyticus	VTM3R42	Full-length prophage	1	MK448880	PTS system, cellobiose-specific IIB component (EC 2.7.1.69)	Transcriptional antiterminator of lichenan operon, BglG family	PTS system, cellobiose-specific IIA component (EC 2.7.1.69)	hypothetical protein	PTS system, cellobiose-specific IIC component (EC 2.7.1.69)	S_gallolyticus_FP_ISc	3-oxoacyl-[acyl-carrier protein] reductase (EC 1.1.1.100)	Transcriptional regulator, AraC family	Maltose O-acetyltransferase (EC 2.3.1.79)	HMP-PP hydrolase (pyridoxal phosphatase) Cof, detected in genetic screen for thiamin metabolic genes (PMID:15292217)	HMP-PP hydrolase (pyridoxal phosphatase) Cof, detected in genetic screen for thiamin metabolic genes (PMID:15292217)	ATGGCTAAAAAAGCTTTAATTATCTGTGCTGGTGGGATGTCATCATCAATGATTGCCAAAAAGACAATGACATTCCTCCAAGAACAAGGAAACGACATTGAGATGGATGCCGTTGGTGTTCCAGAAGGACAAAAACGTATCGAAGCTGACAAATACGATTTGTATCTTGTCAGTCCACAAACGAAAATGAATTTCAAACAATTGGCTGATGCAGCAGCAAAAACAAACAAACCAATCGTACAAATTCCACCACAAGCCTACATTCCAATTCCAATGGGAATTGAAAAAATGGCTACTTTAGTGAAAGAAAATATTTAACCTAAATGTGTTATAATGGTTCTATTGTTGTTTGGAGGTGTCCTTTTCTGTGTTAAATAAAAAAGAAAAGCAAATTATCCA…	TTAATTTTCTGGGACATCGGCAGATGCTGAGAGGTCGTGGAGTTCTTTGAATTCGGCGAGTTGTTTGCTGTACTTGTCAATAGCGGTATCTGTCGCGAAAGCACCAAGTGGGAGACGAAGTGGAAGTTGTGGGTTATTTGTCACTTGGTCGTAGATGATTTCAGCGGCTTTGATTGGGTCGCCTGCTTCGTGTCCAGCACCATTTTCATTTGTGGTGATAAAGTCAGTAAATTGTTGGTAGTCTTCAAGAGAAGGCAATGCCTTGTCAGAAGAACGTCCTGCCCAGTCAGTGCGGAAACCTGATGGTTCGATAATGAGTACTTGAATGTTTTTGTGAGCAACTTCTTTAGCTAATGATTCACTAAGTCCTTCAACCGCATATTTTGTTCCATGATAGAA…
239	Streptococcus gordonii	1116_SGOR	Full-length prophage	1	MK448713	DNA-cytosine methyltransferase (EC 2.1.1.37)	Type II restriction-modification system restriction subunit	unknown	hypothetical protein	FIG01116439: hypothetical protein	S_gordonii_FP_ISc	Late competence protein ComEC, DNA transport	DNA polymerase III delta subunit (EC 2.7.7.7)	Manganese superoxide dismutase (EC 1.15.1.1)	Transcriptional regulator, ArsR family	Transcriptional regulator ArcR essential for anaerobic expression of the ADI pathway, Crp/Fnr family	CTATTTTTTTAGGACGGCTAGTATTTGTTTAGCAATTTCATGAATTGTTGGTACACAGACAGAATTTCCAAATTGTTTGTAGGCTTGTGTATCAGAAACCGGAATTATAAACTCTTCAGGGAAACCTTGGAGTCTAGCAGCTTCTCGTGGAGTAATTTTACGTGGGTTTTTACCTTTTTGTTCTATTAATATTTCACTTCCATCTTTGTAGTATCGAGCAGAAAGTGTATTTGTATATGGACTATCAGCATTAAATAGTGAGTAGCCGAATCCATTTCCTTTTGTTTTATGTTCAGCTTTCCTTCTTTGGTGTCCTTCCCAGAGTTTATCGGAGATAGTATACTTTTCATCAACATCAGTTTGTAGAATATTTCCTAGTTTAGTTTCTAAATGAAACGG…	ATGGGGGATATGCTGGAGTTGACCAAACATTTTACAATTCAAAAAATTTATGTCTCTAAAGGGAGTATGACTCAGCCAGATTTTGTAGAGAAATTGCAAAAAATGAAGACAAACATCAACGTAGTAGAAGTCGGAGAACGTCTGCCTATTTTTGATTCAGCTTTGGAAGTTTTGTACCCACTTGAGCAGGGCGATGGAGGCAATAATGATTCGGTTGTTTTATATGGTGAATTTTTTCGGACAAGATTTCTCTTTACAGGCGATTTAGAAATTCCAGGAGAAGAGCAGATCATCAACACCTACCCGAACTTAAAGGTAGATGTGCTAAAGGCTGGTCATCATGGATCAAAAGGCTCTTCTAGTCCAGAATTTCTAGCGCATATAGAACCCAAAATAGCA…
240	Streptococcus gordonii	Channon	Full-length prophage	1	MK448881	FIG01116596: hypothetical protein	FIG01114530: hypothetical protein	LSU ribosomal protein L21p	FIG139598: Potential ribosomal protein	LSU ribosomal protein L27p	S_gordonii_FP_ISd	hypothetical protein	hypothetical protein	Rhodanese-like	lipoprotein, putative	FIG01118155: hypothetical protein	ATGCTTGCTGTTTTTCTCTTAATTCCTTTTTTGCTGATTCGCTTTCCTTTATTGAGTCATTACAGCAAAAATGCTTTGTCACGAGCGGCTTATTTTGCACCAGTCCAAGGAAAGGAAAAGACAGCATATATGATTTATCAATTGAGCAATCTAGCCTTGTTCTTAACTCCTTTTTTGCTTGAAATTAAGTTTGATTTTTCTGTTTTCTTTTATGCTGGTATAGCTATTTACCTGCTTGGTTTGACCTTGTGTGCTATCAGTATGAGGGATTTTGCTAGACCAGCTGCAAACGGCATGAATACAAAGGGTCTTTATCACTATTCCCGTAATCCCATGTATGTAGCTTACTTTGTTTGTTTTTTGGGAATAGCTTTTTTGACTAAGTCAATGATTTTCTTT…	TTGAAGGTAAGAGAGCGCAAGCTCTCCTTGCCTTTCATTGTACAAGAAAGAAAAGGAAAAATCAAGATGAAAATTATATTATTTGTAGCAATTTTAGCAGTAGTAATCGCTTGGTATTCAGGAGATAATAAAAAATGAGTAAAGCAGATTTTAACAAGATTCAAAAATTATTAAAAAAATTGACAGCCTACAAGATTTCTAAAGCTACAGGAATAGGCAGCACGACAATTAGTAGATGGGTTACAGGTAAAACCCCAATCGAAAAAATGAGTTTAGAAAATGCTATCAAATTAACAAATTATGCGGAGGAATTAGAAATAGAAATCGCAAAACAACTCCTTGAAGACATTAAAAACAATGATGTATCGTACGCTATTGTAAATGAAGATGGAGCAGTTT…
241	Streptococcus gordonii	FSS8	Full-length prophage	1	MK448714	DNA-directed RNA polymerase beta subunit (EC 2.7.7.6)	DNA-directed RNA polymerase beta' subunit (EC 2.7.7.6)	DNA binding protein, FIG046916	Late competence protein ComGA, access of DNA to ComEA	Late competence protein ComGB, access of DNA to ComEA	S_gordonii_FP_ISb	Late competence protein ComGF, access of DNA to ComEA, FIG012620	Late competence protein ComGG, FIG068335	Adenine-specific methyltransferase (EC 2.1.1.72)	Acetate kinase (EC 2.7.2.1)	Membrane-bound protease, CAAX family	TTGGCAGGACATGACGTTCAATACGGGAAACATCGTACCCGTCGTAGTTTTTCAAGAATTAAGGAAGTTCTTGATTTACCTAACTTAATTGAGATTCAAACAGATTCTTTTAAAGACTTCTTGGATCATGGTTTGAAGGAAGTTTTTGAAGATGTACTTCCAATTTCAAACTTTACCGACACTATGGAGCTGGAATTTGTTGGTTATGAAATTAGGGAACCAAAATATACGCTGGAAGAAGCACGGATTCATGATGCTAGCTACTCAGCGCCAATTTTTGTGACTTTCCGTCTGATTAACAAGGAAACTGGTGAAATCAAGACACAAGAAGTCTTCTTTGGTGATTTCCCTATTATGACTGAAATGGGAACCTTCATCATCAATGGTGGTGAGCGGATT…	ATGGAGAAGGAGAGATATCATCCATCACTCTATCCTGTTGTACGATCAGGAAAACAGAGAAATTTAGATACACTAATTGAAGCCTTAGTGGCCCTCTTGGTCATCAGTGGAGGTCTCTTGGTTTTTCAAGCTATGACCAAGCTTCTAGCCAGCGAAATTCAGTATCAAGAGCAGACTAAGGCTAAGGAATGGCTCTTATTTTCGGACCAGTTAGATGTGGAATTATCTCGTAGCCATTTTGAAAAGGTTGAGCAAAACAAGCTTTACGTTAAACAAGATGGTAAGTCGATTGCCTTTGGTAAGTCTAAAAGCGATGATTTTCGAAAGACGGATGCGAATGGCCGTGGTTATCAGCCCATGATTTATGGCTTAGAAGCTGCTCAAATACATAAAGAAGGT…
242	Streptococcus gordonii	KCOM_1506	Full-length prophage	1	MK448882	FIG01116596: hypothetical protein	FIG01114530: hypothetical protein	LSU ribosomal protein L21p	FIG139598: Potential ribosomal protein	LSU ribosomal protein L27p	S_gordonii_FP_ISd	Rhodanese-like	lipoprotein, putative	FIG01118155: hypothetical protein	Translation elongation factor LepA	FIG01117393: hypothetical protein	ATGCTTGCTGTTTTTCTCTTAATTCCTTTTTTGCTGATTCGCTTTCCTTTATTGAGTCATTACAGCAAAAATGCTTTGTCACGAGCGGCTTATTTTGCACCAGTCCAAGGAAGGGAAAAGATAGCATATATGATTTATCAATTGAGCAATCTAGTCTTGTTCTTAACTCCTTTTTTGCTTGAAATTAAGTTTGATTTTTCTCTTTTCTTTTATGCTGGTATAGCTATTTACCTGCTTGGTTTGACCTTGTGTGCTATCAGTATGAGGGATTTTGCTAGACCAGATGCAAACGGCATGAATACAAAGGGTCTTTATCGCTATTCCCGTAATCCCATGTATCTAGCTTACTTTGTTTGTTTTTTGGGAATAGTTTTTTTGACTAAGTCAATGATTTTCTTT…	ATGTTCCATTTTTTTACAAAAGTTGAAAGTATTTCAACAGCAGAATTAGAGAAAAGGTTGAAGACGAATATTAAGTTACTGGATGTTCGAACCCCATCTGAATATAACAGAGGGCACATCAAGGGAGCCCTAAATATTCCTTTAGGTCAAATCGATCGCTATTCTCAATCAAAAGAAGAGAAGCTTTATGTGATTTGTCACTCAGGTGTCCGTAGCAGATTAGCAGCGAAAAAGCTTAAAAAGAAAGGCTATGATGTTGTGAATGTTTCTGGAGGCATGATGTCTTGGAAAGGGGATGTCGTTTAAAGTAAGTCAATAAAAAACTCTTTGCCAATTTTTAATGAATGGCAAAGAGAAGGAGTCGCTTATTTGACTGTTGTAGGGATGATATCTTTAGTT…
243	Streptococcus gordonii	M99	Satellite prophage	1	MK448381	FIG01114292: hypothetical protein	FIG01115516: hypothetical protein	PhnO protein	3-oxoacyl-[acyl-carrier protein] reductase (EC 1.1.1.100)	FIG01114304: hypothetical protein	S_gordonii_SP_ISa	FIG01119132: hypothetical protein	FIG01120088: hypothetical protein	FIG01117398: hypothetical protein	Ribosomal-protein-alanine acetyltransferase (EC 2.3.1.128)	Phosphinothricin N-acetyltransferase (EC 2.3.1.-)	CTACTCTTCATTCAAGGGATAGACCTTGCGAAATTCTTCTAAGACGACACCCATTTCTTGGGAAAACTCCAAACCAGCTTCCGCTAGACACTCTGTGAAGAATGCCTGATGGACCTGCTGCCAATATGCCAAGGATTTATCTCCTTCTCCTTCCTTAAAGGCATGATCAGCTGAAACCTCATTAAAAGGTAAAACAGAGACTTTGGTGATTTCAACGATACAAACAGCCTTTTCCTGACTGTCTAAAATGACATCAAAGCTTCCTGCCTGAGGCAAGGGCTCATTTTCAAGCTTATAGAGCTCATAGGCCGAAGACGTCGCTGTCTTCTCACCACATAGCACTAAGTCGGCAAGCTCATCTGCCGAAGCACCGAAAGCCCAGGCGTCAATCTCGTCGCC…	TTATTCTGCTCCAAACTTGCCATTATAATATTTCTGAATATCTTCATAGCTCATGATTTTTGTGTCCTGCCCTTCAGTGCTCCACTTACCCGGCAAGTATAATTCATCATAAACAGATACTCCTGTTTTCAAAAATTCTGTTTCGAGTTCAATGAGCTCCTTACCATTTGTAATGGCCCCATTCTCTGATTGAATTACCTTATAAGCGAAGCTGTCCTTTTTGGAAAATAGTTTGAAGGCTGACGAGTTAGAATTTCTTAAATTGATATCCCCCTTATAATCTTCAGATTTCCAAAATCCATTATCAAAAGGTTCCACACCTGCTCTAAGAGCCTCTTTCGTGTCCAACATGAGATCTATTTTATTTTTCTCATTCAACTCTTGCTCAGTTTTCTCAGC…
244	Streptococcus gordonii	MB666	Full-length prophage	1	MK448883	Pleiotropic regulator of exopolysaccharide synthesis, competence and biofilm formation Ftr, XRE family	DNA-cytosine methyltransferase (EC 2.1.1.37)	hypothetical protein	FIG01119363: hypothetical protein	hypothetical protein	S_gordonii_FP_ISc	hypothetical protein	Late competence protein ComEC, DNA transport	DNA polymerase III delta subunit (EC 2.7.7.7)	Manganese superoxide dismutase (EC 1.15.1.1)	FIG01115610: hypothetical protein	TCATCCTCCAACTATAGGCATAAAGTGGCCAATGACTTTACCTACAATACAGAACTCATCCTCACTATAGGCGTACTTATCAGGGTACTCATCATTAATGGAGACAATACGATAGTGGTCATCTTCCTTATAGACTTTCTTGATGAAGGTTTGTCCGTTCAGATAAATAGCATAAACAGCTCCACTATAATCAAACCCTGTTTCATTGATAAGGGCCACTTCACCATCAGAATACTTAGGCAGCATTGAATCGCCGTGGATAAAGGCTGCAATATCATAGTTGCACTCTTTTTCAGAGTAGACAGTTTGGTACTCGTACTCATCGTAGTAGTTGTCACCGAGACCAGCAGACAGTGGTACATCCTTGAGAACACGCACTGGAAAGAGTGGAATGAATTT…	ATGGATTTGGATTTAGGTAACTATTTAGGTGTGTTTTCAAGTGTAGAAATTAAGGACTTATTGCTACTTCAAAGTAGTGATTTATATGATGATAATATCCCTGAAAGTCATCATCTGTATATGATTTTTGGATTTGAAAAATTTTATGTTGACTCTGTTACAAAAAATGAAACCAAAGAAAATGAATTAATAGTCAAGGTAAAAACTGCTGATGAAGCACTTGAGTTAATTTGGGAAGATGAAGAAAATATAGTAAGTTTTGATAAAAGTCTAGATAATAGATGTGTGATAATTAATGGCGTTACATATCAAATTCTGGATTTAATATTAGATTCTATTATCAAAAATGGTAATCAGATTGTCTCTGAAATTCTTTATATAGGGCAAGCTAAAGGTAGG…
245	Streptococcus gordonii	MB666	Satellite prophage	2	MK448382	FIG01115516: hypothetical protein	PhnO protein	PhnO protein	3-oxoacyl-[acyl-carrier protein] reductase (EC 1.1.1.100)	FIG01114304: hypothetical protein	S_gordonii_SP_ISa	FIG01119132: hypothetical protein	Ribosomal-protein-alanine acetyltransferase (EC 2.3.1.128)	Phosphinothricin N-acetyltransferase (EC 2.3.1.-)	Cationic amino acid transporter - APC Superfamily	FIG01116942: hypothetical protein	CTACAAAACTGTATCTTTATCAAAATCCATAAAGTCATCATGCTCATAATAGTAAAGCAGAGCCTGTAAACACTCTTCGTCAGTCGCTTCTGCTTTCTGCTCCATGACTGACATGAGAACATCCGCAAAATCTTCACCGTAATAAATCAGCTCCAGCTCTTGCTCCCTTACTTGTCTAGGGTAAACATCCCTATTATCCACCACTTGAGGATAATCAGCAAGCAAGTAGCTGTCCTGAAAATTCAGTTCTCCATTTTCCTTAGCATATAAACAGAAATCATCATCTAGCTCTTCCGACTTTACAGCCTCTATGATATCTTTTAAGAAATAGGTTTGGTTTTTCTTCATTGGTCAAAAGTCCCTTTCCATTCATAAGCCGGATAAGCGCCTAGACACTGA…	TTATTCTGCCTCAAACCTACCATTATAATATTTCTGAATATCTTCATAGCTCATGATTTTTGTGTCCTGCCCTTCAGTGCTCCACTTACCCGGCAAGTCTAATTCATCATAAACAGATACTCCTGTTTTCAAAAATTCTGTTTCGAGTTCAATGAGCTCCTTACCATTTGTAATGGCCCCATTCTCTGATTGAATTACCTTATAAGCGAAGCTGTCCTTTTTAGAAAATAGTTTGAAGGCTGACGAGTTAGAATTTCTTAAATTGATATCCCCCTTATAATCTTCAGATTTCCAAAATCCATTATCAAAAGGTTCCACACCTGCTCTAAGAGCCTCTTTCGTATCTAACATGAGATCTATTTTATTTTTCTCATTCAACTCTTGCTCTGTTTTTTCTGC…
246	Streptococcus gordonii	SK184	Full-length prophage	1	MK448884	Arginine pathway regulatory protein ArgR, repressor of arg regulon	DNA repair protein RecN	Serine/threonine protein phosphatase (EC 3.1.3.16)	Hypothetical protein DUF194, DegV family	DNA-binding protein HBsu	S_gordonii_FP_ISe	Peroxide stress regulator PerR, FUR family	Phosphoglycerate mutase (EC 5.4.2.1)	FIG01114318: hypothetical protein	Phosphate starvation-inducible protein PhoH, predicted ATPase	Assembly_Gap	ATGAATAAAAAAGAAAGACTAGAAAAGATTAGACGATTTGTCAATGATTTTGAGATTGGTACTCAGGAGGAGATTGTTACTTATTTAAGACAGTCAGGGATTAAAGCAACTCAAGCGACAGTTTCTAGAGATATCAAGGAATTGGGGATTGTAAAAACACCACTGAAGAACAACACCTATATTTATGAAATTCCCAAGTCGGTGAGCAGTAGTTTAAAGTTAGCTGAGAATACAATTCTAGAAGCTAGCTCCTTAGGAAATATGATTAATCTGAACTTGGTTCCTGGAAGCACAGCTGTCATTAAAAGACAGATCACAGAAGCATTCTCAGAAAAAATTTTTAGTATTATCACAGATGATGATAGTATTTTGATGATTCTTAAAGATAAAGAAGACATT…	N/A
247	Streptococcus gordonii	SK184	Full-length prophage	2	MK448715	Phage infection protein	FIG01115005: hypothetical protein	FIG01119714: hypothetical protein	FIG01116380: hypothetical protein	Muramoyltetrapeptide carboxypeptidase (EC 3.4.17.13)	S_gordonii_FP_ISa	Muramoyltetrapeptide carboxypeptidase (EC 3.4.17.13)	HMP-PP hydrolase (pyridoxal phosphatase) Cof, detected in genetic screen for thiamin metabolic genes (PMID:15292217)	HMP-PP hydrolase (pyridoxal phosphatase) Cof, detected in genetic screen for thiamin metabolic genes (PMID:15292217)	FIG01119497: hypothetical protein	Ribonucleotide reduction protein NrdI	ATGTTAAAAGAATGGAAAGCTATTTTTAAAAAACCAAGCTTTATCATTGTAATGTTAGGTGTTTCTTTGATTCCAGCCTTGTACAATGTGATTTTCTTAAGCTCTATGTGGGATCCTTACGGACAAGTAGAGAACTTGCCAGTGGCAGTTGTTAATCAGGATAAGGCTGTGACAAGTTCAGGGAAGACCCTAGCGATTGGTGACGATCTTGTTTCCAGCCTCAAGGAGAATAAAAATCTGGACTTCCACTTTGTCAGTAAAGAGGATGCCAAAAATGGCTTGAAGAAGGGTGACTATTATATGGTGGTCACTCTGCCGAGTGATTTGTCAGAGCGGGCAGCCAGTGTCCTAAGTGGCGAACCTAAGCAAATGAAAATCGACTATCAGATCTCGAGTGGT…	TCATTGAGGCAAAAGAAGAGCCTCTGAAGTTACAGAGGCCGTCATCAGTTTACCTGTTTTATTGATATGTATTTTAAAGCTGGAGTAGGACGGTCCCATGTAGGTTTTCATGCCAGTCTTACTATAGATAGCGCTGAGCAAGGCTGTTGTGTCTGAGTAGCCACAGAAAATCTTAGGGTTTCTAGCAATCAACTCAAAGTCCAGATAGGGCAGGAGCTCATTGCAGTTGAAACCGCCGATAGTGGCCAGAATAGCATCAACGGAGTCATCTGAAAAGGCAGCATGAATGTCTGCCACCCGGCTTTCGATGGAGGCAGATCCTAACATATCATTTTCCAGATAATGCTCCGAAAAAGACACGGTAAATCCCAGCTTTTCCAAGCGCTCCTTGGCGGCTAG…
248	Streptococcus gordonii	SK184	Satellite prophage	1	MK448383	Phosphoserine phosphatase (EC 3.1.3.3)	Glycerate kinase (EC 2.7.1.31)	FIG01115980: hypothetical protein	FIG01114091: hypothetical protein	Enolase (EC 4.2.1.11)	S_gordonii_SP_ISb	Phenylacetic acid degradation protein PaaD, thioesterase	FIG01115975: hypothetical protein	6-phosphogluconolactonase (EC 3.1.1.31)	FIG01115531: hypothetical protein	periplasmic component of efflux system	ATGGAGCAAATAAAAGGTCTCTTAGTCATGGACGTTGACAGCACCTTAATCATGGAAGAAGGAATAGACCTGCTAGGAGAGGAGGCTGGTATAGGAGCTCAGATGGCGGCCATTACCGAGCATGCCATGCGTGGAGAGTTGGACTTTGAAGCTGCCTTACGTGAGCGGGTTGCTCTTTTAAAAGGCCTGCCAGAGGATATTTTTGCTCAAATTGCAGAAAAGATTCACTTGACGCCAGGAGCCGAGGACTTGGTCAAGGAGCTGCATAAACGTGGTTATAAAGTAGGCTTGGTGTCAGGTGGTTTTCATGAAATCGTGGACAGACTGGCTGAGCAGCTTGGGATTGACTACGTCAAGGCAAACCGTTTGGAAATTAAGCAGGGCTTTTTGACAGGACAA…	ATGAAAGATTTTCACTTTGATGCGATTTCAGCATTTGAGAACTACGAAATTGAAAAAATGGAGGATGGCCAAGTCATTGTTACGACCGAAGTGGTGACGTCTTCTTTAAACTATTATGGTAATGCTCACGGTGGCTACCTTTTTACTCTCTGTGATCAGATTTCTGGTCTAGTCTTGATATCTCAAGGTGTAGATGGAGTAACGCTCCAGTCTTCAATTAACTACCTGCGAGCAGGACATGCTGGTGATAAGCTTACTATCTCAGGGACCTGTGTTCATCCAGGACGTAAAACGAGAGTAGTAGATGTGGTTATCAGCAATCAAGAAAAAGAAAATGTCTGCAAGGCAACATTTACCATGTTTGTTACAGGGCAAAGAAAAGAAGAAAGTCAGATTAAT…
249	Streptococcus halotolerans	HTS9	Full-length prophage	1	MK448716	Glutathione S-transferase, Streptococcal type (EC 2.5.1.18)	Flavodoxin	Chloride channel protein	LSU ribosomal protein L19p	probable enzyme with TIM-barrel fold	S_halotolerans_FP_ISa	Cell division protein FtsW	DNA gyrase subunit B (EC 5.99.1.3)	Septation ring formation regulator EzrA	Putative Nudix hydrolase YfcD (EC 3.6.-.-)	hypothetical protein	TCATTTGTATTCAGCATCAAGTCCACGTTGAACTGCTGGACGTTCTGCGATTTTCTTAGTCCATTTGATCAGGTTTGGATAAGACGTGATATCAAGAAAGACATCGGAACCATCATAAAGGTTCCCTTCAGCTAGTCGACCATACCAAGACCAAATAGCAATATCAGCAATGGTATAGTTGTCACCTGTGATGTAAGGCTTGTTAGCGAGTTCTTTATCTAAAAGATCGAGTTGACGTTTTGTCTCCATAGTATAACGATCGATAGCATATTTGATTTTTTCCGGCGCATAGTGGAAGAAGTGGCCAAAACCACCTCCAAGAAATGGCGCAGCCCCAGTCTGCCAGAAGAGCCAATTAAGCATTTCAGTTCGTTCTGGGTGTGAGGAGGGGATTAAGGC…	ATGTTATTACTAGTAGTTGGCTTTGTTTCCATATATATTGCCACAAGCAATGATTATCCTGACAAGGTTACTCAAGTCATGCTGCAACAGGGAGCTTGGGTGATCATTGGATTGATGTTTGCCTTTGTCGTCATGCTATTCAATACCGAGTTTCTCTGGAAGATTAGCCCTTTTTTATATTTGCTTGGATTAGGGCTGATGGTTTTACCCTTGTTTTTTTATAGTTCCTCACTAGTAGAATCTACTGGGGCTAAAAACTGGATTACAATTGGTAATACTACCTTATTTCAACCGTCAGAATTTATGAAAATTGCTTATATCTTACTATTGGCAGAATCAGCCTTGTGGTTTCATGAGCGTTATCTAGAGCAAACTATTAAACGTGATTTGCAATTACTA…
250	Streptococcus halotolerans	HTS9	Satellite prophage	1	MK448384	tRNA (cytidine(34)-2'-O)-methyltransferase (EC 2.1.1.207)	N-acetylmuramoyl-L-alanine amidase (EC 3.5.1.28)	Mobile element protein	hypothetical protein	Histidine triad (HIT) nucleotide-binding protein, similarity with At5g48545 and yeast YDL125C (HNT1)	S_halotolerans_SP_ISa	ABC transporter, ATP-binding protein EcsA	ABC transporter, permease protein EscB	aminoglycoside phosphotransferase family protein	tRNA (guanine46-N7-)-methyltransferase (EC 2.1.1.33)	Phage integrase	ATGGGCAAAATCAAGGAGTATGAAGCTATGGTAGAAAACAATTATGAGAAACAATCAACTGGTCGTAATCACATCGTGCTTTTTCAGCCGCAAATCCCACAAAATACTGGAAATATTGCGAGAACCTGCGCAGCGACTAATAGTCCCTTACATATTATTAAACCAATGGGATTTCCTATTGATGATAAAAAAATGAAACGTGCAGGTCTCGATTATTGGGATAAATTGGATATTTATTATTATGACTCTTTAGAAGCGTTTATGGAAAGCGTTGACGGTCCCGTTTTTTTGATTTCTAAGTTTGCAGATAAAACCTATTCTGATGTGGATTATGATCAACAACTAGATCAATACTTTATGTTTGGGCGCGAAGATACTGGTCTACCTGAAATGTTTATG…	ATGTTAAAAATAGATCACTTGGTTGGTGGTTATGTTAATATTCCTGTTTTAAAAGATATTTCTTTTGAGGTTGCTTCTGGGGAAGTTGTTGGTTTAATCGGTCTAAACGGTGCTGGTAAATCGACCACAATCAATGAGATTATTGGCCTTTTGCAGCCCTATCAAGGAAGTGTGAGTTTAGAAGGCTTGCAATTATTGGAGAATCCAGAAGGTTACCGCCGCAAAATTGGTTACATCCCTGAGACACCAATCCTGTACGAAGAATTAACCCTGAAAGAACATTTGGATACAGTCGCCCTAGCCTATGGTTTAGAGGAACAAAAGGAACTGCGTCAGAAACTTTTAAAGCTCTTTCGTTTGGAAGATAAGCTAGATTGGTATCCCATCCATTTTTCAAAA…
251	Streptococcus halotolerans	HTS9	Satellite prophage	2	MK448385	Lead, cadmium, zinc and mercury transporting ATPase (EC 3.6.3.3) (EC 3.6.3.5); Copper-translocating P-type ATPase (EC 3.6.3.4)	Transcriptional regulator, MarR family	hypothetical protein	LSU ribosomal protein L33p @ LSU ribosomal protein L33p, zinc-independent	LSU ribosomal protein L32p @ LSU ribosomal protein L32p, zinc-independent	S_halotolerans_SP_ISb	5-methyltetrahydropteroyltriglutamate-- homocysteine methyltransferase (EC 2.1.1.14)	FIG01119683: hypothetical protein	Histidyl-tRNA synthetase (EC 6.1.1.21)	sensor histidine kinase, putative	Response regulator FasA or ComE or BlpR	ATGACGATTAAAAGTCGTTTCTGGGTTGCATTTGCTTGTTCAGTACCCATGGTTTTTTTCATGATTGCCATGTTTACGCATACCCTAGACCATAAGATAATTGAGTGGGGAACCTTTTTCTTTACGACTATTATCATGATGTTTTCAGGGTTTCCATTTCTTAAAAGTGCTTGGGCTTCTTTTAAAAACCACAATGCTAATATGGATACTCTAGTAGCCTTGGGAACTTCTGTTGCCTACATTTATAGCGTTTATGCTATTTTTAATGGTTTACCTGTTTATTTTGAGAGTGCCGGTTTTATTATCATGTTTGTTCTTCTAGGGCAAGTTTTTGAAGAGCGCATGCGGAAAAATGCGTCTCAGGCAGTGGAGAAATTGCTTGATTTGCAGGTCAAGTCA…	ATGTCTAAAGCACAACATCATTTTGATCATGTCGGTTCTTATTTACGTCCAGCCAAACTCAAAGAAGCTCGTGAACAGTTTGCCAATGGTGAGCTATCACGTGATGAATTACTTCGTATTCAGGATGAATTGGTCAAGGACTTGGTTCATCATGAAGTAGACAATGGCTTGAAAGTTGTCACAGACGGTGAATTTGGTCGTTCTTGGTGGCACTTGGACTTTCTTTGGGAATTAAGTGGCTATGAAGCCTATTTACAGGAGGATTCCTACAAGTTTCACGGTGCCAAAACGCGCACGACTAATGTCCGTGTAGCCGGTAAGATTGCGGTAAATCCTAATCATCCCTTCTACCGTGATTTTGAGTATCTGAAAGCCATTACCCCAGAGGGCGTGACACCA…
252	Streptococcus henryi	A-4	Full-length prophage	1	MK448885	Transcriptional regulator, ArsR family	FIG038982: hypothetical protein	Hydrolase, HAD subfamily IIIA	Vancomycin B-type resistance protein VanW	4-hydroxythreonine-4-phosphate dehydrogenase (EC 1.1.1.262)	S_henryi_FP_ISa	FIG01118952: hypothetical protein	Membrane protein, putative	Methionyl-tRNA synthetase (EC 6.1.1.10)	DNA polymerase III delta subunit (EC 2.7.7.7)	Manganese superoxide dismutase (EC 1.15.1.1)	ATGAGCTTCGCTAATACTTTTAAGGCCCTGTCCAATCCCATTAGGCGAGATATTCTCAATTTGCTTAAAGATGGCAGGTTGTCTGCTGGGGAAATAGCAGAGCAGTTTGATCAGACGGCGGCCACCATTTCCCATCATCTTAGTGTCTTGAAGAAGGCTGATTTGATTCTTGAGAGCAAGGAAAAAAATTATATCTATTATGACTTAAATGCCTCAGTTTTAGAGGAAATCATGGTCTGGTTTGCTGATTTACGAGGTAGTAACGATGAAAAAAATTAATCTTAAATTGTTAGCTGTGACTTCTTTTTTGACACTTCTACCAATCTTAGTCGGTCTTCTTTTATGGAAACAATTGCCTGATGTCATCCCAAGTCATTTTGGTTTTGATGGAACTGCGGA…	ATGAAAAAGATTTTGTCTAATGTTTTAATTCTACTTTGGATTTTAGCAATGGCAATCAGTTATTGGCTCTTTTTGCCAGCTATCAATCCCTTAGATAGTGGTTTTTGGATGTTTGTTATTGAAGGGCTAGTTTTTGCTCTTCTGGTATTCTTTGTCTTAGCTTTAAATGATTCCTTGGGAACATCGCAAGGCCAAGGCTTTCCAGGCAACCGTGTTCGCAAAGATGTGACCGTGCATACGACTAAGTACGACAAACCAGTCAAAGCAATCCTTTCAGCAATTGCTCTGATAGTGGTGCTACTTATTGGATTAAATGTTTTCAATTCACGATTATTTAGGGCCAAAAGCTACGCTAATGTCATCACAGTAAAAGAAGCTGATTTTTCTAAAGATTTTCCG…
253	Streptococcus henryi	DSM_19005	Full-length prophage	1	MK448718	Glutamine synthetase type I (EC 6.3.1.2)	Hypothetical protein DUF194, DegV family	FIG006988: Lipase/Acylhydrolase with GDSL-like motif	YfaA	DNA-binding protein HBsu	S_henryi_FP_ISb	hypothetical protein	Dihydroorotate dehydrogenase, catalytic subunit (EC 1.3.3.1)	Cadmium efflux system accessory protein	Lead, cadmium, zinc and mercury transporting ATPase (EC 3.6.3.3) (EC 3.6.3.5); Copper-translocating P-type ATPase (EC 3.6.3.4)	Phosphoglycerate mutase (EC 5.4.2.1)	ATGGCAATCACAGCAGCTGACATTCGTCGCGAAGTTAAAGAAAAAAATGTCACATTCCTACGTTTGATGTTCACTGATATTCTTGGTGTTATGAAAAACGTTGAAATTCCTGCAACAGATGAACAGGTTGAAAAAGTTTTATCAAACAAAGCTATGTTTGATGGCTCTTCAATTGAAGGTTTCGTTCGTATCAACGAATCTGATATGTATCTCTATCCAGACTTAGACACTTGGACAGTATTCCCTTGGGGTGATGAAAACGGTGCGGTCGCCGGTTTGATTTGTGATATTTATACTTCAGCTGGTGAACCTTTTGCAGGTGATCCTCGAGGTAATTTGAAAAAAGCACTTCGCCATATGGAGAAAGCTGGTTTTAAATCTTTCAACTTAGGACCAGAA…	TTGTTAAAGAGAGTAGTTATAATATTATTTATTTTTTCAATCATCAAAATCATCCTCATGGTCTTAACAATACGTTTTATGAAAGTAAGACCTATGACTGAAGAAGAAAAAATTGTGTTCGATAAGGAAGAGAATGATAGATTCTTTGAAGACTAGAAAAACGTTTGGAAAAGTCCAAACGTTTTTTTTATGCTAGATAGTTTAACTTTCCTCTGAAATCTTCCAGTGTTTCGTATCCTTTTTCTTGCATAATAGCTTTAAGTTCACTAGTGATGCGTTCGAATATAGCTGGCCCTTCTTGATGGAGAGCAGTTCCGATTTGAACCATGCTAGCACCGCATAAGATATGTTCAAAAGCATCACGCCCTGTTTTAACGCCACCAGTACCAATAATTTGGA…
254	Streptococcus himalayensis	HTS2	Full-length prophage	1	MK448886	Phosphoenolpyruvate-dihydroxyacetone phosphotransferase (EC 2.7.1.121), dihydroxyacetone binding subunit DhaK	Phosphoenolpyruvate-dihydroxyacetone phosphotransferase (EC 2.7.1.121), ADP-binding subunit DhaL	Phosphoenolpyruvate-dihydroxyacetone phosphotransferase (EC 2.7.1.121), subunit DhaM; DHA-specific IIA component	Diadenosine tetraphosphatase and related serine/threonine protein phosphatases	tRNA-specific adenosine-34 deaminase (EC 3.5.4.-)	S_himalayensis_FP_ISb	Peptide deformylase (EC 3.5.1.88)	Ribosomal small subunit pseudouridine synthase A (EC 4.2.1.70)	Transcriptional repressor	hypothetical protein	SSU ribosomal protein S15p (S13e)	ATGAAAAAAATTATCAATCAGCCAGAGCACGTTGTCGATGAAATGCTCCAAGGTCTTGTCTTTATGCATGGTCAATTGGTTGAGCGCTTAGACGGCTATGACGTCATCGTTCGGAAAGCTGAAAAACGTGGAAAAGTTGGGCTCATCTCAGGTGGAGGTTCTGGTCACGAGCCGTCTCACGCAGGTTTTGTTGGACGTGGTATGCTATCAGCTGCTGTCTGTGGAGCTGTCTTTACTTCGCCAACACCAGATCAGATTTTAGAAGCGATCAAGGCAGCTGACGAAGGGGCAGGCGTCTTTATGGTCATCAAAAACTATTCTGGTGACATTATGAACTTCGAAATGGCACAGGAATTAGCTGAAATGGAAGGCATTGAAGTTGCAAGTGTCGTCGTGGAT…	CTATTCAATGACCAACATGCCTTCTTTGATTTCAAAGGGTTTATTTTGGTTGATTCGGTCGTAAAACATGATGCCATTGATATGATCAATCTCGTGTTGGACGACGATAGAATTGTAACTTTTTAGTTTGAGGCGATGTTTTTCACCATGTTTATCCATATATTCCACGGTCACTCGCGCATGACGAACCACATAACCTTGGACTTCGCGATCGACTGATAAACAACCTTCTCCGTCTGCTAAAGCAGCGTCTTGTACAGAATGAGAGATGATTTTTGGATTGTACATGACAGCTTCTAGATCATAGGCATTGAGGGGAGGATTGCCCTCTTCGTCAGGAGCGTTCGGGACAAGGACGGCAATGATTCGCTTTGAAATATCAAGTTGTGGTGCTGCGAG…
255	Streptococcus himalayensis	HTS2	Full-length prophage	2	MK448719	probable hemagglutinin-related protein	hypothetical protein	Pleiotropic regulator of exopolysaccharide synthesis, competence and biofilm formation Ftr, XRE family	hypothetical protein	hypothetical protein	S_himalayensis_FP_ISa	Putative FMN hydrolase (EC 3.1.3.-); 5-Amino-6-(5'-phosphoribitylamino)uracil phosphatase	Phenylacetic acid degradation protein PaaD, thioesterase	Arginine permease RocE	Homocysteine S-methyltransferase (EC 2.1.1.10)	6-phosphogluconolactonase (EC 3.1.1.31)	GTGTGTAAAACAGCTAAACGTGTTAAGAAACAAGTTGCCAACTACGTTAAGAAAATCGACTGGAAGAAGGTAGCTGTCACAGCTGGTGCTATTGGTGTTGGTATTGTCCTCACCGTAGCTACCGGTGGTCTAGGTGCTCCAGTCGCAATGGCGATTGGCGGTGCGGCTTCTGGAGCCATTATGTCTGGCTATGATGCCTATAGCTCAGGGCAACGTGGTTGGGCCTTGGTTGGTTCTATTGCCAAAGGAGCAGGACTAGGAGCTATTACAGGTTTTGTTGGTGGTCAATTTATTGGAGCTGGTGCCAATGTGGCCGCTAATGTGACACAAAATATTGCCAACCAGACCGTTCGTCATGTTGCGAAGGCGGGTGTTGAAGCTGGTGTTGAGACCGTTATA…	TTGTATTACAAATTTCTACTATTCGACCTTGACCATACCTTGTTGGATTTTGCAGCAGGGGAGGAAGTAGCCTTAACCCAGTTTTTGGAAGCTATGGAAGTAACAGATATGGCGAGCTTTAAAGCCTATTATAAACCGATGAATCAGGCTATGTGGAAGGATTTGGAGCAGGGAAAAATCAGCAAGCTTGATTTAATCAACACACGTTTTTCCCGAGCTTTTGCCCATTTTGGTCGTGAGGTAGATGGCAGAGAAATGGCGCTTCTGTACCAGAAATTCATTAGCCAACAGGGGCAGACATTTGAGGGGGCTGTAGAGTTATTGCAGGAGCTGACAGCTCTAGGTTATGAGCTTTATGGAGCAACAAATGGTGTGACCTATATTCAGGAAAATCGGATG…
256	Streptococcus himalayensis	HTS2	Satellite prophage	1	MK448386	Hypothetical protein	hypothetical protein	Acyl-phosphate:glycerol-3-phosphate O-acyltransferase PlsY	Putative membrane protein YeiH	Enolase (EC 4.2.1.11)	S_himalayensis_SP_ISa	Hemolysin III	hypothetical protein	UPF0246 protein YaaA	hypothetical protein	Transcriptional regulator, MarR family	ATGATTGCGGCCTTCTTTCTGCTAGGAGGGGGAGCAAGTGTTGTATATGCTGAGGAAGCTGTCACAGACACTGCTGCATCCTCACAAGTGGTCAGCAACTCAAATCCAGCAAGTAGTGAGCAAGAGGGTGCGTCAGAAACCGAAACAACTCCGGCAGAAACACCAGCGCCAGCTAGCTTAGAAACGCCAGCTCCAGAAGCACCAGCGCCAGCTAAGTCAGAGACGCCTGCGTCAGAGGAAGCAGCGAAAACGCCAGCACCAGAGGCAGAAACGCCAGCTAAGTCAGAGACACCAGCACCAGAGGCAGAAACGCCAGCTAAGTCAGAAGCGTCAGAGGAAACAACACCAGCAGAAAGCAAGCCAGCAGATTCTGCTAAAAAGGCCTCAGACAAGGAAAAA…	TTACATAAAATAGACAATCGCTAAATACTGCAAGACAGAAGCCGCTAGGATAAATAAGTGCCAAATCATATGGAAATAAGGTCTACGTTTGGCATAAAAACCTGCTCCTACTGTGTAGCAAAGGCCACCGGCCAGCATCAGCCCCCAAAAGAGAGGAGTGGTTTGACTGATAATCGGAGGAATTATGAAAATCACCAGCCAGCCCATGATGAGGTAAAGAGCCAGACTAAACTTTTCATTGACTTCTTTGGCAAAAATTTTATAGAGGATACCAAAGAGGCTTGTCCCCCACTGGATAGCAATGATGAGATAGCCCAGCCAGTTATTCATGAGGGTTAAGACAACGGGGGTATAGCTTCCTGCAATGGCAATGTAAATCATAGAGTGGTCAATGATTCG…
257	Streptococcus himalayensis	HTS2	Satellite prophage	2	MK448387	LLAKR2I restriction enzyme	hypothetical protein	hypothetical protein	hypothetical protein	Helicase, SNF2 family	S_himalayensis_SP_ISb	Mobile element protein	Mobile element protein	FIG01114876: hypothetical protein	Mobile element protein	IS66 family element, Orf1	ATGGATTCTTCTCTTTTTGATTATGATGATAGTAATTTAGAAAGTATTTTGACCTATACTGAGGGTATTTTAGACAGAAAATTCTTAGAAATCATAAAGATGTATCAAGAATCCCCGTATAAAACTTATGCAGATTTTCAATCTCAAACATTTTCTAAATTTGAAAATAAAGAGCTTAGTATGAAATCTAAGGGACAATACGGTAATTATATTGAAAAGTATTTTTATGGCTATAGCCCAAACAATGATAAACAAGCTGACTTTGATAAGGTGGGTCTTGAACTAAAGGTAACACCTTTCAAAGTAAATAGAAATGGAAGTATAAGTGCAAAAGAACGTCTTGTTCTTACTATTCTAAACTATATGGAAGAGAGCTTAGATAATTTCTATTCCACACAT…	CTATTTGCAGTTATTCTGAATTTTTTCAGCCCACGGTAAATAAGCCTCTAGAACTTCCTTTTTGGCGAGTGACTCCTCGTTTGGAAGATGTTCTAGAAGATAAGTGATGTATTTCTCTGAATCAAGACCATGCCTCTTAGCTGTTTCCAATAAACTCAGAATGATAGCTGTTGACTTGGCTCCCTCAAAACTTTGAGAAAACAGCCAATTTTTCCGTCCAATGACCAAGGACTTAATGGCCCGTTCTGCTACATTATTGGATAGAACCAAGCGACCATCTTGAAGAACTGCCTTGAATAGTTCCTCATACTTAAGGCTATACTCTATCGCACGACCAAGTTTTGATCCAGGTAAAATAGATTGATTGCGGCACCAGTTGAAGAACTCGTCCATCAAAGG…
258	Streptococcus hyovaginalis	DSM_12219	Full-length prophage	1	MK448887	acetyltransferase, GNAT family	Serine hydroxymethyltransferase (EC 2.1.2.1)	Pseudouridylate synthases, 23S RNA-specific	Pneumococcal vaccine antigen A homolog	Lipid A export ATP-binding/permease protein MsbA	S_hyovaginalis_FP_ISa	Phage lysin, N-acetylmuramoyl-L-alanine amidase (EC 3.5.1.28)	hypothetical protein	hypothetical protein	hypothetical protein	hypothetical protein	ATGCTAAGATCGCTAACTAAATCAGACATTCCTGTTTTACAGGAAATCAATAAAGATGCTTTGGGCTATGAAGTCATGCTCGAGACCACTAGACAGCAATTTGCAAAACTACATGACGATAGCAAACATGTCATGATTGGCTTTTCAGATGACCAAACAGATAGTCTTCTGGGCTATGTTCATGCAGAAATTTATGAGTGTTTGTATGCTGAGTCGGGTTTCAATATTTTAGCATTAGCTGTCCTGCCAGACCACCAAGGTAAAGGGATCGGGACTAAACTTATGAAAGCCATTGAAGAACAGGCTAGAAAACAAAGATTAGCTTTTATTAGATTAAACTCAGGGAGTGAGCGTTCAGAAGCACATGGCTTTTATCGCCAAATAGGTTATCTCTCTACG…	TTATACCGGTTTCTTAGAAATTGTATAGGTTACTCCATTGATGGAAATTTCAACTCCTTCAATGTTGACCTCAATTTTGTCAGACTGACCGACATCCGTGACGGTCAGCTTGTCAAATTTATCAAGTGAGCCATTTTCTGCCTCGATTGATTTAAGACGACTAGACATACCAACTAAGTAATTATCATAGCCACTTGCTGCATAATCATAGACTGCACCACCAACCTTAAACATGCCCTTGATGGCATCAACAAAAGTTTTTGCCCCACTAACTTTATAAGAGCCATTAGCACGTAGCAAGTAAAACCAATCTGTAAGGAAATCATCAACACTTAAATAGTGCATATAATGACCACCCTCATTAGATGGGCGGGCTGTACCTTGGGTAACAGTAACACC…
259	Streptococcus hyovaginalis	DSM_12219	Satellite prophage	1	MK448388	Rhodanese-like domain protein	Aspartyl-tRNA(Asn) amidotransferase subunit C (EC 6.3.5.6) @ Glutamyl-tRNA(Gln) amidotransferase subunit C (EC 6.3.5.7)	Aspartyl-tRNA(Asn) amidotransferase subunit A (EC 6.3.5.6) @ Glutamyl-tRNA(Gln) amidotransferase subunit A (EC 6.3.5.7)	Aspartyl-tRNA(Asn) amidotransferase subunit B (EC 6.3.5.6) @ Glutamyl-tRNA(Gln) amidotransferase subunit B (EC 6.3.5.7)	hypothetical protein	S_hyovaginalis_SP_ISb	FIG001553: Hydrolase, HAD subfamily IIIA	GTP-binding protein YqeH, required for biogenesis of 30S ribosome subunit	FIG004454: RNA binding protein	Nicotinate-nucleotide adenylyltransferase (EC 2.7.7.18)	Hydrolase (HAD superfamily), YqeK	ATGATTAAATCGCTAACGATGAGACAAGCATTATCTCTTATCAAAGATGGCGAATTACACTTGATTGATGTTCGTGAGATGAATGAGTATGCAGGAGGCCATATACCTGGCGCCATCAATCTCCCTTTAAGTCAGTTGGCGGCTCGTTTTGAAGATCTGTCCAAAGACAAGACCTACTACATTATCTGTCAGTCAGGGATACGCTCTGAACGTGCCTGCTCCTTTTTAGAGAACCAAGGGTATGATGTTATTAATATTCAGGATGGTATCAAGGCATGGCAAGGCTCTTTAATATAAAAGTGTCAAAGGCCTTAGTACATGCCGGTATCAGGCAGAACGGGTTCGGAGTGTCACTAGCCTAAAAGCCCCTTCTAGCTTAATGTTTGCGGGTTGCAAAGT…	TTGGCTATTGAAGATTACAGGCCTGACTATGTTGTTGAGGCAGTTTATGATTTAAGAGCGGATGACTTGATTCGTCAAGGTATTCGTGCAGTCCTAGTAGATTTAGATAATACTTTAATTGCTTGGAATAATCCTGACGGAACCGATGAGTTAAGAGCTTGGTTGGATGAAATGACACAAGCAGATATTCCTGTCGTCGTTGTTTCGAATAATAATCATGCGCGCGTTAAACAAGCGGTGGAGCGTTTTGGTGTAGACTTTGTTAGTCGCGCTTTGAAACCTTTTACACGTGGGATTAATATCGCCATTGGGCGTTATGGATTTGACAAATCAGAAGTGGTCATGGTCGGGGATCAGTTGATGACTGATATCAGAGCAGCTCATCGCGCTGGCATCCGT…
260	Streptococcus hyovaginalis	DSM_12219	Satellite prophage	2	MK448389	NAD-dependent oxidoreductase	FIG01114292: hypothetical protein	Ribosomal-protein-S5p-alanine acetyltransferase	3-oxoacyl-[acyl-carrier protein] reductase (EC 1.1.1.100)	FIG01114304: hypothetical protein	S_hyovaginalis_SP_ISa	hypothetical protein	tRNA-dependent lipid II-Ala--L-alanine ligase	hypothetical protein	Methionyl-tRNA synthetase (EC 6.1.1.10)	Assembly_Gap	TTAAGAAATCATACTTTTCACTGCCGCTTCTAAAACCCTCATCACCATCAGGCTGTGCCTTAGGGCTTCTTTCATTTGATCCCTCTTTTGATTGGCTATCATGTCTTCAAAAGCGACAAACTCCTCATGCATCCGATGATAATCACTGTTGCGATTAAGGATCTCTGGCGCTTTGCCATTTAAAGCAAAGCTAATCTCTGGCATGGTATTGGTGGCACCCAGCACCGCTAATGATCCTTGATTTCCTTGAATGATTGAGGTAATCTCTGCACTACAATCTTTTGCTCCTATACAGACTGCCTTGAATCCCCCATAATCAAGTACCAAGATACCTGATGTATCAACACCGCATTCCATGTTTGGCAGATACTCAACACGTTTAGGCTCACCGAAAAGACC…	N/A
261	Streptococcus ictaluri	707-05	Full-length prophage	1	MK448720	Zn-dependent hydrolase YycJ/WalJ, required for cell wall metabolism and coordination of cell division with DNA replication	Ribonuclease III (EC 3.1.26.3)	Chromosome partition protein smc	HMP-PP hydrolase (pyridoxal phosphatase) Cof, detected in genetic screen for thiamin metabolic genes (PMID:15292217)	Huntington interacting protein HYPE	S_ictaluri_FP_ISa	HMP-PP hydrolase (pyridoxal phosphatase) Cof, detected in genetic screen for thiamin metabolic genes (PMID:15292217)	Signal recognition particle receptor protein FtsY (=alpha subunit) (TC 3.A.5.1.1)	Mobile element protein	Mobile element protein	Fibronectin-binding protein	ATGACTGAAAAAGGCTTTAAATATAGCGTGCTTGCTTCTGGGTCGACAGGAAACTGTTTTTATCTAGAAACACCGAAAAAGCGTCTCTTGATTGATGCTGGTTTGACGGGGAAGAAAATCACCAGCTTACTAGCAGAAATCGATCGTAAACCAGAGGATTTAGACGCTATCCTCATCACGCATGAGCATTCGGATCATATCAAGGGTATTGGAGTATTGGCAAGAAAGTACCATTTGGATGTTTATGCTAATGAAAAAACCTGGCAGATGATTGAAAGTCGCCAGATGATTGGTAAAATCGATAGCTCTCAAAAACATGTCTTTCAACGTGATAAGGTCATGACCTTTGGTGATATTGATATCGAAAGTTTTGGTGTGAGCCATGACGCTGCTGATCCC…	ATGATTAAACTAATTGCTACAGATTTGGATGGAACCTTGTATAATACGGAAAAAATTGTCAGTGATGACAATAAAAAAGCCTTGCTTGCTGCTAAGCAAAAAGGGGTGAAAGTGGTTATTACAACGGGTCGCCCACTTAAAGCTATTGGAAACTTATTAGAAGAATTGCAGTTGCATGATTCTGATGATTATAGCATCACCTTTAATGGTGGCTTGATTCAACGTAACACGGGTGAGATTCTTGATAAGCGTTTTCTAACCTTTGATGATGTCAAAACTATTTGGCAGGCCCTTGATGAGGTTGGTCTTCCAACAGATATTATTAGTGATGGTCAGGTTTATAGTATCCCAAGTAGTGATGGCAGGCATTCACAATACCGTTTGGCAAACCCAATGTTA…
262	Streptococcus ictaluri	707-05	Full-length prophage	2	MK448889	Thiamine biosynthesis protein thiI	Capsule biosynthesis protein capA	LSU ribosomal protein L21p	FIG139598: Potential ribosomal protein	LSU ribosomal protein L27p	S_ictaluri_FP_ISb	Cysteine and methionine metabolism regulator CmbR, LysR family	Lipoprotein signal peptidase (EC 3.4.23.36)	Ribosomal large subunit pseudouridine synthase D (EC 4.2.1.70)	Immunoreactive protein Se23.5 (Fragment)	Mobile element protein	ATGCGCTTTATTAACAAATTAAAACGAAACATCCAAGATGTGCTAAGCATCTATCCCACTGTAACGGTTCGTTCAGATAGGGATCGGACCCATGTGTTTCTGAATGGCCAAGATCATGAGCCAGTTGTGGATACCTTAAAATTAGTCTTTGGCATTCAATCTTTATCCCCGGTTTATAAAGTTGAAAAAAGTGTCCAGGTTTTGGTTGAATCTGTTCAAGAGATTATGACCAGTCTTTATCAAGAGGGTTTGACCTTTAAGATTGCAAGTAAGCGGAGTGACCATCAGTTTGAGTTAGATAGCCGTGACCTAAATCACAAGTTAGGCTCTGCTGTTTTTGATGTCCTCCCTAATATTCAAGCACAAATGAAACATCCAGATGTGACTTTAAAAGTAGAA…	ATGAATATTCAACAATTACGATATGTTGTGGCAATTGCAAATAATGGCACTTTTCGAGAAGCGGCTTCAAAGCTTTTTGTCAGTCAACCCAGCTTATCAGTCTCAATCAAGGATTTGGAGTCTGAACTTGGTTTTCAAATTTTTACGAGAACCACAACAGGAACGGTTCTCACTAGCCAAGGGCTAACCTTCTATGAAAAAGCTTTAGAAGTTGTTAAAACTTTTGATTCTTTTGAGAAAGAATTTTCTCAATCTGATAGAGATCATAATGAATTTTCAATTGCCAGTCAGCATTATGATTTTTTACCTCCTTTAATTACAGAGTTTTCTCAGAAATACGAGGGACACCGTGTTTTTCGCATTTTTGAGTCGACAACCATTCAGGTTCTTGATGAAGTT…
263	Streptococcus infantarius	ATCC_BAA-102	Full-length prophage	1	MK448721	UPF0135 protein Bsu YqfO	UPF0135 protein Bsu YqfO	Glucose-1-phosphate thymidylyltransferase (EC 2.7.7.24)	dTDP-4-dehydrorhamnose 3,5-epimerase (EC 5.1.3.13)	dTDP-glucose 4,6-dehydratase (EC 4.2.1.46)	S_infantarius_FP_ISa	Mutator mutT protein (7,8-dihydro-8-oxoguanine-triphosphatase) (EC 3.6.1.-)	FIG01113973: possible membrane protein	FIG01113973: possible membrane protein	TPR-repeat-containing protein	predicted membrane protein	ATGAAAGCAAGTGAAATCATTGAACGCTACGAAGCATACTGTCCACGTGAGCTTTCTATGGAAGGAGATATTTCTGGTCTCCAAATTGGAACTCTTGATAAAGAAGTTAGTCGTGTCATGATTGCTCTTGATGTGCGTGAAACGACAGTGGCAGAAGCAATCGAGAAAAATGTTGACTTGATTATCGTTAAGCATGCTCCCATTTTTCGTCCGCTAAAAGACCTTGCGGCGATTCCCCAAAATCAGATTTACCTTGACTTGGTAAAACATGATATCGCCGTATACGTGAGTCACACAAATATCGATATTGTGCCAGATGGTTTAAATGATTGGTTCTGTGAGCTGTTAGACATTACCGATACAGAGATTTTAAGTCCTACGGCTGATGGTTACGGGATT…	ATGACGAAGTTAGCGACAATTTGTTATATTGATAACGGTGAGGCACTTTTGCTTTTGCATCGTAATAAAAAGCCTAATGATGTTCATGAGGGAAAATGGATTTCGGTTGGTGGTAAACTTGAAGCAGGTGAAACGCCTGATGAATGTGCTAAACGTGAAATTTTTGAAGAAACGCATTTTAAGGTTAAGGAAATGGATTTTAAAGGTGTGATTACTTTCCCTGAATTTACGCCTGGTCACGATTGGTATACCTACGTCTTTAAGGTGACAGATTTTGAAGGTCAATTAATCTCTGACGAAGAATCACGTGAGGGTACTCTTGAGTGGGTTCCTTATGATAAGGTGTTATCAAAACCAACTTGGGAGGGTGACTATGAAATCTTTAAGTGGATTTTAGAT…
264	Streptococcus infantarius	infantarius_CJ18	Full-length prophage	1	MK448890	6-phosphofructokinase (EC 2.7.1.11)	Pyruvate kinase (EC 2.7.1.40)	hypothetical protein	Mobile element protein	Mobile element protein	S_infantarius_FP_ISb	hypothetical protein	hypothetical protein	Mobile element protein	Mobile element protein	Signal peptidase I (EC 3.4.21.89)	ATGAAACGTATTGCTGTTTTGACTAGTGGCGGCGACGCTCCTGGTATGAATGCTGCTGTTCGTGCGGTTGTTCGTAAAGCAATTAAAGAAGGAATGGAAGTCTTCGGAATCAACCGTGGTTATGCTGGTATGGTCGATGGCGACATTTTCCCATTGGATACTCAAAGTGTTTCAAACATTTTGTCACATGGTGGTACTTTCCTTCAATCAGCTCGTTACCCTGAGTTTGCAACTCTTGAAGGACAACTTGCTGGTATCGAACAACTTAAAAAACACGATATCGAAGGTGTCGTTGTTATCGGTGGTGACGGTTCTTATCACGGTGCTATGCGCTTGACAGAACACGGATTCCCAGCAGTTGGTATCCCAGGTACAATCGATAACGATATCGCTGGTACA…	ATGTCTATGGAAAAATTTGCCAATCATGTAATCGCAGTTGCGCAAGAAAAGAATATGAGCATAACAAACCTACAACTGCAAAAAGTAATGTATTTTGTTTTGAAAAAAGCAAAAGAAAATGAAATTTTAACTCCAGAGAAATTAAAAGAAATATATGATGAACCTTTTCAAGTTTGGGCATACGGTCCTGTAGTACGCGGACAATATAATAGATTTAAGAATTTTGGTTCTTCACCGATTATTGGATTATTTGAAAAAGACTCCTCTTTAGAAAAATTAAATCAAACTATAATGGATTATTTAGGAGAAAATGTTTTTGATTTAGTTAGAAGAAGCCATGAAGTAGAGTTTTGGAAAAATAATAAGCCTACTTTAGGTTACAGAACCAGTGCTGAGTAT…
265	Streptococcus infantarius	infantarius_CJ18	Satellite prophage	1	MK448390	Mobile element protein	4-diphosphocytidyl-2-C-methyl-D-erythritol kinase (EC 2.7.1.148)	Transcriptional repressor AdcR for Zn(2+)-responsive expression	Zinc ABC transporter, ATP-binding protein ZnuC	Zinc ABC transporter, inner membrane permease protein ZnuB	S_infantarius_SP_ISa	Tyrosyl-tRNA synthetase (EC 6.1.1.1)	Multimodular transpeptidase-transglycosylase (EC 2.4.1.129) (EC 3.4.-.-)	DNA-directed RNA polymerase beta subunit (EC 2.7.7.6)	DNA-directed RNA polymerase beta' subunit (EC 2.7.7.6)	DNA binding protein, FIG046916	TTAGCCAGTCTGTAAAAACTCTTTAGGAGATTTATAATTGAATAGTTTCTTTGGATAGTTGTTAATCCAGTTTTCAATAAATGCGACTTGTTGTTGAGTCGCATTTTTGCTTCCCTTAGGTAACCAACGCCGGATGAGTCTATTATGATTCTCATTAGTACCACGCTCCCAAGAAGAATACGGGTGGGCATAGTAGATATGAGTAGGGTCAAAAACTTCTGCTAAACGACTGAACTCAGCCCCGTTATCAGCTGTGATAGAGTTCATTTGATAATCCTTGAGGATTGCTTTCAGAGCTTGATTGACTGAAAACGCGGACTTATCGGGAATGAGTCGAATGATTTGATAACGACTCTTTCTATCGGTTAGAGTCAACAGACACTCGTTTTTTGCCCGTGT…	TTAGCTAAAGTCCAGTACGAAGTATTTTTTCTTACCGCGGCGGATAACAGTAAGTTCGTTATCGATTTTATCGTCATCAGAAAGTGTGTAGTCCAAATCTTGAACACGTTCACCGTTGATGTAGATAGCACCATTTTGAACGTCTTCACGTGCTTGACGTTTTGATGGTGAGATTTTAGCAGCAACAAGCATTTCAACGATGTTGCGGTTATCATCGTCTGAAACAGCGTAGTTAGGAACGTTGTTTAGACCTTGTTTCAATTCTTTTGCTGAAAGGCTCTTGATGTTTCCAGCGAAAAGTTGTTCAGTGATTTTTATAGCTTCTTTGTAAGCTTCTTCACCGTGAACAAGTGTAACAACTTCACGTGCTAGGACTTTTTGTGCCAAACGTTCGTGACG…
266	Streptococcus infantis	PRJNA179863	Full-length prophage	1	MK448891	UDP-N-acetylglucosamine 1-carboxyvinyltransferase (EC 2.5.1.7)	Competence-associated EpuA protein	DNA-entry nuclease (Competence-specific nuclease) (EC 3.1.30.-)	DNA-entry nuclease (Competence-specific nuclease) (EC 3.1.30.-)	Magnesium and cobalt efflux protein CorC	S_infantis_FP_ISd	Oligopeptide ABC transporter, periplasmic oligopeptide-binding protein OppA (TC 3.A.1.5.1)	Oligopeptide transport system permease protein OppB (TC 3.A.1.5.1)	Oligopeptide transport system permease protein OppC (TC 3.A.1.5.1)	Oligopeptide transport system permease protein OppB (TC 3.A.1.5.1)	Oligopeptide transport ATP-binding protein OppF (TC 3.A.1.5.1)	ATGGAAAAAATTGTAGTTCGAGGTGGCGATAATCGCCTGGTCGGAAGTGTCACCATTGAGGGTGCGAAAAATGCAGTTTTGCCCCTACTGGCGGCAACGATTTTAGCAAGCGAAGGAAAAACAGTTTTAAAAAATGTTCCTATCTTATCAGATGTCTTTACCATGAATCAGGTGGTTCGTGGTTTAAATGCCAAAGTAGACTTTGATCAAGAAGCACATATTGTTGAAGTAGATGCAACAGATGATATCACAGAAGAAGCACCTTATAAGTATGTCAGCAAGATGCGTGCTTCAATTGTAGTCTTGGGTCCAATTCTAGCTAGGGTTGGTCACGCTAAAGTATCGATGCCAGGAGGCTGTACAATTGGTAGCCGTCCGATTGACCTTCACCTTAAAGGT…	ATGAAAAAAAGTCGGATTCTTGCAGTAGCAGGTGTTGCCTTACTTGCTACAGGTGTTCTTGCAGCTTGCGGTTCTTCAAAATCATCTAATGATGCAGAGGCTCCAAAAGCTTACGGTTATACATATACCGCTGATCCAGAAACTTTGGATTATCTTATCTCTGGTAAACAAAGTACAAAAGTGGCTACATCAAATGGTATTGATGGACTCTTTACGAATGATAAATATGGGAACATTACACCAGCAGTTGCAGAAGACTGGTCTGTATCACAAGATGGTTTAACTTATACTTACAAGATTCGTAAGGGAGTAAAATGGTTCACTTCTGATGGTGAAGAGTACGCAGAAGTAACTGCTAAAGACTTCGTAAATGGTTTGAAACACGCGGCTGATAACAAA…
267	Streptococcus infantis	PRJNA179863	Satellite prophage	1	MK448391	FIG01114292: hypothetical protein	PEP-utilizing enzymes family protein	MutT/nudix family protein	3-oxoacyl-[acyl-carrier protein] reductase (EC 1.1.1.100)	FIG01114304: hypothetical protein	S_infantis_SP_ISa	oxidoreductase of aldo/keto reductase family, subgroup 1	Methionyl-tRNA synthetase (EC 6.1.1.10)	Cell division protein FtsX	ABC transporter ATP-binding protein	periplasmic component of efflux system	CTACAGAGGGTAAACCTTGCGAAATTCTTCTAAAACAACCTTACTTTCGGGTGTGAAAGTCAGACCAGCTTCCTCCAGCCACTCCGTGAAAAACTCCTCATGAACCTGACGCCAGTAGGCTAAGGATTTATCGCCTTCACCTTCCTTGTAGGCATGGTCGGCTGAAACCTGATGGAAAGGCTGAACGGAAACCTTTGTAATTTCAATAATGCAGATAGCTTGATCCTTACTGTCTAAAATAACATCAAAGGTCCCTTCTTGGGGAAGGGGTTCGTCCTCTAGTGCGTAAAGGTCATAAGCTGAGGCGGTTGCCGTCTTTTCACCTTTTAAAACCAAGTCTGCCAAGAGATCAGCTTCCACCCCAAAAGCCCAGGCGTCTATCTCATCACCGATAAAGGG…	TTACGGCAAATCATTCCCTGCTGCGAGGTAAATCTCATACCATTCTTTTCGAGTTAGGTTGACATGACTTGCTTGGCTTGCCTCTATTAAATGCTTTGGATTGGTTGTTCCTACTACTGCCTGCATCTTAGCTGGGTAGCGTAACACCCAAGCGATAGCAATTGCTGATGGGCTTACACCGTATTTTAAGGCTAATCGATTTAGGACTTGGTTTAGTTGTTGGAACTTCTCATTACCGACAAAATTCCCTTTGAAATATCCGAACTGCAAGACTGACCAGGCCTGAATAACCATGTCATTTAATTTGCAGTATTCAAAGACGCTACCATCACGCAAAGCTGCCTTGTCACCTTCCATATTGACATGAAATCCTGCTTCAAATCCTGGCGTGAAAGCTGC…
268	Streptococcus infantis	SK970	Full-length prophage	1	MK448892	Assembly_Gap	N-acetylglucosamine-6-phosphate deacetylase (EC 3.5.1.25)	DNA binding protein, FIG046916	Late competence protein ComGA, access of DNA to ComEA	Late competence protein ComGB, access of DNA to ComEA	S_infantis_FP_ISc	Late competence protein ComGC, access of DNA to ComEA, FIG007487	Late competence protein ComGD, access of DNA to ComEA, FIG038316	Late competence protein ComGE, FIG075573	Late competence protein ComGF, access of DNA to ComEA, FIG012620	Late competence protein ComGG, FIG068335	N/A	ATGTTAGTGGTCCTTCTTATCATTAGCGTCCTACTCTTACTTTTTGTGCCAAATTTAACTAAACAAAAGGATGCAGTGAATGACAAGGGGAAAGCAGCTGTCGTCAAGGTGGTAGAAAGCCAGGCAGAACTCTATAGTCTGGATAAAAATGAAGATGCTAGTCTAAGCAAATTACAGGCAGATGGACGTATCACTGCTGAGCAAGCAAAAGCCTATAAGGAATATCATGCAAAACAAAAGACAAGTCAAACAGTTTCGGATTAGGGCTTTTACTATGCTAGAAAGTTTATTGGTCTTAGGAATCGTCAGCCTGTTAGCCTTGGGCTTGTCGAGTTCAGTTCAGTCGACTTTTGCAGCTGTGGAAGAACAGATTTTCTTTATGGAGTTTGAGGAACTTTA…
269	Streptococcus infantis	SK970	Full-length prophage	2	MK448722	McrBC restriction endonuclease system, McrB subunit, putative	hypothetical protein	hypothetical protein	hypothetical protein	hypothetical protein	S_infantis_FP_ISb	FIG00632233: hypothetical protein	hypothetical protein	hypothetical protein	hypothetical protein	hypothetical protein	TTGAATAGTTTATTAGAAAATAAAATCAATGAATTAGATATTGCATCAAATTACCAGTGTTGGTATTTAGTTAAACAAGATACTTCTTTTACTAGTCTTTGCTATCAAGTGGAGTTTTTGAGACAATTCCAACAAAATCCAGCAGGTTCTAACCTAGAAAGTTATATTAAATCAAAAGTTTCTAGTTTAAAGAATAGCAATAGTAGAGCTAAAGTATCTGAAACACATCGTGCATTAAGAGTTGCGGCTTTCTTTGGATTGATAACGATGAAAACATCGAGTTATAATGATGCAGAAATAACTCCAACTTTTTACGAAATTAAAAATTTATGTAAGGGTAAATTCGAAGATACAGACCTCTATATACATGTCATTCAACGACAAATTGAAAAAATTTTT…	ATGCCAAAGGGTTTTCAAACTCCTATAACCATTAAAGAAGCTATTGATAAAATTGATGAAAATAAATATGTTTTGCCAGGGATTCAACGACGTTTTGTTTGGGGAAAAAATCAAATTGAACTACTTTTCGACAGTATTATGAGAGATTACCCTTTTAATTCATTGATGTTGTGGGAAATAAATTCTCCTCAAATAAAAAATAATTATAACTATTATTCTTTTTTGAGAAAGTATAAACAAAGATTTGAAGTTGAAAATGAAATGATTAATAAAACAGCTTCCGATGATGATTTTTTTGCTGTTATTGATGGGCAACAAAGACTAAATAGCTTATACCTTGGTTTAAAAGGAAGCTATACAATGAAAAAACCTCATAGACCTTGGGTAGATAAATCTGAT…
270	Streptococcus infantis	SK970	Full-length prophage	3	MK448893	Group B streptococcal surface immunogenic protein	hypothetical protein	Transcriptional regulator, MarR family	FIG01114641: hypothetical protein	Arginine/ornithine antiporter ArcD	S_infantis_FP_ISa	tRNA-guanine transglycosylase (EC 2.4.2.29)	Acyltransferase family	probably aromatic ring hydroxylating enzyme, evidenced by COGnitor; PaaD-like protein (DUF59) involved in Fe-S cluster assembly	Dihydroxy-acid dehydratase (EC 4.2.1.9)	LSU ribosomal protein L32p @ LSU ribosomal protein L32p, zinc-independent	ATGAAGAAACGAATTATTTTAGCATCAACAGTAGCTCTATCACTTGCCCCTACCTTGGCAACTCAAGCAGAAGAAATTGTATGGTCACCACGTACAGTTGAGCAAATTCAAAACGATGTTGCTAAAAGCGAAAATAAAACAAGTTATACAATTAAGTACGGAGATACCCTAAGCACAATTGCAGAAGCTTTGGGAGTAGACTTAAATGTCCTTGCAAACTTGAACAAAATCACTAATATTGATTTGATTTTCCCAGAAACTGTACTGACTACAATTGTGAACGACAATGAGGAAGTAACAGAGGTTGAGGTTTATACACCTCAAGAAGTTGGTTCTGATGTAGCAAGTGCAACAGCAGATTTAACAACGAATCAAGTAACAGTAGATGAACAAACTGTT…	TTGGGTGAGATAATCACACCCCATGGCACCTTCCCGACGCCTATGTTTATGCCAGTAGGGACTCAGGCAACGGTCAAGACTCAGTCGCCAGAAGAATTGAAAGAGATGGGTTCAGGAATTATCCTATCCAATACCTATCACTTGTGGCTTCGCCCTGGGGATGAACTCATTGCCCGCGCTGGAGGGCTTCATAAGTTTATGAACTGGGACCAACCAATCTTGACAGATAGCGGTGGTTTTCAAGTGTATTCCCTAGCGGATAGCCGTAACATTACAGAAGAAGGGGTAACCTTCAAGAACCACCTCAACGGTTCTAAGATGTTTCTTTCGCCTGAAAAAGCTATTTCTATCCAGAATAATCTAGGCTCAGATATCATGATGTCCTTTGATGAATGTCCT…
271	Streptococcus iniae	SF1	Full-length prophage	1	MK448723	Topoisomerase IV subunit A (EC 5.99.1.-)	Branched-chain amino acid aminotransferase (EC 2.6.1.42)	FIG01114490: hypothetical protein	SSU ribosomal protein S1p	Phosphonate ABC transporter phosphate-binding periplasmic component (TC 3.A.1.9.1)	S_iniae_FP_ISa	Immunoreactive protein Se23.5 (Fragment)	ABC transporter, ATP-binding protein	ABC-type multidrug transport system, ATPase component	Transcriptional regulator, GntR family	DNA polymerase III alpha subunit (EC 2.7.7.7)	ATGGGAGAACGCTTTGGACGTTATTCCAAATATATTATTCAAGAAAGGGCTCTTCCGGACATTCGGGATGGCTTGAAACCTGTTCAAAGACGTATTCTTTATTCGATGAATAAGGATGGCAATACTTTTGAAAAAGGCTACCGTAAATCAGCTAAATCAGTTGGTAACATTATGGGGAATTTCCACCCACATGGAGATTCTTCTATTTATGATGCCATGGTACGTATGAGCCAGGACTGGAAAAATCGTGAAATCCTTGTTGAAATGCATGGGAACAATGGTTCTATGGATGGAGATCCACCTGCTGCAATGCGTTACACAGAAGCACGATTGTCAGAAATTTCAGGCTACTTGCTTCAAGATATTGAAAAATATACGGTTCCATTTGCATGGAACTTT…	ATGAAAATGCACAATTCAAAAGCCTATTCTTTTTTTCAAAAATTATTTAAAGTTTTAGGGGTTATTGCCTTAATAGGAAGTTTTATTATTGCTTTTTGGCTCTATAAATTAGGAATTCTAAATGATAGCAATGCTTTGAAAGATTTGGTTCATTACTATAAGTTTTGGGGGCCGGTTGTCTTTATCATTGTACAGATTTTTCAAATTGTTTTTCCTGTTATACCAGGTGGGATTACGACAGTTGCTGGCTTTCTAATATTTGGTCCTGTTCAAGGCTTTATTTACAATTACATTGGTATTATAATAGGAAGTTTTATTTTATTTCAGTTGGTTCGGGTTTATGGGAAAAAATTTATCTTATTATTTATGGATGACCAAACTTTTTTAAAATATGAAAAA…
272	Streptococcus iniae	SF1	Full-length prophage	2	MK448894	Transcriptional regulator CtsR	hypothetical protein	Cold shock protein CspA	hypothetical protein	Na+/H+ antiporter	S_iniae_FP_ISd	Alkyl hydroperoxide reductase protein C (EC 1.6.4.-)	Alkyl hydroperoxide reductase protein F (EC 1.6.4.-)	SSU ribosomal protein S2p (SAe)	Translation elongation factor Ts	Mobile element protein	TTAACTTTCCTTTCTATCAATACGCTGGAGTAGCCTGCACAACATGCGTGAACGAATGTGTGACGCTTCAAGACCTAAAACTGAGTCCGAAGCCATTGCTAAGATAAGATTGCCTTCTCGGTCTGAAATAAGACCTTCATCACACAATATTTGAAGGGCATCTATAAACTCTTGCTGGCAAATCCCACCTTGAGTTGTCGCCCTCAAACTACCAATTAAATGATGTTTATCTGAGAACTGAACCTTAGCAATCCTAATATAACCACCGCCACCACGTTTGCTTTCAACTTCATAGCCTTTACTTTCTGTAAAACGGGTTTTGATGACATAGTTAATTTGACTTGGGACAACCTGAAAGGAATCTGCTAGAAGAGACCTTTTTATCTCTGCAATACCAGA…	ATGTCATTAATCGGAAAAGAAATTGCTGAATTTTCAGCAGATGCTTATTTAAACGGTGAATTTATAAAAGTCACAAGTGAAGATATCAAGGGAAAATGGTCTATTTTCTGTTTTTACCCTGCTGACTTCTCATTTGTCTGCCCAACCGAACTTGGGGACTTGCAAGAACAATATGAAACCCTAAAATCACTCGGAGTAGAAGTTTACTCCGTTTCAACAGATACACACTTCGTTCATAAGGCTTGGCACGATGACTCTGATGTCGTTGGAACACTAACATATACCATGATTGGTGACCCATCTCATACTATTTCTACAGCTTTTGACGTTCTTGATGAAGAGAGCGGCCTTGCACAACGTGGAACCTTTATCGTTGACCCAGATGGTATCATCCAGATG…
273	Streptococcus iniae	Si1	Full-length prophage	1	MK448724	Transcriptional regulator OrfX	DNA polymerase III alpha subunit (EC 2.7.7.7); DNA polymerase III epsilon chain (EC 2.7.7.7)	Transcriptional regulator, MerR family	Secreted Endo-beta-N-acetylglucosaminidase (EndoS)	FIG000557: hypothetical protein co-occurring with RecR	S_iniae_FP_ISb	Phosphonate ABC transporter phosphate-binding periplasmic component (TC 3.A.1.9.1)	Phosphonate ABC transporter phosphate-binding periplasmic component (TC 3.A.1.9.1)	Phosphonate ABC transporter phosphate-binding periplasmic component (TC 3.A.1.9.1)	Phosphonate ABC transporter phosphate-binding periplasmic component (TC 3.A.1.9.1)	Phosphonate ABC transporter phosphate-binding periplasmic component (TC 3.A.1.9.1)	ATGACAATAGAAAAGACAGTTAGTGAGCTAGCTGAAATCCTAGGAGTCAGCCGTCAGGCTGTCAATAATCGTGTCAAAGCACTTCCAGAAGAAGATCTTGATAAAAATGATAAAGGTGTTACTGTGGTTAGACGAAGTGGCCTAATCAAATTGGAAGAAATTTATAAAAAAACGATTTTTGATGATGAGCCAATCAGTGAAGAGACGAAGCAGCGCGAATTGCTTGAAATTTTGGTGGATGAAAAAAATACTGAAATCACACGCCTTTACAACCAACTAAAAGCTAAAGATGACCAATTGGCTGCTAAGGATGAACAGATGCGGGTTAAGGATGTTCAAATTGCTGAAAAAGACAAACAGTTGGATCAGCAGCAACAATTAACTGCAAAAGCAATGGCT…	ATGTATAAAAGATTAAAATGTGTTCTACCGATAGTATTTTTAGTAATAATTTTAGTTGGCTGCCAAATGAACAGTGAACAGAAGAGTCCAAAAAATGAAACCAAAACTAGCAAACACGTCTCACATCAAAAAAAGATCAAGAAGCAACAACTAGCCTATCTAAAAGAGCATGAACAAGAGATTGTTGATTTTGTAAAATCACATAATGAACGAATTGAGTCTGTTCAATTTGATTGGTCAAGTATAAAAGTTGAGCAAAGTGGAAATGGAACTCCGCAAGGTGGAGGTGAAATGGTTGACGTTTATGGAACTTTCAATAATATTAAGAATTCTGGATGGAATGTGACATTTGAAATAACGAACGGAATTCCCGACTTGAATTCTATGATGTTAACAAAC…
274	Streptococcus iniae	Si1	Full-length prophage	2	MK448895	Substrate-specific component BioY of biotin ECF transporter	Metal-dependent hydrolase (EC 3.-.-.-)	tRNA-specific adenosine-34 deaminase (EC 3.5.4.-)	hypothetical protein	internalin, putative	S_iniae_FP_ISc	Cell division protein FtsW	S-layer homology domain / putative murein endopeptidase	Glucose-6-phosphate isomerase (EC 5.3.1.9)	2,3,4,5-tetrahydropyridine-2,6-dicarboxylate N-acetyltransferase (EC 2.3.1.89)	N-acetyl-L,L-diaminopimelate deacetylase (EC 3.5.1.47)	ATGTTTAAAACAAAAGACTTAGTATATATGGCAATGATGGCCACTTTGATGATCGTTTTAGGGATGATTCCAGCAATCCCTTTGGGATTTATTCCAGTACCGATTGTCCTTCAGAATTTAGCAGTTATGTTAACGGCTCTTGTCTTAGGTGCTAAACGTGGTACGATGACTGTTCTCATTTTTTTACTCTTGGGAATTTTTCTACCGGTATTTTCAGGTGGCAGTAGCACACTTCCAGTTCTAGCAGGGCCAACAGCTGGTTACGTTATTGGTTGGTTACTAACACCAGCTTTTTTCACACTAGCTTACAAGGCTTTGCCTGTGCCCCAACAAATGAAGGCGATCACAGCACTTTTACTAACTGGTGTGCTTTTGGTTGATATTTTAGGTGCTATTTGG…	ATGAAGCAAATAGACAAACAAGCTTTTAAAAAGTGGCTTGTTAGAGTTCTAGTTGCCATGGTTGCAGTATCGGGGACGGCATTTTTTGCCAATGGATTGTTTGTAAAAGCTCAAGAATTGGGGACAATCGTCACAGGTACAACAACAACAACCAAAGCAACACAAGAAGGGTGTTCTATTAAAATAGAAACCGTTGAAAAAGTGGATTGGAAAATGCCTAGACAACCAATCGACTTGGTGATTTTACAAGATAATAGTGGTTCTTTTAAAAATACTATTGGCAGTGTGCAGGAGGCTTTGAAAAAGCTAACAACACCACTTGCTGATGGTGCAACCTATGATGAAAAGAACCCAAAACTTGTTTTCACAAATAACCCAGACACGACAGACCGCGTTATG…
275	Streptococcus iniae	Si1	Full-length prophage	3	MK448725	Transcriptional regulator CtsR	hypothetical protein	Cold shock protein CspA	hypothetical protein	Na+/H+ antiporter	S_iniae_FP_ISd	Alkyl hydroperoxide reductase protein C (EC 1.6.4.-)	Alkyl hydroperoxide reductase protein F (EC 1.6.4.-)	SSU ribosomal protein S2p (SAe)	Translation elongation factor Ts	Neutral endopeptidase O (EC 3.4.24.-)	TTAACTTTCCTTTCTATCAATACGCTGGAGTAGCCTGCACAACATGCGTGAACGAATGTGTGACGCTTCAAGACCTAAAACTGAGTCCGAAGCCATTGCTAAGATAAGATTGCCTTCTCGGTCTGAAATAAGACCTTCATCACATAAAATACGAAGGGCATCTGTAAATTCTTGCTGGCAAATCCCACCTTGAGTTGTCGCCCTCAAACTACCAATTAAATGGTGTTTATCTGAAAATTGAACCTTAGCAATTCTAATATACCCACCGCCACCACGTTTACTTTCAACTTCATAGCCTTTACTTTCTGTAAAACGGGTTTTAATGACATAGTTAATTTGACTTGGGACAACCTGAAAGGAATCTGCTAGAAGAGACCTTTTTATCTCTGCAATACCAGA…	ATGTCATTAATCGGAAAAGAAATTGCTGAATTTTCAGCAGATGCTTATTTAAACGGTGAATTTATAAAAGTCACAAGTGAAGATATCAAGGGAAAATGGTCTATTTTCTGTTTTTACCCTGCTGACTTCTCATTTGTCTGCCCAACCGAACTTGGGGACTTGCAAGAACAATATGAAACCCTAAAATCACTCGGAGTAGAAGTTTACTCCGTTTCAACAGATACACACTTCGTTCATAAGGCTTGGCACGATGACTCTGATGTCGTTGGAACACTAACATATACCATGATTGGTGACCCATCTCATACTATTTCTACAGCTTTTGACGTCCTTGATGAAGAGAGCGGCCTTGCACAACGTGGAACCTTCATTGTTGATCCAGATGGTATCATCCAGATG…
276	Streptococcus iniae	Si1	Satellite prophage	1	MK448393	hypothetical protein	transcriptional regulator, Cro/CI family	MazG related NTP pyrophosphohydrolase	Lysine decarboxylase family	FIG01117029: hypothetical protein	S_iniae_SP_ISa	Transcriptional regulator, TetR family	FIG01115693: hypothetical protein	FIG028593: membrane protein	Cobalt-zinc-cadmium resistance protein CzcD	Transcriptional regulator, TetR family	TCATGCATTTTTCCCTTCTAAGCTAAGAAAAGCAATAGGGCCAAAGAGATTAATAAAAAGAATAATTAGAATCCAAATTGGTTTAGAAAGGTATGTTGTCTTTGTCATTTTTCGTAATTTTAAGAGTGCAATGATGATAAGGATAACTTGTAAGAGGATCAGAGGGATAAAGAAAGGTAACAATTGGATAGGGATGTTAGTGTTCATCTGAGGTCTCCTTTTCGAGTTTTTCTAATTCCGCAAGTAGAGCTTGGAAGGCCTTTTCTTGCTGTAAGTGTTGAAATTGTGGACTGTGAAATAGGGCAATTACCCTTTGGGTTAAAATGTTAGAATTGGTTGGTGGCTGAATTCCTGCTGGCAACTGTTGGAGCCAGGGGTCAATGGCATCAAAAAAGCTGT…	TTATCTTGATAGCATTTTAAGGATGAAGGCTGTCATTTCTTTAGGGGATTCTTTTTTTCCTTTAGCTATCCATTCTTGGCATGTTCCAAAGAAGGCATGGGATAAGAATATGCTGTGGTATTCTCTTTCTTTTTGTGATAATTTGATTTCGGGTGCCTTTGTTAAGGTTTCTCTTACGATAATCTTTCTGACTTTATGTATGATAAAATTTTGGATTTCCTTTGTGCCATTGACAGATAAAAGAGCGGAGAGGAGCTGTTCATTTTGCAAGAAACTGAAGATTTCTTCAAAGGTGTGTTCCCAATTTTCATGTTCTTTATCAAAAACATATTCTAATTTGTGAAATAGTATTTGCTGGTAAGAGTCTATCATTTCATACTTGTCTTTGTAGTGCGTGTA…
277	Streptococcus intermedius	ATCC_27335	Satellite prophage	1	MK448394	DNA-3-methyladenine glycosylase (EC 3.2.2.20)	Holliday junction DNA helicase RuvA	Transcriptional regulator, XRE family	FIG01116540: hypothetical protein	DNA mismatch repair protein MutL	S_intermedius_SP_ISb	DNA mismatch repair protein MutS	Arginine pathway regulatory protein ArgR, repressor of arg regulon	Arginyl-tRNA synthetase (EC 6.1.1.19)	Ribonucleotide reduction protein NrdI	hypothetical protein	CTACTTCCAGTCACAATCATTTTCGTGGTCATTGATAAGTCCAGCTGCTTCTAGGAATGAATAGACACAAACGGGACCGACAAATTTGAAGCCTTGCTTTTTCAGCACCTTGGACATGGTTTCTGATAGCTCGGTCTTAGTGGGTGCTTCCTTATAGTTCAAAATTTCATTGTCAATCGTTTTAAAATCGACAAAGGACCAGATATAGTCATTAAAAGAGCCAAACTGCTTTTGAACAGCCAAAAAAGCTTGGGCATTGGCTCTGGTCGCATAGATCTTCATCTTATTACGGATAATATCCGGATTGTCCAAAAGACGATCCAGATCTGCATCCGTCATCTGAGCAATTTTCTGGACATCATAGAAATGAAAAGCTTCTCGAAAAGCCTGACGTTTATT…	TCAGAGATGTTTTTTCATCTCAGCTATAGCTAGCATCACTTCCATTGGGGTCATATTATAAATATCCAACTGACGTAGTTCATCTAAAATAGGTGATTCAGTTGTTTCTGTGAATAAAGATATCTGCTCAAATACTTGATTTTCTTTACTATCATTAGCTCCTTTATTAGAAGGATTGAGAGATGGTTTCTCATTTGCTTGTTCTTCTAGTCTTGCTAGTATCTGGTCGGCTCTCATCAACAAATCATCTGGTAAACCTGCAATTCTTGCGACATGAATCCCATAAGATTTATCTGCAGGACCAGCTTCAATCTTATGAAGGAAGGTCACTTTCCCATCTTTTTCTACAGTTGCTACATGAACATTTTCTAACTGTGTCAAGCTAGTTGACAAGTCTGT…
278	Streptococcus intermedius	F0413	Full-length prophage	1	MK448896	Similar to ribosomal large subunit pseudouridine synthase D, Bacillus subtilis YhcT type	Multimodular transpeptidase-transglycosylase (EC 2.4.1.129) (EC 3.4.-.-)	Preprotein translocase subunit SecE (TC 3.A.5.1.1)	Transcription antitermination protein NusG	hypothetical protein	S_intermedius_FP_ISa	SSU ribosomal protein S2p (SAe)	Translation elongation factor Ts	hypothetical protein	Transcriptional regulator CtsR	ATP-dependent Clp protease ATP-binding subunit ClpA	TTAGTTTTCTTCCTTTAATCCCTCTTCAAAACTTTCGGAAAATGCTTCAACACTAATTTTTTCAAGTGTGAAAGGGTGTGTGAAAGTTAAGCGATGAGCATGAAGCATAAGGCGTCTTGCACGCTGTGGATTGTATAATGGATCACCGATAATAGGGTATCCGTGATGAGTAAGATGTACCCGAATTTGATGAGTTCGTCCAGTTTTAAGTTGGCAATTGACGAGTGTTTTGTTTCTAAATTCTTTTAATCTTGTGACATAGGTTTCAGCGTACCGACCGTTTTTATTATCTACCAGTCTCTTTCGTCGATCGTGGCGGTCGCGTCCGATTTTATCCGTATAGGTTTGGCTCTTTTGGAGAAATGTCCCTTGCACTAAAGCCCAATATTCACGTGAAAT…	ATGGCAGTAATTTCAATGAAACAACTTCTTGAGGCTGGTGTTCACTTTGGTCACCAAACTCGTCGCTGGAACCCTAAGATGGCGAAATACATCTTCACAGAACGTAATGGTATCCACGTAATTGACCTTCAGCAAACTGTAAAATTTGCAGATCAAGCATATGATTTTATGCGTGATGCTGCTGCTAACGATGCGGTTATCTTGTTTGTTGGTACCAAAAAGCAAGCTGCTGATGCTGTAAAAGATGAAGCAGAACGTGCAGGTCAATACTACATCAACCACCGTTGGTTGGGCGGAACCCTTACCAACTGGGAAACGATCCAAAAACGTGTTGCTCGTTTGAAAGAAATCAAACGCATGGAAGAAGACGGAATTTTTGACGTGCTTCCTAAGAAAGAA…
279	Streptococcus intermedius	F0413	Satellite prophage	1	MK448395	acetyltransferase, GNAT family	FIG01114091: hypothetical protein	hypothetical protein	Enolase (EC 4.2.1.11)	NAD-dependent protein deacetylase of SIR2 family	S_intermedius_SP_ISa	Glutamate synthase [NADPH] large chain (EC 1.4.1.13)	Phage-related protein	hypothetical protein	hypothetical protein	Helicase loader DnaI	TCATAGTAAATATTCATGTTCTCTGATAATTAAACCATTTTCAAATTCAAAAATATCACAGGATAGTTGACCAAAATCATTTTTGAGAATAGTAACAATCCGATTTTCGTCTGTTGAAAAGGCATGTAAACAGGAAAATTGAATGGTGTTATGATGATAGGCTTGCTGAATCTTAGAAAGGTAATCTTCTATTCCACGGATAACAGAAACCTGTTGCTCATGCAATTCCCAGATGATTTTAGGATGTAAAAATTTTTGGTAAGTTTTCCAATCTCTTTGATTTTCCGCTTGAAAGAACAAGGTTAATGTTTCTAAATTTGTAATTAGTGACCTCCTTAATGAAACAGTCTTTTCCAAAAAGAAGGTTTCTTTTCTGCTTGTTGGGGTAAATCTGATTGG…	TCATAGCTGTAATTTCTCCTTTATGACTTTGAGATAACGGCGAGATGAATAAGTTATCTGACCGTTTTTCATTGCAATCTGAATCAGACCACTACCAGTCAATTTCAGATGATCGATATGTTTGATGTTAATGATTTCAGATTGGGAAATCTGTAGAAAATCAGTGGGAAGCAATTCCAAAACTTGATAAAGTGGAAGCCCTAAGAGATAAGCGTCTGTTGCTGTTTCGGCCCAAACTTGCCGATTTTCAGTATAGACGCGTTGTATCTCCGTGCTATTTAGTAGGTAAATTTCCTCCTCTTTTTTTGCTCGAATGGTTTTATTTTTACCGATATGTTGAGCAAATGTTAGTAGTTGTTGAACGGAATCCGACAAAACAGGTGCTTCAATAATGATCTT…
280	Streptococcus intermedius	JTH08	Satellite prophage	1	MK448396	DNA-3-methyladenine glycosylase (EC 3.2.2.20)	Holliday junction DNA helicase RuvA	Transcriptional regulator, XRE family	FIG01116540: hypothetical protein	DNA mismatch repair protein MutL	S_intermedius_SP_ISb	DNA mismatch repair protein MutS	Arginine pathway regulatory protein ArgR, repressor of arg regulon	Arginyl-tRNA synthetase (EC 6.1.1.19)	Ribonucleotide reduction protein NrdI	hypothetical protein	CTACTTCCAGTCACAATCATTTTCGTGGTCATTGATAAGTCCAGCTGCTTCTAGGAATGAATAGACACAAACGGGACCGACAAATTTGAAGCCTTGCTTTTTCAGCACCTTGGACATGGTTTCTGATAGCTCGGTCTTAGTGGGTGCTTCCTTATAGTTCAAAATTTCATTGTCAATCGTTTTAAAATCGACAAAGGACCAGATATAGTCATTAAAAGAGCCAAACTGCTTTTGAACAGCCAAAAAAGCTTGGGCATTGGCTCTGGTCGCATAGATCTTCATCTTATTACGGATAATATCCGGATTGTCCAAAAGACGATCCAGATCTGCATCCGTCATCTGAGCAATTTTCTGGACATCATAGAAATGAAAAGCTTCTCGAAAAGCCTGACGTTTATT…	TCAGAGATGTTTTTTCATCTCAGCTATAGCTAGCATCACTTCCATTGGGGTCATATTATAAATATCCAACTGACGTAGTTCATCTAAAATAGGTGATTCAGTTGTTTCTGTGAATAAAGATATCTGCTCAAATACTTGATTTTCTTTACTATCATTAGCTCCTTTATTAGAAGGATTGAGAGATGGTTTCTCATTTGCTTGTTCTTCTAGTCTTGCTAGTATCTGGTCGGCTCTCATCAACAAATCATCTGGTAAACCTGCAATTCTTGCGACATGAATCCCATAAGATTTATCTGCAGGACCAGCTTCAATCTTATGAAGGAAGGTCACTTTCCCATCTTTTTCTACAGTTGCTACATGAACATTTTCTAACTGTGTCAAGCTAGTTGACAAGTCTGT…
281	Streptococcus intermedius	SK54	Satellite prophage	1	MK448397	DNA-3-methyladenine glycosylase (EC 3.2.2.20)	Holliday junction DNA helicase RuvA	Transcriptional regulator, XRE family	FIG01116540: hypothetical protein	DNA mismatch repair protein MutL	S_intermedius_SP_ISb	DNA mismatch repair protein MutS	Arginine pathway regulatory protein ArgR, repressor of arg regulon	Arginyl-tRNA synthetase (EC 6.1.1.19)	Ribonucleotide reduction protein NrdI	hypothetical protein	CTACTTCCAGTCACAATCATTTTCGTGGTCATTGATAAGTCCAGCTGCTTCTAGGAATGAATAGACACAAACGGGACCGACAAATTTGAAGCCTTGCTTTTTCAGCACCTTGGACATGGTTTCTGATAGCTCGGTCTTAGTGGGTGCTTCCTTATAGTTCAAAATTTCATTGTCAATCGTTTTAAAATCGACAAAGGACCAGATATAGTCATTAAAAGAGCCAAACTGCTTTTGAACAGCCAAAAAAGCTTGGGCATTGGCTCTGGTCGCATAGATCTTCATCTTATTACGGATAATATCCGGATTGTCCAAAAGACGATCCAGATCTGCATCCGTCATCTGAGCAATTTTCTGGACATCATAGAAATGAAAAGCTTCTCGAAAAGCCTGACGTTTATT…	TCAGAGATGTTTTTTCATCTCAGCTATAGCTAGCATCACTTCCATTGGGGTCATATTATAAATATCCAACTGACGTAGTTCATCTAAAATAGGTGATTCAGTTGTTTCTGTGAATAAAGATATCTGCTCAAATACTTGATTTTCTTTACTATCATTAGCTCCTTTATTAGAAGGATTGAGAGATGGTTTCTCATTTGCTTGTTCTTCTAGTCTTGCTAGTATCTGGTCGGCTCTCATCAACAAATCATCTGGTAAACCTGCAATTCTTGCGACATGAATCCCATAAGATTTATCTGCAGGACCAGCTTCAATCTTATGAAGGAAGGTCACTTTCCCATCTTTTTCTACAGTTGCTACATGAACATTTTCTAACTGTGTCAAGCTAGTTGACAAGTCTGT…
282	Streptococcus intermedius	SRR387763	Satellite prophage	1	MK448398	DNA-3-methyladenine glycosylase (EC 3.2.2.20)	Holliday junction DNA helicase RuvA	Transcriptional regulator, XRE family	FIG01116540: hypothetical protein	DNA mismatch repair protein MutL	S_intermedius_SP_ISb	DNA mismatch repair protein MutS	Arginine pathway regulatory protein ArgR, repressor of arg regulon	Arginyl-tRNA synthetase (EC 6.1.1.19)	Ribonucleotide reduction protein NrdI	hypothetical protein	CTACTTCCAGTCACAATCATTTTCGTGGTCATTGATAAGTCCAGCTGCTTCTAGGAATGAATAGACACAAACGGGACCGACAAATTTGAAGCCTTGCTTTTTCAGCACCTTGGACATGGTTTCTGATAGCTCGGTCTTAGTGGGTGCTTCCTTATAGTTCAAAATTTCATTGTCAATCGTTTTAAAATCGACAAAGGACCAGATATAGTCATTAAAAGAGCCAAACTGCTTTTGAACAGCCAAAAAAGCTTGGGCATTGGCTCTGGTCGCATAGATCTTCATCTTATTACGGATAATATCCGGATTGTCCAAAAGACGATCCAGATCTGCATCCGTCATCTGAGCAATTTTCTGGACATCATAGAAATGAAAAGCTTCTCGAAAAGCCTGACGTTTATT…	TCAGAGATGTTTTTTCATCTCAGCTATAGCTAGCATCACTTCCATTGGGGTCATATTATAAATATCCAACTGACGTAGTTCATCTAAAATAGGTGATTCAGTTGTTTCTGTGAATAAAGATATCTGCTCAAATACTTGATTTTCTTTACTATCATTAGCTCCTTTATTAGAAGGATTGAGAGATGGTTTCTCATTTGCTTGTTCTTCTAGTCTTGCTAGTATCTGGTCGGCTCTCATCAACAAATCATCTGGTAAACCTGCAATTCTTGCGACATGAATCCCATAAGATTTATCTGCAGGACCAGCTTCAATCTTATGAAGGAAGGTCACTTTCCCATCTTTTTCTACAGTTGCTACATGAACATTTTCTAACTGTGTCAAGCTAGTTGACAAGTCTGT…
283	Streptococcus intermedius	SRR387765	Satellite prophage	1	MK448399	DNA-3-methyladenine glycosylase (EC 3.2.2.20)	Holliday junction DNA helicase RuvA	Transcriptional regulator, XRE family	FIG01116540: hypothetical protein	DNA mismatch repair protein MutL	S_intermedius_SP_ISb	DNA mismatch repair protein MutS	Arginine pathway regulatory protein ArgR, repressor of arg regulon	Arginyl-tRNA synthetase (EC 6.1.1.19)	Ribonucleotide reduction protein NrdI	hypothetical protein	CTACTTCCAGTCACAATCATTTTCGTGGTCATTGATAAGTCCAGCTGCTTCTAGGAATGAATAGACACAAACGGGACCGACAAATTTGAAGCCTTGCTTTTTCAGCACCTTGGACATGGTTTCTGATAGCTCGGTCTTAGTGGGTGCTTCCTTATAGTTCAAAATTTCATTGTCAATCGTTTTAAAATCGACAAAGGACCAGATATAGTCATTAAAAGAGCCAAACTGCTTTTGAACAGCCAAAAAAGCTTGGGCATTGGCTCTGGTCGCATAGATCTTCATCTTATTACGGATAATATCCGGATTGTCCAAAAGACGATCCAGATCTGCATCCGTCATCTGAGCAATTTTCTGGACATCATAGAAATGAAAAGCTTCTCGAAAAGCCTGACGTTTATT…	TCAGAGATGTTTTTTCATCTCAGCTATAGCTAGCATCACTTCCATTGGGGTCATATTATAAATATCCAACTGACGTAGTTCATCTAAAATAGGTGATTCAGTTGTTTCTGTGAATAAAGATATCTGCTCAAATACTTGATTTTCTTTACTATCATTAGCTCCTTTATTAGAAGGATTGAGAGATGGTTTCTCATTTGCTTGTTCTTCTAGTCTTGCTAGTATCTGGTCGGCTCTCATCAACAAATCATCTGGTAAACCTGCAATTCTTGCGACATGAATCCCATAAGATTTATCTGCAGGACCAGCTTCAATCTTATGAAGGAAGGTCACTTTCCCATCTTTTTCTACAGTTGCTACATGAACATTTTCTAACTGTGTCAAGCTAGTTGACAAGTCTGT…
284	Streptococcus lutetiensis	33	Full-length prophage	1	MK448898	Transcriptional regulator, TetR family	Acid-resistant locus arl7 (Fragment)	Hypothetical ATP-binding protein UPF0042, contains P-loop	FIG002813: LPPG:FO 2-phospho-L-lactate transferase like, CofD-like	FIG001886: Cytoplasmic hypothetical protein	S_lutetiensis_FP_ISa	Dipeptidase (EC 3.4.-.-)	transposase	hypothetical protein	Candidate zinc-binding lipoprotein ZinT	Peptidoglycan hydrolase, Autolysin2 (EC 3.5.1.28)	ATGAAACTTACTGATATTCGTTATTTGAGAACAGAAAAATTGATTTTTGATGCCTTTGCCAAACTTCTCAGCGAGAAACCTTATGAGAAAATTACGGTACAAGATATTGCTGATGAAGCCATGATTAATCGTGCCACTTTTTATGCACATTATGCGGACAAAGATGACCTTCAAAAAGGGATTCAGCAACAAGTTCTAGAGCAAATGTCTGACATGATTGATGCAGCACAGATTACAAATGGTGAACGCGTAAAAGTTAAGCGAGCTGAGAAACTTTTAACGGAGTTTTATCATGGATTGGAGAAAAATGCTGCGATTGCTAAAATTGTTCTAAAAAGCATTTCTCAGGAAGTCATGCAAGAAGAATTTGGAAGTTTGGTACATGAAAAATATGATCAT…	ATGGTAAAAAGTTCTGATTCATGCACAACTATATTAGTAGGTAAAAAAGCGTCATATGATGGTTCAACCATCATTGCTCGAACTGAAGATTCACAAAGTGGTGACTTCACACCGAAACAATTTATCGTGGTTAACCCAGAAGACCAACCACGTCATTACAAATCAGTCTTGTCTTCATTTGAGATTGATTTGCCAGACAACCCAATGCGCTATACATCAGTACCAGATGCTTTGCGTAAAGATGGTATCTGGGGAGAAGCTGGTATCAACGAAGCCAATGTTGCCATGAGTGAGACAGAAACTATCACGACAAATGCGCGTGTTTTGGGAGCTGACCCGCTCGTTGAATCTGGTATTGGTGAAGAAGATATGCTAACATTGGTGCTTCCATATGTCCGT…
285	Streptococcus lutetiensis	33	Satellite prophage	1	MK448400	Cell division protein FtsH (EC 3.4.24.-)	4-diphosphocytidyl-2-C-methyl-D-erythritol kinase (EC 2.7.1.148)	Transcriptional repressor AdcR for Zn(2+)-responsive expression	Zinc ABC transporter, ATP-binding protein ZnuC	Zinc ABC transporter, inner membrane permease protein ZnuB	S_lutetiensis_SP_ISa	Tyrosyl-tRNA synthetase (EC 6.1.1.1)	Multimodular transpeptidase-transglycosylase (EC 2.4.1.129) (EC 3.4.-.-)	DNA-directed RNA polymerase beta subunit (EC 2.7.7.6)	DNA-directed RNA polymerase beta' subunit (EC 2.7.7.6)	DNA binding protein, FIG046916	ATGAAGAATAACAAAAATAATGGCTTTGTTAAAAATTCCTTTATTTATATTCTGGTTATTATTGCGGCTATTACCGCATTTCAATACTATTTGAGAGGAACAAGTACACAAAGCCAGCAAATTAATTACTCGACTTTGATTAAAGAAATTAAAGCGGGTGATATTAAATCGATTACTTATCAGCCAAACGGTAGCATCATTGAAGTAAGTGGTAAGTATTCGAAACCTAAAAAGACAAAATCAAGTGCCTCTCTTCCTTTCTTAGAAGGAAATAACTCAACATCAGTTACTGAGTTTACATCAATTATTTTACCAAGTGATTCTTCTATTGATACACTTACTAAAGCAGCTGAAAAAGCTGATGTTGATGTAAACATTAAGCAAGAAAGTTCAAGCGGA…	TTAGCTAAAGTCCAGTACGAAGTATTTTTTCTTACCGCGGCGGATAACAGTAAGTTCGTTATCGATTTTATCGTCATCAGAAAGTGCGTAGTTCAAATCTTGAATACGTTCACCGTTGATGTAGATAGCACCGTTTTGAACGTCTTCACGTGCTTGACGTTTTGATGGTGAGATTTTAGCAGCAACAAGCATTTCAACGATGTTGCGGTTATCATTGTCTGAAACAGCGTAGTTAGGAACGTTGTTTAGACCTTGTTTTAATTCTTTTGCTGAAAGGCTCTTAATGTTTCCAGCAAAAAGTTGTTCAGTGATTTTAAGAGCTTCTTTGTAAGCTTCTTCACCGTGAACAAGTGTGACAACTTCACGTGCTAGGACTTTTTGTGCCAAACGTTCGTGACG…
286	Streptococcus lutetiensis	33	Satellite prophage	3	MK448401	L-serine dehydratase, beta subunit (EC 4.3.1.17)	L-serine dehydratase, alpha subunit (EC 4.3.1.17)	Phosphoglycolate phosphatase (EC 3.1.3.18)	Immunodominant antigen A	Aggregation promoting factor	S_lutetiensis_SP_ISc	Transmembrane component of general energizing module of ECF transporters	ATPase component of general energizing module of ECF transporters	ATPase component of general energizing module of ECF transporters	CDP-diacylglycerol--glycerol-3-phosphate 3-phosphatidyltransferase (EC 2.7.8.5)	Transcriptional regulator in cluster with unspecified monosaccharide ABC transport system	ATGAAAAATCTAAAATTCCAATCCGTCTTTGATATTATCGGACCTGTTATGATTGGCCCATCAAGCAGCCACACTGCTGGTGCTGTTCGTATTGGAAAAATTGTTAACTCTATTTTCGGAGAAATTCCTGATTCCGTAACATTTCATTTATATAATTCATTTGCTAAAACTTACCGTGGACACGGAACTGATAAAGCACTCGTTGCTGGTATCCTAGGAATGGATACTGACAATCCATATATTAAAAATTCATTAGAAATTGCTCACCAAAAAGGGGTACGCATTTATTGGGATATTTTAAAGGACAGTAATGCCCCTCACCCAAATACTGCTAAGATTACCGTTGAAAAAGGTGATAAAAACATGAGTATCACAGGTGTATCAATTGGTGGAGGAAAT…	TTAGTTCGAAAACAAAAATAAGAGAATTCCTAAAATTATGACAAGCAAAATGGTCACCGAATCTTTGATTTTCCATTGTAAAATTCGGTATTTTGTACGCCCATCTCCGCCTTGATAGCCACGTGCTTCCATGGCAAGAGCTAAAGCATCTGCACGTTTAAAACTTGAAGCAAAGAGCGGAATAAGGATTGGAATGATTGATTTAACCTTTTGAATGAGATTTCCTTCACCAAAATCAACCCCACGTGCTCGCTGAGCTTTCATAATACGTGTCGTATCATCCATCAATGTTGGGACAAAACGTAAGCTCAAAGACAGCATTAAGCCAATTTCGTGAGCAGGAACCTTAAAACGAACAAATGGCTTCAACAATGATTCCACAGCATCAGCAAGACTTAA…
287	Streptococcus lutetiensis	DD06	Satellite prophage	1	MK448402	Di-/tripeptide transporter	Dihydroorotate dehydrogenase, catalytic subunit (EC 1.3.3.1)	regulatory protein, ArsR	Lead, cadmium, zinc and mercury transporting ATPase (EC 3.6.3.3) (EC 3.6.3.5); Copper-translocating P-type ATPase (EC 3.6.3.4)	Phosphoglycerate mutase (EC 5.4.2.1)	S_lutetiensis_SP_ISb	Transcriptional repressor for NAD biosynthesis in gram-positives	Substrate-specific component NiaX of predicted niacin ECF transporter	Cell division protein FtsI [Peptidoglycan synthetase] (EC 2.4.1.129)	Recombination protein RecR	Assembly_Gap	ATGGAAAAAAATAAAGAAAAAACATTTTTTGGACAGCCTAAGGCTTTGTTTACTTTATTCCAAACAGAACTTTGGGAACGATTCTCGTATTATGGAATGCGTGCGATCTTAATTTACTATTTGTACGCATCTGTTACTTCAGCTAACGCAGGGTTAGGACTTCCTAAGCCACAAGCAATGGCTATTGTAAGTATCTATGGAGCTCTTGTATACCTTTCAGGTATTATTGGTGGATGGTTTGCAGACCGTGTCCTTGGCGCATCTCAAACAATCTTTATCGGTGGTATTCTTATTACCCTAGGGCACATTGTTTTAGCTCTTCCGTTTGGCTTGACGTCTCTTTTCATCTCACTATTCTTGATTATCTTGGGAACAGGGATGTTAAAACCAAACATTTCA…	N/A
288	Streptococcus macedonicus	33MO	Full-length prophage	1	MK448899	Topoisomerase IV subunit B (EC 5.99.1.-)	Topoisomerase IV subunit A (EC 5.99.1.-)	Branched-chain amino acid aminotransferase (EC 2.6.1.42)	FIG01114490: hypothetical protein	SSU ribosomal protein S1p	S_macedonicus_FP_ISa	LrgA-associated membrane protein LrgB	Antiholin-like protein LrgA	Immunoreactive protein Se23.5 (Fragment)	ABC transporter, ATP-binding protein	ABC-type multidrug transport system, ATPase component	TTGGCTAAAAAAGAAATTAATGTAAATAATTATAATGACGATGCGATTCAGGTCTTGGAAGGATTGGATGCTGTTCGTAAACGTCCAGGGATGTATATCGGTTCAACAGATGCGACTGGTCTTCATCACTTAGTTTGGGAAATTGTCGATAATGCTGTCGATGAGGCACTTTCTGGTTTTGGTAATCAGATTGACGTGATTATCAATTCTGACGGTAGTGTGACAGTTAGTGACCAAGGACGTGGAATGCCAACTGGTAAGCACGCTATAGGGATTCCAACAGTTGAGGTTATCTTTACCGTTCTCCACGCAGGTGGTAAATTCGGCCAAGGTGGTTATAAGACATCTGGAGGTCTGCATGGAGTGGGTTCTTCGGTTGTTAATGCGCTTTCTAGCTGG…	TTATTTCAGAATAATTTGAGCAACAATTGGGCTAATAATAACATATACGATTCCTGTTACGCCAATGGCGAGACCAGCCATTGCGCCTTCGACATAACCATATTTTAAGGCTGTACCTGTTCCGATAGCGTGTCCTGTACCACCAAGACTTAATCCAATCGCTACTGGATCATCAATTATTAAAAGTTTTAGAAAAACTGGACCAAGAACGCTAGTTAAAATTCCAGTGATGACAACAACGACAAGGGTAACTGTTGTAATTCCGCCCATTTTGTCGGTGATTCCAACTGCCATAGCAGTTGTTACAGATTTGGGAAATAAAGAAATAGCTAAGAGGTATTTAATTCCAAAAATTTTAGCGATAAGTGCTGTGAATGTAGTGTTAACGATACCAGCGAT…
289	Streptococcus macedonicus	33MO	Satellite prophage	1	MK448403	Phosphoesterase, DHH family protein	LSU ribosomal protein L9p	Replicative DNA helicase (EC 3.6.1.-)	FIG01114855: hypothetical protein	SSU ribosomal protein S4p (S9e)	S_macedonicus_SP_ISa	Transcriptional regulator, TetR family	Phage infection protein	FIG01115693: hypothetical protein	FIG015389: hypothetical membrane associated protein	FIG015389: hypothetical membrane associated protein	ATGAAAAGATTTCGATTTGCAACTATTCACTTAGTCATGATAGGCTTGATTTTATTCGGGATTTTGGCTATTTGTGTCAGACTTTTTCAGACGGAGTCAGCTATTTTAGCTACAATCTTTTTGGCGTTGTCTTTGCTTGTTGCATTGCTTTATTATCAAAAAAAAACATATGAGTTATCAGAACGTGAACAAATTGAATTACTAAACGACCAAACAGAAGTCAATTTGAAGAGTTTATTAGAACAGATGCCTGTTGGTGTTGTTCAATTTGAGCAATCTACAAATGAAGTTGAGTGGTTTAATCCATACGCTGAACTTATCTTCACTAGTGAAGAAGGAGAATTTGAGGACGAGCTCATCCAAAAAATTATTGGCAATAAGCGTGAAGGAGATGCCAGC…	TTATGGTGATAGTGGTAAAAGTTTTAGAATGAGGTTAGTCATCTGGTGAGGTGATTCTTTTTTACCATTAGCTATCCAAGATTGGCAGAGACCAAAAAAGGCGTAGGCAAAGTAGATACTACTGTATTCTTTTTCGACAGGGGAAAGTTCTTCACGCCCAAACCGATTTTGAAAATCAGTATTGATAAAAATACGTACTTTATTAACAATAAAAGCCTGAAATTCTCGTGTGCCATTTGCCGAAATTAGAGCAGACAACAATTGCTCACGTTTTAGAAATTCAAAAATCTCTAAAAAGGCTTGTTCTTTATTGCCTTCGTGTTTTTCAAAAATGTATTCAACTTGATTGAAAAGAGTTCGTTGACAGGAATCAATCAATTCAAATTTATCCTTATAATG…
290	Streptococcus marmotae	HTS5	Full-length prophage	1	MK448900	Large-conductance mechanosensitive channel	DNA primase (EC 2.7.7.-)	RNA polymerase sigma factor RpoD	Probable aromatic ring hydroxylating enzyme, evidenced by COGnitor; PaaD-like protein (DUF59) involved in Fe-S cluster assembly	Immunoreactive protein Se23.5 (Fragment)	S_marmotae_FP_ISb	Adenosine deaminase (EC 3.5.4.4)	Pullulanase (EC 3.2.1.41)	ABC transporter, ATP-binding protein	ABC-type multidrug transport system, ATPase component	Transcriptional regulator, GntR family	TTATTTATTTTTCAACAAGTCACGGATTTCAGCCAACAATTCTTCTTGGCTTGGTCCAGCAACTTCAGCGGCAGCAGCTTCGTCGGCTGCTTCTTGTTTTTTAGTAAGGCTTTGCGCTTTTTCCATAGCTTTCACGATGAAGAAAAGAACAGTACCAACGATGACAAAGTTGATAACAGCACTCAAGAAACTACCGTAAGCAACGCCATTCCAGCTAAGTTGAGCAATTTTTTCTGCACCAGCAGCTTTCAAAGCTGGGCTCAAGAAAAGTGGAGTAATGACATCTTCAACCAGTGAGCTAATGATGGCTCCAAATGCACCAGCGATGATCACACCGACTGCTAAATCAACAACGTTACCGCGTAGCAAAAATGCTTTTAAATCTTTTAACATATCCTA…	ATGCAGAAAAATATTCTTGAAAAATTAGCCAAAGCTGAACTTCATTGTCATTTAGATGGCTCCTTGTCGTTTAGTGCTATTCGACAGTTAGCGAAGTGGGCTCATATTATGCTACCAGAAAGCGATGAGGAATTGCGGCGACTTGTTACGGCTCCAGAAAAAGCAGAAAGCCTGATGGATTATTTAACGGTTTTTGACTTTATTCGTCCCTTATTGCAGACCAAAGAAGCTCTCAAGCTGGCAGCCTATGATGTTGCCGCACAAGCGGCGAAGGAAAATGTTCTTTATATGGAGATTCGATTTGCTCCGGAATTGTCTATGGATAAGGGTTTAAGTGCTGCTGAGACAGTAGAGGCAGTTCTACAAGGTATAGAGCAGGCTCAAGACGAATTTGGTATT…
291	Streptococcus marmotae	HTS5	Full-length prophage	2	MK448727	hypothetical protein	Phage holin	Phage protein	Phage tail fiber protein	hypothetical protein	S_marmotae_FP_ISa	Protein of unknown function DUF1447	Ribonuclease J1 (endonuclease and 5' exonuclease)	putative bacteroiocin operon protein	FIG01116767: hypothetical protein	ABC-type multidrug transport system, ATPase component	ATGGGAGGAAGTATGCCAGAAAGTATCAAAGCAGAATTTTTATTGTGGCTTCTTGGGACTGCCATCCCTGTTGTGAGTATGTATGTCACCAACAAGGGGAAGATTAAGGAGACTGAACACCGCATGACCGTGCTTGAGATGAAGGTGGAACAAGCTGAGTCAAAAGCGATTCACAATGCGACACGGCTTGACGGTCATGATGAGCAATATCGGGCTATGTATGCGATTGTGGAGCAGGTCAAGCATTTGTCGATGACATTAGAAGAAGTGCGCCAAGATGTAAAGTCTTTGGCCAAAAAGGAGTAGTGGGACATGATTAACTGGAAAGTACGTTTTAAAAATAAGGCCTTTTGGCTTGCCTTTATCCCTGCAATTGCGCTGGTGGTGCAAACGGTTGGG…	ATGATTTATAAAGTATTTTACCAAGAAGCAAAAGATGCTACTCCACGCCGCGAACAAACTCGTACTCTTTATCTCGATATTGATGCGAAAACTGAATTAGAAGGCCGTATTATCGCTCGCCAACTAGTAGAAGAACATACAGCTTACAACATCGAATTTATCGAATTATTGTCTGAAAACCACCTTGAGTACGAAAAAACTCATGCCGATTTTAGTATTACGGAGTTTTAATCCATGTCAGTAAATTTAAAACCTCAAGAAGTCGGCGTCTTTGCCATCGGTGGTTTGGGAGAAATCGGGAAAAATACCTACGGGATTGAATACCAAGATGAGATTCTGATTGTCGATGCGGGTATTAAATTCCCAGAAGATGACCTACTCGGTATTGACTACGTTATT…
292	Streptococcus marmotae	HTS5	Satellite prophage	1	MK448404	Mobile element protein	SSU ribosomal protein S2p (SAe)	Translation elongation factor Ts	hypothetical protein	putative bacterocin transport accessory protein, Bta	S_marmotae_SP_ISa	Transcriptional regulator CtsR	ATP-dependent Clp protease ATP-binding subunit ClpA	tRNA dihydrouridine synthase B (EC 1.-.-.-)	Chaperonin (heat shock protein 33)	Glutathione biosynthesis bifunctional protein gshF (EC 6.3.2.2)(EC 6.3.2.3)	TTAGCCGGTCTGTAAAAATTCTTTAGGAGATTTGTAACCCAATATCTTCTTTGGATAGTTATTAATCCAGTTTTCAATAAATGCGACTTGTTGCTGCGTCGCAGTTTTGCTTCCCTTAGGCAACCAACGCCGGATGAGTCTATTATGATTCTCATTAGTTCCTCTCTCCCAAGAGGAATAAGGATGGGCATAATAAATGTTCTCAGGATCAAAAACATCTGCCAAGCGACTGAATTCAGGCCCGTTATCAGCTGTGATTGAGTTAATTTGATACTCTCTGAGGATCATTTTCAGAGCTTGATTGACTGAAGACGCGGACTTATCGGGAATAAGTCGGATGATTTGATAACGACTCTTTCTATCAGTTAGAGTCAACAGACACTCGTTTTTTGCCCGTGT…	ATGGCGATGAAAAATACATCTGATTATATTGAAGAGCATATCAAGGCGATTTTGGAACAAGTAAGTGTGGCGGAGTTGCGTAGGAGTGAATTGGCCAGTCGGTTTGAAGTCGTACCAAGTCAGATTAATTATGTGATTAAGACACGCTTTACGGCTAGTCGTGGCTATATTGTCGAAAGTAAGCGTGGTGGCGGTGGTTACATCCGGATTGGTCGTGTTACTTTCTCAGACAAGCATGAGTTAGTTCACGATTTGCTACATAATATGGGGAAAGAAGTATCTGGGACTGTTTTTGCGGATATTTTACAGCTGTTATTTGAAGAGCAGTTGATGACGGAGCGAGAAGGCAATCTCTTGTTGTCAATTGGTAGTGATGAAGTATTAGGAATAGATGCGGCT…
293	Streptococcus marmotae	HTS5	Satellite prophage	2	MK448405	hypothetical protein	DNA polymerase III delta subunit (EC 2.7.7.7)	Manganese superoxide dismutase (EC 1.15.1.1)	Aspartate aminotransferase (EC 2.6.1.1)	S-adenosylmethionine:tRNA ribosyltransferase-isomerase (EC 5.-.-.-)	S_marmotae_SP_ISb	Glucosamine-6-phosphate deaminase (EC 3.5.99.6)	Ribosomal small subunit pseudouridine synthase A (EC 4.2.1.70)	UDP-N-acetylmuramoylalanyl-D-glutamate--L- lysine ligase (EC 6.3.2.7)	Cystathionine gamma-synthase (EC 2.5.1.48)	Aspartate aminotransferase (EC 2.6.1.1)	TTGCTAAAAGGAGAGGAAACAGCCTTTTATGAGGGAGATATTGGCGCGACTCAAACCTTGGAGAATTTACGGCGCTATCAGACTAGGTATGAGATAAGTCGCTACTATTGGGAGCAGTTGGAAAAAGCGGGGGCTCCTGCAAGTAGAAGAGGGAAGGAAATCATTATTGAAGACTTAGAAAATCGGTTTGCTACCAATAATGCAAACTTTCCAGTAGAAGATGTTGCTTGGGGAGTTTCGAGAGATTTTTCGGGAATAGGAATTTTGAGAACCGTTGTAGACGGACCTGTTTATCTTTGTATTGTATTGTTGGCAGTTTGGCTAGGCAGTCGCGGAAAAGCAGTTGAGGTGGAAAGAAAAACATGGTTTTTTCACCGTACGCAACCAGTGCCATTACGA…	ATGAAAGTTATTCGTGTCAAAGATCAGGTTGAAGGTGGTGTTGTAGCCTTTGAGTTACTCCAAGAAGAGTTGAAAGCAGGAGCTAAGGTTTTAGGGCTTGCAACAGGATCAACTCCGATTGAATTTTATAAGCAAGTAGTCGCAAGTGACCTTGACTTTTCAAATCTCGTGTCCGTCAATTTAGACGAATATGTGGGTCTTGGAGTTGAAAGCGATCAGTCGTATGTTTACTTTATGAAGGAACATTTATTTGATAAAAAACCATTTAAGGTATCTTACTTACCAAATGGCTTAGCAGAAGATTTGGATACGGAAGTGGCGCGCTATAATGCTTTACTCGCAGAAAATCCAGTTGATTTCCAAATTTTGGGAATCGGTCGTAATGGTCATATTGGCTTC…
294	Streptococcus merionis	DSM_19192	Satellite prophage	1	MK448406	LSU ribosomal protein L13p (L13Ae)	SSU ribosomal protein S9p (S16e)	hypothetical protein	DNA-directed RNA polymerase delta subunit (EC 2.7.7.6)	SSU ribosomal protein S4p (S9e)	S_merionis_SP_ISa	Autolysis histidine kinase LytS	Autolysis response regulater LytR	Carbon starvation protein A	Leucyl-tRNA synthetase (EC 6.1.1.4)	ABC-type antimicrobial peptide transport system, permease component	ATGAACAAAACTACATTTATGGCTAAACCAGGCCAAGTAGAACGCAAATGGTATGTTGTGGACGCAACTGATGTCCCTCTTGGACGTTTATCAGCAGTTGTTGCTAGCATCCTTCGCGGTAAAAACAAGCCAACTTTCACACCACATACAGATACAGGTGACTTTGTGATCGTGATCAATGCTGAAAAAGTGAAATTGACTGGTAAAAAAGCAACTGATAAAATCTACTACACTCACTCAATGCATCCAGGTGGTTTGAAATCTATCTCTGCTGGTGAGTTGCGTTCCAAAAACGCTGTTCGTTTGATTGAAAAATCAGTTAAAGGAATGTTGCCACACAATACTTTGGGACGTGCGCAAGGCATGAAACTTAAAGTATTTGTAGGTGCTGAACACACT…	ATGGATTTGTTTTTATTGATGCTGGAACGTGGTGGTCTGATTATTATTCTGGCCTATCTTTTGGTACATATTCCTTATATTAAGCAGATGGTGAATCGGCCGAGAATGGTTAGGAGTCAGCTGACTTTGCTGTTGCTGTTTAGCTTGTTTGCGGTAGTGGCTAACTATACTGGGGTTGAGGTGACTGAGAGTTTTGATCTTCTCAATCAGACGACTAGCCAGATTCAGACGACTTCCTCTCTAGCCAATACCAGAGTGTTAGCTATTGGGGTTGCGGGTCTTGTAGGTGGTCCTTTTGTCGGGCTCGGTGTGGGGCTGATATCAGCTATTGTGCGCTATCTTCAAGGAGGATTGGCACCTCAGATCTACGCCCTTTCCTCTGTACTCATTGGTTTAACA…
295	Streptococcus mitis	60	Satellite prophage	1	MK448407	DNA polymerase I (EC 2.7.7.7)	FIG01114193: hypothetical protein	Hydroxymethylpyrimidine ABC transporter, transmembrane component	Hydroxymethylpyrimidine ABC transporter, substrate-binding component	Hydroxymethylpyrimidine ABC transporter, ATPase component	S_mitis_SP_ISd	Transcriptional regulator CtsR	ATP-dependent Clp protease ATP-binding subunit ClpA	Nicotinamide-nucleotide adenylyltransferase, NadR family (EC 2.7.7.1) / Ribosylnicotinamide kinase (EC 2.7.1.22)	Ribosyl nicotinamide transporter, PnuC-like	Nudix-related transcriptional regulator NrtR	ATGGTATTTTTTGGTGCTTTCCTTTATAATGGGTGTATGGATAAGAAAAAATTATTATTGATTGATGGGTCTTCTGTTGCTTTTCGGGCGTTTTTTGCGCTTTATCAGCAGTTGGATCGTTTTAAGAATGCGGCTGGTTTGCATACCAATGCGATTTATGGTTTTCAGTTGATGTTGAGTCATTTGTTGGAGAGGGTTGAGCCTAGTCATATTTTGGTGGCTTTTGATGCGGGAAAGACGACCTTCCGGACAGAGATGTATGCGGACTATAAGGGTGGTCGAGCTAAGACTCCTGATGAGTTTCGTGAGCAATTTCCCTTTATTCGTGAGTTGTTGGATCATATGGGGATTCGTCACTATGAGTTGGCTCAGTATGAGGCGGATGACATTATTGGGACA…	ATGAGATTTAAAAATACATCGGATCATATTGAGGCCTACATCAAGGCGATTTTAGATCAATCTGGAATTGTGGAGTTGCAACGGAGTCAGTTGGCAGATACTTTTCAGGTTGTTCCTAGTCAGATTAACTATGTAATCAAGACACGCTTTACGGAAAGTAGAGGCTACTTAGTTGAAAGTAAGCGTGGTGGCGGAGGCTATATTCGTATAGGACGGATTGAGTTTTCTAGTCATCATGAAATGCTCAGGGAATTGCTTTACTCTATTGGTGAGCGAATTAGTCAAGAAATTTATGAAGATATTCTGCAGCTTTTGGTTGAGCAGGAATTGATGACTAAGCAGGAGATGAATTTGTTGATGGCAGTAGCTTTGGATCGCGTTCTAGGAGAAGAAGCTCCA…
296	Streptococcus mitis	60	Satellite prophage	2	MK448408	Integral membrane protein	Muramoyltetrapeptide carboxypeptidase (EC 3.4.17.13)	FIG01119040: hypothetical protein	Integral membrane protein	Magnesium and cobalt transport protein CorA	S_mitis_SP_ISf	Excinuclease ABC subunit A	Aminopeptidase YpdF (MP-, MA-, MS-, AP-, NP- specific)	Transcriptional regulator SpxA2	FIG01114698: hypothetical protein	FIG01055109: hypothetical protein	TTAGAGTGAAGTCAAAAAAGTGATTCCACCTAAAATAACACCAGCTGAATTTGGAATGATTAGTATCCAATCCTTCTTAGGTTCCTTTGTCCATCCATAAATAACCCAGATTAAGCAAGATATAGCAGCTGATAAAGGTTGAAATGGTTGAGCTTTATTTCCCTGTAAATTAGCGATAATTTGAGGTATGTAGGCAATAAATACTATGATTCCAATAAAGGCACCAATAGAACCTACGATTCGATTAATTTTTTGTTTTGTCATATACACCTCCTTCAAAAGGATATCATAGAAATTAGCGAAATGCAATAAATTCAGATACAAATTGTAACGAAAACGAATACAAAAGCACAAAAATAGAGACACTATTTATTTTTTGTTATAGTCAAAGCGAATGAC…	ATGCAAGATAAAATTGTCATTCATGGGGCGCGTGCCCATAATTTAAAAAATATTGATGTGGAGATTCCACGAGACAAGCTAGTTGTAGTGACTGGTTTGTCAGGTTCAGGGAAATCCAGTCTGGCCTTTGATACCCTCTATGCGGAGGGACAACGTCGCTATGTGGAGAGTTTGTCAGCCTACGCTCGTCAATTCTTGGGGAATATGGAGAAGCCTGATGTAGATGCTATTGATGGTCTCAGCCCAGCTATTTCCATCGATCAGAAAACGACTAGTAAAAATCCTCGCTCGACGGTGGGAACAACGACTGAAATTAATGACTATCTGCGTCTCCTCTACGCACGTGTGGGGACGCCTTACTGTATCAACGGACACGGGGCTATCAAGGCTTCTTCTGTT…
297	Streptococcus mitis	10712	Satellite prophage	1	MK448409	Heat shock protein 60 family co-chaperone GroES	Heat shock protein 60 family chaperone GroEL	FIG053235: Diacylglucosamine hydrolase like	Cysteinyl-tRNA synthetase related protein	Regulatory protein recX	S_mitis_SP_ISa	RNA methyltransferase, TrmA family	Assembly_Gap	Assembly_Gap	Assembly_Gap	Assembly_Gap	TTGAACGGTGACTTGGTTGCTCCAAGTGTTAAAGCTGGAGACCGTGTCTTGGTTGAAGCACACGCAGGTCTTGATGTCAAAGATGGCGATGAAAAGTACATCATCGTAGGCGAAGCTAACATCTTGGCTATCATTGAAAAATAGAAGGAGAAAGTAAGTATGTCAAAAGAAATTAAATTTTCATCTGATGCCCGTTCAGCTATGGTCCGTGGTGTCGATATCCTTGCAGACACTGTTAAAGTAACCTTGGGACCAAAAGGCCGTAATGTCGTTCTTGAAAAGTCATTCGGTTCACCCTTGATTACCAATGACGGTGTGACTATTGCCAAAGAAATCGAATTGGAAGACCATTTTGAAAATATGGGTGCCAAATTGGTATCAGAAGTAGCTTCTAAAACC…	N/A
298	Streptococcus mitis	10712	Satellite prophage	2	MK448410	Glycogen biosynthesis protein GlgD, glucose-1-phosphate adenylyltransferase family	Glycogen synthase, ADP-glucose transglucosylase (EC 2.4.1.21)	Phosphoserine phosphatase (EC 3.1.3.3)	Glycerate kinase (EC 2.7.1.31)	Enolase (EC 4.2.1.11)	S_mitis_SP_ISg	UDP-N-acetylglucosamine 1-carboxyvinyltransferase (EC 2.5.1.7)	Ribosomal-protein-S5p-alanine acetyltransferase	Ribosomal-protein-S5p-alanine acetyltransferase	FIG009439: Cytosolic protein containing multiple CBS domains	Methionine aminopeptidase (EC 3.4.11.18)	ATGAAGATTGATAAATATTCTGCCATTTTAGGAAACACAGTTGGTTTTCATGATATGTCAACACTGACAGACCACCGTCCAGTAGCTAGTTTGCCATTTGGTGGTAAATATCGCTTGATCGATTTCCCGCTTTCAAGTCTTGCAAATGCAGGTGTTCGTAGTATCTTTGGTATTTTCCAACAAGACAATATTAGCTCAGTATTTGACCATATCCGTTCTGGGCGTGAGTGGGGGTTGTCAACTCTTCTAAGTCACTATTATCTAGGTATTTACAATACCCGTGTGGAAAGTAGTACAGTTGGAAAAGAGTACTACCAACAGCTTCTTACTTATTTGAAACGTTCTGGTTCAAACCAAACAGTTTCACTCAACTGTGATGTTTTGATTAATATTGATTTG…	ATGAGAAAAATTGTTATCAATGGTGGATTGCCCTTGCAAGGTGAAATCACTATTAGCGGTGCTAAAAATAGCGTTGTAGCATTAATTCCAGCTATTATTTTGGCTGATGATGTGGTGACTTTGGATTGTGTGCCAGATATTTCCGATGTTGCTAGTCTTGTCGAAATTATGGAGTTAATGGGAGCTACCGTTAAGCGTTATGACGATGTATTAGAGATTGATCCGAGAGGCGTTCAGAATATTCCAATGCCATACGGAAAAATCAATAGTCTTCGTGCATCTTATTATTTTTATGGAAGTCTTTTAGGTCGCTTTGGTGAAGCTACTGTTGGTTTACCTGGTGGATGTGATTTGGGACCTCGCCCTATTGACTTACACCTTAAGGCTTTTGAAGCTATG…
299	Streptococcus mitis	11_5	Satellite prophage	1	MK448411	Integral membrane protein	Muramoyltetrapeptide carboxypeptidase (EC 3.4.17.13)	Integral membrane protein	Integral membrane protein	Magnesium and cobalt transport protein CorA	S_mitis_SP_ISf	Excinuclease ABC subunit A	Aminopeptidase YpdF (MP-, MA-, MS-, AP-, NP- specific)	Aminopeptidase YpdF (MP-, MA-, MS-, AP-, NP- specific)	Mg(2+) transport ATPase, P-type (EC 3.6.3.2)	Mg(2+) transport ATPase, P-type (EC 3.6.3.2)	TTAGAGTGAAGTCAAAAAAGTGATTCCACCTAAAATAACACCGGCTGAATTTGGAATGATTAGTATCCAATCCTTCTTAGGTTCTTTTGTCCATCCATAAATAACCCAGATTAAGCAAGATATAGCAGCTGATAAAGGTTGAAATGGTTGAGCTTTATTTCCCTGTAAATTAGCGATAATTTGAGGTATGTAGGCAATAAATACTATAATTCCAATAAAGGCACCAATAGAACCTACGATTCGATTAATTTTTTGTTTTGTCATATACACCTCCTTCAAAAGGATATCATAGAAATTAGCGAAATGCAATAAATTCAGATACAAATTGTAACGAAAACCAATACAAAAGCACAAAAATAGAGAAACTATTTATTTTTTGTTATAGTCAAAGCGAATGAC…	ATGCAAGATAAAATTGTCATTCATGGGGCGCGTGCCCATAATTTAAAAAATATTGACGTGGAAATTCCACGAGACAAGTTGGTTGTCGTGACCGGCTTGTCAGGTTCAGGGAAATCCAGTCTGGCCTTTGACACCCTCTATGCGGAGGGACAACGTCGCTATGTGGAGAGTCTGTCAGCCTATGCTCGCCAGTTCTTGGGAAATATGGAGAAGCCTGATGTAGATGCTATTGATGGTCTCAGCCCAGCTATTTCCATCGACCAGAAAACGACTAGTAAAAATCCTCGCTCGACGGTGGGAACAACGACTGAAATCAATGACTATCTGCGTCTCCTCTACGCACGTGTGGGGACGCCTTACTGTATCAACGGGCATGGAGCTATCAAGGCCTCTTCAGTG…
300	Streptococcus mitis	1111_SMIT	Satellite prophage	1	MK448413	DNA polymerase I (EC 2.7.7.7)	FIG01114193: hypothetical protein	Hydroxymethylpyrimidine ABC transporter, transmembrane component	Hydroxymethylpyrimidine ABC transporter, substrate-binding component	Hydroxymethylpyrimidine ABC transporter, ATPase component	S_mitis_SP_ISd	Transcriptional regulator CtsR	ATP-dependent Clp protease ATP-binding subunit ClpA	Nicotinamide-nucleotide adenylyltransferase, NadR family (EC 2.7.7.1) / Ribosylnicotinamide kinase (EC 2.7.1.22)	Ribosyl nicotinamide transporter, PnuC-like	Nudix-related transcriptional regulator NrtR	ATGGTATTTTTTGGTGCTTTCCTTTATAATGGGTGTATGGATAAGAAAAAATTATTATTGATTGATGGGTCTTCTGTTGCTTTTCGGGCGTTTTTTGCGCTCTATCAGCAGTTGGACCGTTTTAAGAATGCGGCTGGTTTGCATACCAATGCGATTTATGGCTTTCAGTTGATGTTGAGCCATTTGTTGGAGCGGGTTGAGCCAAGTCATATTTTGGTGGCTTTTGATGCAGGAAAGACGACCTTCCGTACAGAGATGTATGCGGACTATAAGGGTGGTCGGGCTAAGACTCCTGATGAGTTTCGTGAGCAATTTCCTTTCATTCGTGAGTTGCTGGATCATATGGGGATTCGTCACTATGAGTTAGCTCAGTATGAGGCGGATGACATCATTGGGACA…	ATGAGATTTAAAAATACATCGGATCATATTGAGGCCTACATCAAGGCGATTTTAGATCAATCTGGAATTGTAGAATTGCAACGAAGTCAGTTGGCAGATACCTTTCAGGTTGTTCCTAGTCAGATTAACTATGTGATCAAGACACGCTTTACTGAAAGTAGAGGCTACTTGGTTGAAAGTAAGCGTGGTGGCGGAGGCTATATTCGTATAGGACGGATTGAGTTTTCTAGTCATCATGAAATGCTTAGGGAGCTGCTTTACTCGATTGGTGAGCGGGTCAGTCAAGAAATTTATGAGGATATTCTACAGCTTTTGGTTGAGCAGGAATTGATGACCAAGCAGGAGATGAATTTGCTGGTAGCAGTAGCTTTGGATCGCGTTCTAGGAGAAGAAGCTCCA…
301	Streptococcus mitis	13_39	Satellite prophage	1	MK448414	DNA polymerase I (EC 2.7.7.7)	FIG01114193: hypothetical protein	Hydroxymethylpyrimidine ABC transporter, transmembrane component	Hydroxymethylpyrimidine ABC transporter, substrate-binding component	Hydroxymethylpyrimidine ABC transporter, ATPase component	S_mitis_SP_ISd	Transcriptional regulator CtsR	ATP-dependent Clp protease ATP-binding subunit ClpA	ATP-dependent Clp protease ATP-binding subunit ClpA	Nicotinamide-nucleotide adenylyltransferase, NadR family (EC 2.7.7.1) / Ribosylnicotinamide kinase (EC 2.7.1.22)	Ribosyl nicotinamide transporter, PnuC-like	ATGGATAAGAAAAAATTATTATTGATTGATGGCTCTTCTGTTGCTTTTCGGGCGTTTTTTGCGCTCTATCAGCAGTTGGACCGTTTTAAGAATGCGGCTGGTTTGCATACCAATGCGATTTATGGTTTTCAGTTGATGTTGAGCCATTTGTTGGAGCGGGTTGAGCCGAGTCATATTTTGGTGGCTTTTGATGCGGGGAAGACGACCTTCCGTACAGAAATGTATGCGGACTATAAGGGTGGTCGGGCTAAGACTCCGGATGAGTTTCGTGAGCAATTTCCCTTCATTCGTGAGTTGCTGGATTATATGGGGATTCGTCACTATGAGTTGGCTCAGTATGAGGCTGATGACATCATTGGGACATTGGATAAACTAGCAGAGCAGGATGGTTTTGATATT…	ATGAGATTTAAAAATACATCGGATCATATTGAGGCCTACATCAAGGCGATTTTAGATCAATCTGGTATTGTGGAGTTGCAACGGAGTCAGTTGGCAGATACTTTTCAGGTTGTTCCTAGTCAGATTAACTATGTGATCAAGACACGCTTTACGGAAAGTAGAGGCTACTTGGTTGAAAGTAAGCGTGGTGGCGGAGGCTACATTCGTATAGGACGGATTGAGTTTTCTAGTCATCATGAAATGCTCCGGGAGCTGCTTTACTCAATTGGTGAGCGGGTCAGTCAAGAAATTTATGAGGATATTCTGCAGCTTTTGGTTGAGCAGGAATTGATGACCAAGCAGGAGATGAATTTGCTGGTAGCAGTAGCTTTGGATCGCGTTCTAGGAGAAGAAGCTCCA…
302	Streptococcus mitis	18_56	Satellite prophage	1	MK448415	Zinc ABC transporter, inner membrane permease protein ZnuB	Candidate zinc-binding lipoprotein ZinT	Putative stomatin/prohibitin-family membrane protease subunit YbbK	Alpha-1,2-mannosidase	Alpha-1,2-mannosidase	S_mitis_SP_ISe	FIG01114277: hypothetical protein	Alpha-mannosidase (EC 3.2.1.24)	N-acetylmannosamine kinase (EC 2.7.1.60)	Glycosyl hydrolase-related protein	Glycosyl hydrolase-related protein	ATGCTTAGTTTATTATCTTATGACTTTATGCAGCGTGCCTTTCTGGCCGTTATTGCCATGAGTCTTTTCTCGCCGGTATTGGGAACCTTCCTTATCTTGCGTCGTCAGAGTTTGATGAGTGATACTCTCAGCCACGTCTCGCTTTCGGGTGTAGCCTTTGGTCTGGTATTAGGGATTTCTCCAACTATTTCTACTATTGCTATTGTCTTGATTGCGGCGGTCTTTCTGGAGTATCTCCGTACGGTTTACAAGAGCTTTATGGAAATAGGGACAGCTATCCTCATGTCGACAGGTCTGGCTGTTTCTCTGATTGTCATGAGCAAGGGTAAAAGCTCTAGCTCAATGAGTTTGGACCAGTATCTTTTTGGTTCAATCGTGACTATTAGTGAAGAACAGGTC…	ATGATTTATTCAAAAGAAATTGTTAGAGAATGGCTAGATGAAGTGGCAGAGCGGGCTAAGGACCATCCAGAGTGGGTGGATGTTTTCGAGCGTTGCTATACAGACACCTTGGACAATACGGTTGAAATTCTCGAAGACGGTTCAACTTTTGTCTTGACTGGGGATATTCCTGCTATGTGGCTTCGGGATTCGACAGCCCAACTCAGACCTTACCTGCATGTGGCTAAAAGGGATGCCCTCTTGCGTCAGACCATCTCAGGTTTGGTCAAACGTCAGATGACCTTGGTACTCAAGGATCCCTATGCCAATTCCTTTAACATTGAGGAAAACTGGAAGGGGCACCACGAGACCGACCACACAGACCTTAATGGCTGGATTTGGGAACGCAAGTATGAGGTG…
303	Streptococcus mitis	21_39	Satellite prophage	1	MK448416	Choline binding protein D	FIG01114193: hypothetical protein	Hydroxymethylpyrimidine ABC transporter, transmembrane component	Hydroxymethylpyrimidine ABC transporter, substrate-binding component	Hydroxymethylpyrimidine ABC transporter, ATPase component	S_mitis_SP_ISd	Transcriptional regulator CtsR	ATP-dependent Clp protease ATP-binding subunit ClpA	FIG01116344: hypothetical protein	Flagellar hook-length control protein FliK	Isochorismatase (EC 3.3.2.1)	ATGAAAGTTTTACCATTCAAAGTAACAGAGACAGGATTTTCTTTGAGAAAATCAGCTAAAAAGGTTGTTCCCTTTTTAGTAGTAGGATTGATGTTAGCAGCGGGTAATAGTGTATATGCCTATTCTGGAGGAAATGGATCGATTGCGCGTGGGGATGATTATCCTGCTTACTATAAAAATGGGAGTCAGGCAATTGATAAGTGGCGCATGTACTCTCGTCAGTGTACTTCATTTGCAGCCTTTCGCTTGAGTAATGTCAATGGTTTTGAGATTCCGGCAGCTTATGGAAATGCGAATGAATGGGGCTATCGTGCTCGTCGTGAAGGCTATCGTGTAGATAGTGTACCAACGATTGGATCTATTGCTTGGTCTACTGCAGGAGGATATGGTCATGTTGCC…	ATGAGATTTAAAAATACATCGGATCATATTGAGGCCTACATCAAGGCGATTTTAGATCAATCTGGTATCGTGGAGTTGCAACGAAGTCAGTTGGCAGATACTTTTCAGGTTGTTCCTAGTCAGATTAACTATGTGATCAAGACACGCTTTACGGAAAGTAGAGGCTACTTGGTTGAAAGTAAGCGTGGTGGCGGAGGCTATATTCGTATAGGACGGATTGAGTTTTCTAGTCATCATGAAATGCTCCGAGAGCTACTTTATTCGATTGGCGAGCGGGTCAGTCAAGAAATTTATGAGGATATTCTACAGCTTTTGGTTGAGCAGGAATTGATGACCAAGCAGGAGATGAATTTGCTGGTAGCAGTAGCTTTGGATCGAGTTCTAGGAGAAGAAGCTCCA…
304	Streptococcus mitis	27_7	Satellite prophage	1	MK448417	Glycogen synthase, ADP-glucose transglucosylase (EC 2.4.1.21)	Phosphoserine phosphatase (EC 3.1.3.3)	Glycerate kinase (EC 2.7.1.31)	FIG01114091: hypothetical protein	Enolase (EC 4.2.1.11)	S_mitis_SP_ISg	Mobile element protein	UDP-N-acetylglucosamine 1-carboxyvinyltransferase (EC 2.5.1.7)	Ribosomal-protein-S5p-alanine acetyltransferase	FIG009439: Cytosolic protein containing multiple CBS domains	Methionine aminopeptidase (EC 3.4.11.18)	ATGAAAATTTTATTTGTAGCAGCTGAGGGTGCACCCTTTTCAAAAACAGGTGGTTTGGGAGACGTCATTGGTGCTCTTCCCAAATCACTGGTAAAAGCGGGACATGAAGTTGCAGTAATTCTCCCCTACTATGATATGGTAGAGGCTAAATTTGAAAATCAGATTGAAGATGTGCTTCATTTTGAGGTGAGTGTTGGTTGGCGCAGACAGTACTGTGGGATTAAGAAAACAGTCTTAAATGGTGTAACCTTCTACTTTATTGACAACCAATATTATTTTTTCCGTGGTCATGTTTACGGTGATTTTGATGACGGTGAACGCTTTGCTTTCTTCCAACTAGCTGCCATTGAGGCTATGGAAAGGATTGACTTTATTCCTGATCTTCTCCATGTTCATGAC…	CTAAGATCTAGAAAGGACGAAATTCGTCCTTTCTTTTTTGATGTTGATAGCGATAAAAATCCTTTTTTTGAAGTTTTCAAAGTTCCGAAAACCAAATGCATTTCGTTTGATAAGTTTGATGAGATTATTAGTAGCTTCCAATTTGGCGTTGGAGTAGGGTAGTTGAAGGGCGTTGATAATCTTTTCTTTGTCCTTTAGGAAGGTTTTAAAGACAGTCTGAAAAAGAGGATGAACCTGCTTTAGATTGTCCTCGATAAGTCCGAAAAATTTGTCTGGCTCTTTATTCTGGAAATGAAAAAGTAAGAGCTGATAGAGATTGTAGTGGAATTTCAAGTCTTCTGAATAGCTCAAAAGCTTGTCTAGAATTTCTTTATTTGTTAAGTGCATACGAAAAGTAGG…
305	Streptococcus mitis	27_7	Satellite prophage	2	MK448418	Assembly_Gap	Cell wall surface anchor family protein	Two-component response regulator SA14-24	Two component system histidine kinase (EC 2.7.3.-)	SSU ribosomal protein S4p (S9e)	S_mitis_SP_ISb	LSU ribosomal protein L33p @ LSU ribosomal protein L33p, zinc-independent	LSU ribosomal protein L32p @ LSU ribosomal protein L32p, zinc-independent	Predicted galactitol operon regulator (Transcriptional antiterminator), BglG family / PTS system, mannitol/fructose-specific IIA component (EC 2.7.1.69)	FIG00629163: hypothetical protein	FIG00732228: membrane protein	N/A	TTACTTAACTTCTGTAAACACAACGTGTTTGCGAAGTTTTGGTGAGTATTTCTTCAATTGAAGACGGTCTGGAGTGTTACGTTTGTTTTTAGAAGTAAGGTACAAGCGTTCACCAGATTCTTTGTGTTCAAGTGTAATATTTACGCGCATGGTATCTCCCTTCTATTATTCAGCTGATGCAGCTTTAGCGATTTTACGTCCTTTGTAGTATCCTTTAAGTGATACACGGTGAGAACGTGAGTAATCTCCAGTAGTTTCGTCAAAGTTCACAGATGGAGCTGTTACTTTGTAGTGTGTACGACGTTTGTTTTTCTTCGCTTTTGAAGTGCGACGTGCAGGTACTGCCATTTTGATTTCTCCTTTAGGTATTTATATTCGATTCAATCTACTGATTTTCAT…
306	Streptococcus mitis	321A	Full-length prophage	1	MK448901	FIG01114195: hypothetical protein	FIG01114333: hypothetical protein	Cysteine desulfurase (EC 2.8.1.7)	Ribose-phosphate pyrophosphokinase (EC 2.7.6.1)	Adenylate cyclase (EC 4.6.1.1)	S_mitis_FP_ISi	GTP pyrophosphokinase (EC 2.7.6.5)	NAD kinase (EC 2.7.1.23)	Similar to ribosomal large subunit pseudouridine synthase D, Bacillus subtilis YjbO type	Phosphate acetyltransferase (EC 2.3.1.8)	Tripeptide aminopeptidase (EC 3.4.11.4)	TTAATGTAAAAAATCTGCATGTGATAGAAAACGGTAGAGGTCTCCGACCAGACCTTGGTAAACTTCCTGGCCCTTAAAAGTCAAAGAAGTCACATAAAGTGTATCTGGTAGGGTCACACATCCTGACAGAGCCAGCATGAGAGCCTCATAATCTTCATACTTGAGAGTCCGCTCTACATGATAGTTATCCTTATAGGTCAGTTCAAACATTTTGGCTCTATCTTTCTGATTTTGTAAAGACACCACGTTCTACCAAGCTATCCATGAGGAAGTAGAATTTTTCCTGATGAATGTGGTGGTCTTCTGATTTGAAAATATCAACTAGACGAAGGCCAAACTTGTCAGTGATATTGATTTTAGCCCCTGTAAGTTCCTTGTTAATAATGATTTTGAGTTGGA…	ATGACCTTAGAATGGGAAGAATTTCTAGATCCTTACATTCAAGCTGTTGGTGAGTTAAAGATTAAACTACGTGGTATTCGGAAGCAATATCGTAAGCAAAATAAGCATTCTCCGATTGAGTTTGTGACGGGTAGAGTCAAGCCGATTGAAAGTATCAAGGAAAAAATGGCTCGTCGTGGCATTACTTATGCAACCTTGGAACACGATTTGCAGGATATTGCTGGTTTGCGTGTGATGGTTCAGTTTGTAGATGACGTCAAGGAAGTAGTGGAAATTTTACACAAGCGTCAGGACATGCGGATCATACAGGAACGAGATTACATTACTCATCGAAAAGCCTCAGGCTACCGTTCCTATCATGTGGTAGTAGAATATATGGTTGACACCATCAATGGAGCC…
307	Streptococcus mitis	321A	Satellite prophage	1	MK448419	Integral membrane protein	Muramoyltetrapeptide carboxypeptidase (EC 3.4.17.13)	FIG01119040: hypothetical protein	Integral membrane protein	Magnesium and cobalt transport protein CorA	S_mitis_SP_ISf	Excinuclease ABC subunit A	Aminopeptidase YpdF (MP-, MA-, MS-, AP-, NP- specific)	Mg(2+) transport ATPase, P-type (EC 3.6.3.2)	Transcriptional regulator SpxA2	FIG01114698: hypothetical protein	TTAGAGTGAAGTCAAAAAAGTGATTCCACCTAAAATAACACCAGCTGAATTTGGAATGATTAGTATCCAATCCTTCTTAGGTTCCTTTGTCCATCCATAAATAACCCAGATTAAGCAAGATATAGCAGCTGATAAAGGTTGAAATGGTTGAGCTTTATTTCCCTGTAAATTAGCGATAATTTGAGGTATGTAGGCAATAAATACTATAATTCCAATAAAGGCACCAATAGAACCTACGATTCGATTAATTTTTTGTTTTGTCATATACACCTCCTTCAAAAGGATATCATAGAAATTAGCGAAATGCAATAAATTCAGATACAAATTGTAACGAAAACGAATACAAAAGCACAAAAATAGAGAAACTATTTATTTTTTGTTATAGTCAAAGCGAATGAT…	ATGCAAGATAAAATTGTCATTCATGGGGCGCGTGCCCATAATTTAAAAAATATTGACGTGGAAATTCCACGAGACAAGTTGGTTGTCGTGACCGGTTTGTCAGGTTCAGGGAAATCCAGTCTGGCCTTTGATACCCTCTATGCGGAGGGACAACGTCGCTATGTGGAGAGTTTGTCAGCCTACGCTCGCCAGTTTTTGGGAAATATGGAGAAGCCTGATGTAGATGCCATTGATGGCCTCAGCCCAGCTATTTCCATCGACCAGAAAACGACTAGTAAAAATCCTCGCTCGACCGTGGGAACCACGACTGAAATCAATGACTATCTGCGTCTCCTCTACGCGCGTGTGGGAACGCCTTACTGTATCAACGGGCATGGAGCTATCAAGGCTTCTTCTGTG…
308	Streptococcus mitis	B6	Full-length prophage	1	MK448902	Choline binding protein PcpA	FIG014356: hypothetical protein	FIG009688: Thioredoxin	Phenylalanyl-tRNA synthetase domain protein (Bsu YtpR)	Oxidoreductase, short-chain dehydrogenase/reductase family (EC 1.1.1.-)	S_mitis_FP_ISa	FIG107367: tRNA-binding protein	Heat shock protein 60 family co-chaperone GroES	Heat shock protein 60 family chaperone GroEL	FIG053235: Diacylglucosamine hydrolase like	Transcriptional regulator, MerR family	GTGGATATCAAAGTCTTGGATTTGCCAAAAACCGAGAAAATCGAGTGGACGGTTAGTCTTGATGGTCAAGATCAGACTGTCAATTTTCTAGGTCAAGAAAAGGACAAGTCTATGATCGGGGAAGAAGGGCGTTACCTGAATTTCTATGTTCCCTATGGCTATAGAGGAGATATCAAGGTAGAGGCCAAGAGCGGAAACGAAGTGAAGACCTGGTCAACGAAAGTTGTGGATGATATTCATAATGATAGTGGAAAGAGAGGTTACTATCGTATTGAAGAATCAAATAATCAATACACTTACCTCGATGCTAAATGGGATTATCAAACCAAGACTTACACTGCTACTGTACCAGAGACTGTTAATGGTCAAAAAGTTTTTGCTTGGGCAAATTATGATAAT…	ATGATTGGGCGTTTGACGTCTACACCAGAATTGCATAAAACCAACAATGACAAGTCAGTAGCGCGCGCGACTATTGCAGTCAACCGTCGTTACAAAGACCAAAACGGGGAACGCGAAGCAGATTTTGTCAATATGGTCCTATGGGGCAGACTAGCAGAAACATTGGCCAGCTACGCAACTAAAGGTAGTCTCATTTCCGTTGATGGGGAATTGCGTACCCGTCGTTTTGAGAAAAATGGTCAAATGAACTACGTGAACGAAGTACTTGTTACAGGATTCCAACTCTTGGAAAGTCGTGCCCAACGTGCCATGCGTGAAAATAATGTAGGGCAGGATTTGGCAGATTTGGTTTTGGAAGAGGAAGAATTGCCATTTTAAACATTGAAAAGTCTGAGTTGC…
309	Streptococcus mitis	B6	Satellite prophage	1	MK448420	Putative stomatin/prohibitin-family membrane protease subunit YbbK	Beta-galactosidase (EC 3.2.1.23)	Beta-galactosidase (EC 3.2.1.23)	glycosyl hydrolase family 29 (alpha-L-fucosidase)	Alpha-1,2-mannosidase	S_mitis_SP_ISe	Alpha-mannosidase (EC 3.2.1.24)	N-acetylmannosamine kinase (EC 2.7.1.60)	Glycosyl hydrolase-related protein	Multiple sugar ABC transporter, membrane-spanning permease protein MsmF	Multiple sugar ABC transporter, membrane-spanning permease protein MsmG	ATGGCAACATTTTTGATGATTTTTGTGGTGGTTTGTGTGCTCCTATTAGTGATAGTCACACTGAGTACAGTTTATGTGGTTCGTCAGCAGTCGGTGGCGATTATTGAACGCTTTGGGAAATACCAAAAGGTTGCCAATAGCGGTATTCATATTCGCTTACCTTTTGGGATTGACTCGATTGCAGCGCGGATTCAGTTGCGCTTGTTGCAAAGCGATATTGTGGTTGAGACTAAGACCAAGGACAATGTGTTCGTTATGATGAATGTGGCGACCCAGTATCGTGTCAATGAGCAGAGCGTGACAGATGCCTACTATAAACTCATGCGTCCTGAATCTCAAATTAAATCTTATATCGAAGATGCCCTTCGCTCTTCTGTTCCCAAATTAACCTTGGATGAA…	ATGGAAAATGTTGTCGTACATATTATCTCACATAGTCACTGGGACCGTGAGTGGTACTTGCCTTTTGAAAGCCATCGTATGCAGTTGGTGGAATTGTTTGACAATCTCTTTGATCTCTTTGAAAATGACCCTGAGTTCAAGAGCTTCCACTTGGATGGTCAAACCATTGTCCTTGATGACTACTTGGAGATTCGCCCTGAAAATCGCGACAAAGTCCAGCGCTACATTGACGAAGGAAAATTGAAAATTGGTCCTTTTTACATCTTGCAAGATGATTACTTGATTTCAAGTGAAGCCAATGTCCGCAATACATTGATTGGTCAAGCAGAATGTGCAAAATGGGGCAAATCTACTCAGATTGGTTACTTCCCAGATACCTTTGGGAATATGGGACAAGCG…
310	Streptococcus mitis	B9	Full-length prophage	1	MK448903	DNA primase (EC 2.7.7.-)	RNA polymerase sigma factor RpoD	probably aromatic ring hydroxylating enzyme, evidenced by COGnitor; PaaD-like protein (DUF59) involved in Fe-S cluster assembly	ABC-type multidrug transport system, ATPase component	ABC transporter, ATP-binding protein	S_mitis_FP_ISk	DNA polymerase III alpha subunit (EC 2.7.7.7)	6-phosphofructokinase (EC 2.7.1.11)	Pyruvate kinase (EC 2.7.1.40)	hypothetical protein	Signal peptidase I (EC 3.4.21.89)	ATGGTTGATAAAGAGCTGATTGCAGAAATTAAAAACAGTGTAAACATTGTTGAAGTTATTGGAGAAGTTGTTTCTTTGACCAAGGCTGGCCGTAATTTTTTAGGGCTCTGTCCTTTTCATGGTGAAAAGACTCCTTCTTTTAATGTCGTTGAAGACAAGCAGTTTTACCATTGTTTCGGATGTGGTCGCTCGGGAGATGTCTTTAAGTTTATTGAGGAATACCGTGGAGTTGCCTTTATGGATGCGGTTCAGATCGTAGCAGAAAAAGCGGGTATTGCGCTTCAGTACCAAGCAAGGCCGGCTCAACCAACGTCTGTCAATCCCAACCAAGAACTTTATGAGATTCATCAGGAAGCTAGTAAGTTTTATCAGGCGATTTTGATGACGACTAAGATGGGG…	GTGATTGCACAGCTAGATACCAAATCAGTCTATACTTTTATGGAAAGCCTTGTGACCATAAAAGACTATGTCCAAGTGGCTAAAAGCATGGGGTATGACGCATTGGGAATCATGGATGTAGATAATTTGTATGGTGCTTATGAATTTATCGAAGCCTGTCAGGCCCAAAAGCTCAGCCCCTTGGTCGGTTTAGAAATTGGACTAGAAGTAGACAATAAAACAATTCCGTTTCGAATGATCGCCTTGTCAACGAAGGGCTACCAAAATTTGATGAAGATGTCGACCGTCAAAATGATGGGGAAGAGCAATTGGGAAGATGTGAAGCACCTTACAGAAGGAGTAGCAGTCATTGTCCCAGCGCCTTTTGCTAGTGGAGACTTGCCTCTTGGTCTGGTTTAC…
311	Streptococcus mitis	B9	Full-length prophage	2	MK448730	D-alanyl-D-alanine carboxypeptidase (EC 3.4.16.4)	Oligopeptide ABC transporter, periplasmic oligopeptide-binding protein OppA (TC 3.A.1.5.1)	Leucyl-tRNA synthetase (EC 6.1.1.4)	Transcriptional regulator, ArsR family	Acyl-CoA thioesterase 1	S_mitis_FP_ISd	Transcriptional regulator, MarR family	FIG01118673: hypothetical protein	L-proline glycine betaine ABC transport system permease protein ProV (TC 3.A.1.12.1)	L-proline glycine betaine binding ABC transporter protein ProX (TC 3.A.1.12.1) / Osmotic adaptation	Para-aminobenzoate synthase, amidotransferase component (EC 2.6.1.85)	CTATTTTCTTCTATTTGGATCGGTTTGTTTAAAGATTAGGTATAAAATTCCAGCGGGTAGGAAGCAGAAGATCCACATGATATCGAATCCCTTGCTTTTACTGCTAGAGGTCGTTGCTTTAGACTCACTTACAGCCACTCCCGGTTTAATGCTTGGAGATACCTGTTGTAAGCCGTTCTGGACGACTAGGCGGTTGTCTTCCAGTTTTAGCGCTGGCTTCGTCCCCTTCTTAACGGTCGCATAGAAGTCTTGCTTCAAGTGAATGGTCTTCCCGTCGATGGTATGGTCGCCTACAGAAAGGATTTTTTTATACTGGTAGTCTGCGAACATTTTCTCAGCCAGGGTATTTCCGATCTGATTGCGGTAGCTTTCGGCGATCTCGACATCGTAGTTTCCAAC…	ATGGACAAGATGTTAGGAGGCTATCAAGCTCTACAGATTCGATTGTTAAATGGGCGTATCTTTCAAAAGTTGCTTAGCAAGGAACCAGATGCTCAATACCGAAGTGAACAGGGAAAAATTTTAACGATTTTGTGGAAGCAAGAGTTGGGGTGCGCTACTGCGACAGATATCGCTCTTGCGACGGGTCTAGCCAATAATACATTGACCAGTATGGTTAAGAAAATGGAAGAACAAGGCTTGGTTACGATTCAACCTTGCACACAGGATAAAAGGAAAAAATATATTTCTTTGACAGACCTCGGTTGGGCACAAAAGGAAATTGGGGATCGTGTTAGTAAGGAACTGGGTGAGATTTTCTATCAAGGATTTTCGGATCAAGAAATCCGAGAATTTGAGGAG…
312	Streptococcus mitis	B9	Satellite prophage	1	MK448421	FIG01114855: hypothetical protein	Hydroxymethylpyrimidine ABC transporter, transmembrane component	Hydroxymethylpyrimidine ABC transporter, substrate-binding component	Hydroxymethylpyrimidine ABC transporter, ATPase component	SSU ribosomal protein S4p (S9e)	S_mitis_SP_ISd	Transcriptional regulator, TetR family	Phage infection protein	hypothetical protein	FIG01118314: hypothetical protein	FIG01117266: hypothetical protein	ATGAGTGATGCATTTACAGATGTTGCAAAAATGAAAAAAATTAAAGAAGAGATCAAGGCTCATGAAGGACAAGTGGTTGAAATGACGCTTGAAAATGGACGGAAACGTCAAAAAAATAAATTTGGACGCTTGATTGAGGTCTATCCTTCTTTATTTATTATCGAGTATACGAACGACAATAGCTTACCAGGTGAACCAGCCAATACATACGTGGAGTCTTACACCTATTCAGATATTTTAACAGAGAAGAATTTAATTCGTTATTTGGATTAATTTCTTGCTTTTATCGTCTAAATCAGTTATTATAATAAATACATATGGGAGTCTGTGTACAGTCTGAGAGGAAGTGTAAGCTTCGACCGCACCTGATCTGGGTAATGCCAGCGTAGGAAACAAATG…	TTACCGTAGCATTTTCATTAAAAATTCAGCCATTTGTTGAGGGCTTTCTTTTTTTCCCCGAGAAACCCACATTTGACAGACTCCGAAGAAGGCATTGGTCAGATAGACAGAACTGTAGACTCTTTCAATATCTGTTAATGATTTATGACTATAGCGCTCTTGCAAACTATCAACCAGGAGAATCTGTAATTTATGTCGTAAGAAGGTTTGGATCTCTTTGGTTCCATTCTCTGTCAGAAGAACTGCAAAGAGTGGCTCCTTGGTTAGGAATTCGAACACTTCTGTAATCGCTTGGCGCTTGTCGTCTTGGTGTTTGTCAAAGATATATTCAAGCTTGTGAAAGAGTGCTTGTTGGTAGCGCTCGATCATATCGTACTTGTCTCGATAGTGGGTATAAAA…
313	Streptococcus mitis	CCUG_61082	Satellite prophage	1	MK448422	Cell division protein DivIC (FtsB), stabilizes FtsL against RasP cleavage	Ribosome-associated heat shock protein implicated in the recycling of the 50S subunit (S4 paralog)	Transcription-repair coupling factor	Peptidyl-tRNA hydrolase (EC 3.1.1.29)	GTP-binding and nucleic acid-binding protein YchF	S_mitis_SP_ISc	DNA polymerase III beta subunit (EC 2.7.7.7)	Chromosomal replication initiator protein DnaA	Chromosome (plasmid) partitioning protein ParB / Stage 0 sporulation protein J	Serine protease, DegP/HtrA, do-like (EC 3.4.21.-)	LSU m3Psi1915 methyltransferase RlmH	TCACCTTGGGAGCAAGTCAGGAATCGTATAAACAGCTTCCCGATTCTTAGAATAATAATATTTTGCACGCATGTATTTAGCAGCGTAATCTTCATCTTTCAACTTTGTGGCAAAAGCTGTCTCTTTCTCCTTTTCCTCACTCAAGGTTTGATACTGAGTTTGCAAGTCTGATAACTGTTGACGTCTTTGGAGTAATTGGTGATAGCTTTGAGCAAGATTATAAGTTGGTAAAATGAACAATAAAATCATCAAAATCAGAACCCAACCCATGAAACGATTCCGTTTTTGTCGTTCTTTCATCAGATAGCGACGACGTTGGTGTTCATTTTGAATAAAAGAATTATTCAATTGTACGATATTTTTAGACATTTTCTTCTACCCGTGTTTCACTGATAATTT…	TTAATTTGTACGAACTGGTGTAATGAGCTGCATGAAGTCTTCATCAGTGTCTGCTGGCACAAGAGTAAATGGACGAACAGCTGAGATAAAGCTAATGGTCACCTTTTCGCTATTTAAAGCCTTAAGAGAATCAATCAAGTAAGTTGGGTTGAAACTAATAGTCAAATCTTCACCAGTCACCTGATCAGTATCGATTTCTTCGTTTACTTTACCAACTTCTGGAGAATGAACATGGGCGCTAACAATACCACCTTTAATTTCAAGCTTCACAGTACCATTTTGAGTCGCACTTGATAAAAGGCGAGCACGCTCCATTGACTGACGTAAGTTTACCACATCAAAAGTAATAGTAGTGTTAAAGTCTGTCGGAATCAAGCGATCTGTATCAGGATAGTTACC…
314	Streptococcus mitis	CMW7705B	Satellite prophage	1	MK448423	Choline binding protein D	FIG01114193: hypothetical protein	Hydroxymethylpyrimidine ABC transporter, transmembrane component	Hydroxymethylpyrimidine ABC transporter, substrate-binding component	Hydroxymethylpyrimidine ABC transporter, ATPase component	S_mitis_SP_ISd	Transcriptional regulator CtsR	ATP-dependent Clp protease ATP-binding subunit ClpA	Nicotinamide-nucleotide adenylyltransferase, NadR family (EC 2.7.7.1) / Ribosylnicotinamide kinase (EC 2.7.1.22)	Ribosyl nicotinamide transporter, PnuC-like	Nudix-related transcriptional regulator NrtR	ATGAAAGTTTTACCATTCAAAGTAACAGAGACAGGATTTTCTTTGAGAAAATCAGTTAAAAAGGTTGTTCCTTTTTTAGTAGTAGGATTGATGCTAGCAGCGAGTGATAGTGTATATGCCTATTCTGGAGGAAATGGATCGATTGCGCGTGGGGATGATTATCCTGCTTACTATAAAAATGGGAGTCAGGAAATTGATAAGTGGCGCATGTACTCTCGTCAGTGTACTTCATTTGCAGCCTTTCGCTTGAGTAGTGTCAATGGTTTTGAGATTCCGGCTGCTTATGGGAATGCGAATGAATGGGGCTATCGTGCTCGTCGTGAAGGTTATCGTGTAGATAGTGTACCAACGATTGGATCTATTGCTTGGTCTACTGCAGGAGGATATGGTCATGTTGCC…	ATGAGATTTAAAAATACATCGGATCATATTGAGGCCTACATCAAGGCGATTTTAGATCAATCTGGAATTGTGGAGTTGCAACGGAGTCAGTTGGCAGATACTTTTCAGGTTGTTCCTAGTCAGATTAACTATGTGATCAAGACACGCTTTACGGAAAGTAGAGGCTACTTGGTTGAAAGTAAGCGTGGTGGCGGAGGCTACATTCGTATAGGACGGATTGAGTTTTCTAGTCATCATGAAATGCTCCGAGAGCTACTTTATTCGATTGGCGAGCGGGTCAGTCAAGAAATTTATGAGGATATTCTACAGCTTTTGGTTGAGCAGGAATTGATGACCAAGCAGGAGATGAATTTGCTAGTATCAGTAGCTTTGGATCGCGTTTTAGGAGAAGAAGCTCCA…
315	Streptococcus mitis	ERR097396	Satellite prophage	1	MK448424	Heat shock protein 60 family co-chaperone GroES	Heat shock protein 60 family chaperone GroEL	FIG053235: Diacylglucosamine hydrolase like	Cysteinyl-tRNA synthetase related protein	Regulatory protein recX	S_mitis_SP_ISa	RNA methyltransferase, TrmA family	Assembly_Gap	Assembly_Gap	Assembly_Gap	Assembly_Gap	ATGTTGAAACCATTAGGAGACCGTGTGGTCTTGAAAATCGAAGAAAAAGAACAAACTGTTGGAGGTTTTGTCCTCGCAGGTTCAGCCCAAGAAAAAACCAAAACAGCCCAAGTTGTAGCTACTGGACAAGGTGTTCGTACCTTGAACGGTGACTTAGTTGCTCCAAGTGTTAAAGCTGGAGATCGTGTCTTAGTTGAAGCTCACGCAGGTCTTGATGTCAAAGATGGCGATGAAAAGTACATCATCGTAGGCGAAGCTAACATCTTGGCTATCATTGAAGAATAGAAGGAGAAAGTAAGTATGTCAAAAGAAATTAAATTTTCATCAGATGCCCGTTCAGCTATGGTTCGTGGTGTCGATATCCTTGCAGATACTGTTAAAGTAACCTTGGGACCAAAA…	N/A
316	Streptococcus mitis	M3-4	Full-length prophage	1	MK448904	Multimodular transpeptidase-transglycosylase (EC 2.4.1.129) (EC 3.4.-.-)	Alcohol dehydrogenase (EC 1.1.1.1)	DNA binding protein, FIG046916	Late competence protein ComGA, access of DNA to ComEA	Late competence protein ComGB, access of DNA to ComEA	S_mitis_FP_ISb	Late competence protein ComGC, access of DNA to ComEA, FIG007487	Late competence protein ComGD, access of DNA to ComEA, FIG038316	Late competence protein ComGE, FIG075573	Late competence protein ComGF, access of DNA to ComEA, FIG012620	Late competence protein ComGG, FIG068335	ATGCAAAATCAATTAAATGAATTAAAACGAAAAATGCTGGAATTTTTCCAGCGAGTAAAATCAAAAATAAATCATAGAAAATCAGAGAAAGTCTCAGAAGTGAAGAAGTCGGATGGGACAGGTGGGAAAGTTCTGGCTATCCTAGGTAGCATTTTAGTTGCTATTAAGGGAATTTTGAATACTCTCTTTATTCTAGGCTTTATCGGTGGGCTTTTTGGTGCTGGTGTAGCTCTTGGTTATGGAGTTGCTTTGTTTGACAAGGCCAAGGTTCCCCAATCGGAGGATTTGGTCAAGCAGGTTAAAAATATTTCTTCCATCTCAGAAATTGTTTACGCAGATGGGAGTGTTATCGCTTCTATCGAGAGTGACCTATTGCGAACTTCTGTTTCATCTGAGGAA…	ATGTTGGTGGTCTTGCTCATCATCAGCGTGCTTCTATTACTCTTTGTACCTAATCTGACCAAGCAAAAAGAAGCAGTCAATGACAAAGGAAAAGCTGCTGTTGTTAAGGTTGTGGAAAGCCAGGCAGAGCTTTATAGCTTGGATAAAAATGAAGATGCTAGCCTAAGCAAGTTACAAGCAGATGGGAGAATCACAGAAGAGCAGGCTAAAGCTTATAATGAATACTATACTAAAAACGGAGGAGCAAATCGTAAAGTCAATGATTAAGGCCTTTACCATGCTGGAAAGTCTATTAGTTTTGGGTCTTGTGAGTATCCTTGCCTTGGGCTTGTCCGACTCTGTCCAGTCCACTTTTGCGGCGGTAGAGGAGCAGATTTTCTTTATGGAGTTTGAAGAACT…
317	Streptococcus mitis	M3-4	Satellite prophage	1	MK448425	DNA polymerase I (EC 2.7.7.7)	FIG01114193: hypothetical protein	Hydroxymethylpyrimidine ABC transporter, transmembrane component	Hydroxymethylpyrimidine ABC transporter, substrate-binding component	Hydroxymethylpyrimidine ABC transporter, ATPase component	S_mitis_SP_ISd	Transcriptional regulator CtsR	ATP-dependent Clp protease ATP-binding subunit ClpA	Nicotinamide-nucleotide adenylyltransferase, NadR family (EC 2.7.7.1) / Ribosylnicotinamide kinase (EC 2.7.1.22)	Ribosyl nicotinamide transporter, PnuC-like	Nudix-related transcriptional regulator NrtR	ATGGTATTTTTTGGTGCTTTCCTTTATAATGGGTGTATGGATAAGAAAAAATTATTATTGATTGATGGGTCTTCTGTTGCTTTTCGGGCGTTTTTTGCGCTCTATCAGCAGTTGGACCGTTTTAAGAATGCGGCTGGTTTGCATACCAATGCGATTTATGGCTTTCAGTTGATGTTGAGCCATTTGTTGGAGCGGGTTGAGCCAAGTCATATTTTGGTGGCTTTTGATGCAGGAAAGACGACCTTCCGTACAGAGATGTATGCGGACTATAAGGGTGGTCGGGCTAAGACTCCTGATGAGTTTCGTGAGCAATTTCCTTTCATTCGTGAGTTGCTGGATCATATGGGGATTCGTCACTATGAGTTGGCTCAGTATGAGGCGGATGACATCATTGGGACA…	ATGAGATTTAAAAATACATCGGATCATATTGAGGCCTACATCAAGGCGATTTTAGATCAATCTGGTATTGTGGAGTTGCAACGGAGTCAGTTGGCAGATACCTTTCAGGTTGTTCCTAGTCAGATCAACTATGTGATCAAGACACGCTTTACGGAAAGTAGAGGCTACTTGGTTGAAAGTAAGCGTGGTGGCGGAGGCTACATTCGTATAGGACGGATTGAGTTTTCTAGTCATCATGAAATGCTCCGAGAACTGCTTTACTCGATTGGTGAGCGGGTCAGTCAAGAAATTTATGAAGATATTCTGCAGCTTTTGGTTGAGCAGGAATTGATGACCAAGCAGGAGATGAATTTGCTAGTATCAGTAGCTTTGGATCGCGTTCTAGGAGAAGAAGCTCCA…
318	Streptococcus mitis	P-2	Full-length prophage	1	MK448905	RecA protein	phage shock protein C, putative stress-responsive transcriptional regulator	FIG01119364: hypothetical protein	Multi antimicrobial extrusion protein (Na(+)/drug antiporter), MATE family of MDR efflux pumps	FIG007491: hypothetical protein YeeN	S_mitis_FP_ISf	Transcriptional regulator, MarR family	Multidrug resistance ABC transporter ATP-binding and permease protein	Lipid A export ATP-binding/permease protein MsbA	Phosphatidylglycerophosphatase B (EC 3.1.3.27)	Response regulator of the LytR/AlgR family	ATGGCGAAAAAACCAACAAAAAAATTAGATGAAATTGGGAAAAAATTTGGAGCTGATCGTGAAAAAGCATTGAACGATGCTCTTAAATTGATTGAGAAAGACTTTGGTAAAGGCTCAATCATGCGTTTGGGTGAGCGCGCGGAGCAAAAAGTTCAAGTGATGAGCTCAGGCTCATTGGCTCTGGACATTGCTCTTGGTTCAGGTGGTTATCCTAAGGGACGTATCATCGAAATCTACGGTCCAGAGTCATCTGGTAAGACAACGGTTGCCCTTCACGCTGTTGCGCAAGCACAGAAAGAAGGTGGTATCGCTGCCTTTATCGATGCGGAACACGCACTTGATCCAGCCTATGCAGCAGCCCTTGGTGTGAACATTGACGAATTGCTCTTGTCACAACCA…	ATGGACAAGCCGATGTTGATATTTAAACGCTTTGGACACCGGGTTCATCTGATGGTACAAAAAGAAGCCAAGCGATGTGGCATTGAATTTATGGGTGGACCGCAAGGGCAGGTTCTGCGTTTTTTAGATCATTGTGAACAAAAAGAGGAACTGGTCTTGATTAAGGATATCGAGCAGGAACTCAATATTACCAAATCTGTGGCGAGTAATCTAGTCAAGCGCATGGTACAAAATGGTTTGGTCGAGTTAGAGGCGAGCCCGAGCGATAAGCGGGCAAAATTTGTTCGCCTGACGGAGAAATCACGTTCGCAGATGCAAAAAATTAAGGCTTTTTTTGATCGGATTGATCAGAGCCTACTAGAGGGTGTTTCAAAGTCAGACTTGGCAATCTTTGAAAAG…
319	Streptococcus mitis	P-2	Satellite prophage	1	MK448426	Cell division protein DivIC (FtsB), stabilizes FtsL against RasP cleavage	Ribosome-associated heat shock protein implicated in the recycling of the 50S subunit (S4 paralog)	Transcription-repair coupling factor	Peptidyl-tRNA hydrolase (EC 3.1.1.29)	GTP-binding and nucleic acid-binding protein YchF	S_mitis_SP_ISc	FIG01114317: hypothetical protein	DNA polymerase III beta subunit (EC 2.7.7.7)	Chromosomal replication initiator protein DnaA	Chromosome (plasmid) partitioning protein ParB	Serine protease, DegP/HtrA, do-like (EC 3.4.21.-)	TTACCTCGGAAGCAAATCAGGAATTGTGTAAATTGCTTCTCGTTTCTTTGAGTAATAGTACTTGGCGCGTGCATATTTTGCTACATAGTCTTCATCTTTCAACTTTGCAGCAAAGGCGGATTCCTTATCCTTTTCATCACTAAGAGTTTGGTACTGCTCTTTCAACTCTGTTAATTGCTGACGACGTTGCAGTAACTGATCATAGCTTTGAGCCAAGTTATAAGTTGGTAAAATAAACAACAAGATCATCAAAATAAGGACCCAACCCATAAAACGATTTCGTTTTTGTCTCTCCTTCATCAGGTAACGACGACGTTGATGTTCATTTTGAATAAAAGAATTATTCATCTGTACAATATTTTTAGACATTTTCTTCTACCCGTGTTTCACTGAGAATTT…	TTAGTCAATAATCTTATTCATTTTTCGTTCAAAATCATAGCGACTCATCATGACAAGGTGGTCACAATTGCTACACTTTATTTTAATATCTGCCCCTACACGTGTAATTTCCCAACGATTAGCCTTTTTGCCTGTTGACTTGATGGTACAAGCGTGTGGTTTTTTCATCTCAACAAAATTTCCAACTTGATACATACTACTCTCCTTTTCTTTTTTGATTATATCATAAAAGAGGCGAGCCAGGCTCAACCTCTTTCACTTAATTTGTTCGAACTGGTGTGATAAGCTGCATGAAATCTTCGTCAGTATCTGCTGGCACAAGAGTAAATGGACGAACTGATGAGATAAAGCTAATAGTCACCTTTTCACTATTTAAAGCCTTGAGGGAATCAATCAAGT…
320	Streptococcus mitis	P-23	Full-length prophage	2	MK448907	DNA-cytosine methyltransferase (EC 2.1.1.37)	hypothetical protein	ATPase involved in DNA repair	hypothetical protein	hypothetical protein	S_mitis_FP_ISj	Recombinase	Site-specific recombinase	Transcriptional regulator, XRE family	Zinc-dependent metallopeptidase	Phage protein	TTGAAAAAACTAAAGGCGATTTCACTGTTTTCAGGAGCAGGAGGAATGGATGTTGGCTTTGAAAAAGCTGGTGTAGAAGTTATCTGGGCTAATGAAATAAATAAAGAGGCTGCTGAAACATATAAACTTAATCATCCTAATACAACTCTTGTTATTGATGATATTAACAATCAAATTTCTTCTTTAGAAAGCTTTAGAGGAAAAGTTGATTTGGTATTTGGTGGTCCACCTTGCCAAGGATTTTCGGTAGCAGGAAAGATGGATCCAAATGATGAGAGGAGTCAATTGGTTTGGAGTTTTCTGGATGTTGTTAAAGTTACTCAACCAAGAGCCTTTGTTTTAGAGAATGTTAAAGCTTTAGCGAAGTTAGAAAAATGGTCAGAAGTTAGAAAACGCATA…	ATGAATATAAGAAAAATTGAAGCAAAGAATAACAAAAGAAAAAAGAGAATTTGTGCATATGTTCGAGTTTCTACAACCAACGGAAGTCAACTTGATTCGCTAGAGAATCAAAAAGTCTATTTTGAAAAGTTGTATGCTGAACGTGAAGATGTTGATTTTTTGGGTGTTTTTTGTGACAAAGGAATTTCAGGTTCAAAGTATGATAGACCTGATTTTCAAACTATGCTAGATGCTTGTAAAAAAGGACAAATTGATGTTATCCATACTAAGTCAATATCCAGGTTTGCAAGAAATCTTATCAATGTACTTGAAATCAGTCGAGAATTAAAAACTCTTGGTATTGATATCTTTTTTGAAGAGCAGAATATCCACACTTTATCCAATGAAGGTGAAGTTGTC…
[truncated: 443 more rows]
