# Supplementary material for: Prophages and satellite prophages are widespread in Streptococcus and may play a role in pneumococcal pathogenesis
Source: Nat Commun. 2019 Oct 24;10:4852. doi: 10.1038/s41467-019-12825-y (PMC6813308; doi:10.1038/s41467-019-12825-y)
Supplement: Supplementary file 8 — Supplementary Data 6 [file 41467_2019_12825_MOESM8_ESM.xlsx]

## Sheet: Supp Data 6
Supplementary Data 6. Descriptive data for the genomes included in the pneumococcal dataset.
strain	year	country	carriage_or_disease	serotype	aroE	gdh	gki	recP	spi	xpt	ddl	ST (MLST)	Clonal Complex
1/2	1965	USA	unknown (likely disease)	1	10	31	4	1	6	4	94	615	615
1/5	1943	Denmark	unknown (likely disease)	1	12	8	13	5	17	4	8	5316	306
1/6	1944	Denmark	unknown (likely disease)	1	12	8	13	5	17	4	8	5316	306
1/7	1991	Denmark	unknown (likely disease)	1	17	8	13	5	17	4	28	250	306
3/2	1973	USA	unknown (likely disease)	3	13	9	15	14	10	16	19	378	378
3/3	1971	USA	unknown (likely disease)	3	13	9	15	14	311	16	19	7244	378
3/4	1961	Denmark	unknown (likely disease)	3	13	9	15	14	10	16	19	378	378
3/7	1961	Denmark	unknown (likely disease)	3	13	84	15	14	10	16	19	1377	378
3/8	1961	Denmark	unknown (likely disease)	3	13	84	15	14	10	16	19	1377	378
4/3	1962	Denmark	unknown (likely disease)	4	16	13	4	5	6	10	14	247	247
5/3	1987	Denmark	unknown (likely disease)	5	16	12	9	1	41	33	33	289	289
5/4	1987	Singapore	unknown (likely disease)	5	16	12	9	1	295	33	33	7222	289
7A/3	1968	USA	unknown (likely disease)	7A	5	5	27	1	10	1	70	5994	Singleton
7B/3	1996	France	unknown (likely disease)	7B	12	19	2	17	6	22	14	230	230
7C/2	1939	Denmark	unknown (likely disease)	7C	1	8	4	1	9	3	18	7175	15
7F/3	1962	Denmark	unknown (likely disease)	7F	8	9	2	1	6	1	17	191	191
7F/6	1996	Sweden	unknown (likely disease)	7F	10	20	14	1	6	274	29	7210	218
8/2	1952	USA	unknown (likely disease)	8	2	5	1	11	16	3	14	53	53/62
8/3	1962	Denmark	unknown (likely disease)	8	2	5	1	11	16	3	14	53	53/62
9L/3	1941	Denmark	unknown (likely disease)	9L	7	334	8	8	6	28	14	7204	292
9N/3	1938	Denmark	unknown (likely disease)	9N	8	5	7	12	15	16	6	3983	3983
9N/5	1962	Denmark	unknown (likely disease)	9N	2	13	2	4	6	1	1	71	66
12A/2	1966	Denmark	unknown (likely disease)	12A	1	2	7	18	17	14	17	5977	3122/5977
12A/3	1966	Denmark	unknown (likely disease)	12A	1	2	7	18	17	14	17	5977	3122/5977
12A/6	1966	Denmark	unknown (likely disease)	12A	1	2	7	18	17	14	17	5977	3122/5977
12A/7	1966	Denmark	unknown (likely disease)	12A	1	2	7	18	17	14	17	5977	3122/5977
12A/8	1965	Denmark	unknown (likely disease)	12A	1	2	7	18	17	14	17	5977	3122/5977
12A/9	1966	Denmark	unknown (likely disease)	12A	1	2	7	18	17	14	17	5977	3122/5977
12A/10	1966	Denmark	unknown (likely disease)	12A	1	2	7	18	17	14	17	5977	3122/5977
12A/11	1966	Denmark	unknown (likely disease)	12A	1	2	7	18	17	14	17	5977	3122/5977
12A/12	1966	Denmark	unknown (likely disease)	12A	1	2	7	18	17	14	17	5977	3122/5977
12A/13	1966	Denmark	unknown (likely disease)	12A	1	2	7	18	17	14	17	5977	3122/5977
12A/14	1966	Denmark	unknown (likely disease)	12A	1	2	7	18	17	14	17	5977	3122/5977
14/6	1968	Denmark	unknown (likely disease)	14	2	13	2	8	17	79	288	7183	5401
15B/3	1996	Denmark	unknown (likely disease)	15B/C	1	1	1	1	9	1	1	2008	395
17F/1	1952	USA	unknown (likely disease)	17F	2	1	1	1	6	31	14	574	490
18B/2	1941	Denmark	unknown (likely disease)	18B	7	2	1	1	10	1	6	4706	113
18F/2	1945	Denmark	unknown (likely disease)	18F	1	5	9	1	6	11	14	4863	171
19A/2	1939	Denmark	unknown (likely disease)	19A	18	5	9	1	9	1	14	7226	Singleton
19A/3	1952	Denmark	unknown (likely disease)	19A	18	5	9	1	9	1	14	7226	Singleton
19F/2	1952	USA	unknown (likely disease)	19F	1	1	1	1	1	1	1	1	395
19F/4	1962	Denmark	unknown (likely disease)	19F	18	5	4	1	15	1	6	7229	4339
19F/7	1952	Denmark	unknown (likely disease)	19F	18	5	13	1	27	1	6	7230	Singleton
19F/11	1972	Denmark	unknown (likely disease)	19F	2	13	2	4	6	1	1	71	66
19F/12	1995	Denmark	unknown (likely disease)	19F	5	5	7	7	8	5	4	87	87
19F/14	1996	Spain	unknown (likely disease)	19F	4	4	2	4	4	1	1	81	81
20/2	1949	USA	unknown (likely disease)	20B	15	8	8	1	15	1	31	7221	235
20/4	1962	Denmark	unknown (likely disease)	20B	1	2	7	18	17	14	17	5977	3122/5977
21/2	1952	USA	unknown (likely disease)	21	8	10	9	8	1	10	14	7207	Singleton
22A/3	1939	Denmark	unknown (likely disease)	22A	2	13	4	1	6	31	14	7181	490
23B/2	1996	Denmark	carriage	23B	18	13	8	6	3	6	8	1349	338
23F/2	1940	Denmark	unknown (likely disease)	23F	1	5	69	1	6	1	14	7170	1010
23F/3	1944	Denmark	unknown (likely disease)	23F	1	5	69	1	6	1	14	7170	1010
23F/6	1987	Denmark	unknown (likely disease)	23F	4	4	2	4	4	1	1	81	81
24F/3	1943	Denmark	unknown (likely disease)	24F	2	8	2	1	17	1	1	7179	7179/263
25A/2	1986	Netherlands	unknown (likely disease)	25A	142	10	4	5	17	33	277	5407	5407
25F/2	1951	USA	unknown (likely disease)	25F	1	15	87	134	10	1	6	5981	Singleton
25F/3	1962	Denmark	unknown (likely disease)	25F	5	15	4	1	6	1	6	105	5604
33A/3	1939	Denmark	unknown (likely disease)	33A	2	5	29	18	42	3	18	1012	53/62
33D/3	1979	India	unknown (likely disease)	33D	2	8	4	10	17	1	9	2863	3518
34/2	1959	USA	unknown (likely disease)	34	13	8	1	1	13	1	18	7218	Singleton
34/3	1968	Malaysia	unknown (likely disease)	34	7	16	19	16	6	19	14	7202	Singleton
34/4	1972	Denmark	unknown (likely disease)	34	45	15	6	12	9	14	14	7235	1884
35B/4	1971	Denmark	unknown (likely disease)	35B	8	13	4	8	6	22	34	198	198
36/4	1992	Denmark	unknown (likely disease)	36	18	5	2	18	6	20	9	7231	Singleton
36/5	1993	France	unknown (likely disease)	36	7	12	53	4	6	1	18	4031	4031
37/3	1943	Denmark	unknown (likely disease)	37	29	33	19	1	36	22	31	447	447
37/5	1972	Denmark	unknown (likely disease)	37	29	33	19	1	36	22	31	447	447
37/8	1973	Denmark	unknown (likely disease)	37	29	33	19	1	36	22	31	447	447
37/9	1996	Denmark	unknown (likely disease)	37	29	33	19	1	36	22	31	447	447
41A/3	1972	Germany	unknown (likely disease)	41A	226	5	1	1	10	28	120	7238	Singleton
43/4	1954	USA	unknown (likely disease)	43	5	61	95	16	218	443	14	7193	5990/7193
45/2	1950	Denmark	unknown (likely disease)	45	5	10	7	190	6	19	1	7191	Singleton
45/3	1949	Denmark	unknown (likely disease)	45	227	8	4	5	306	19	5	7239	Singleton
45/4	1949	Denmark	unknown (likely disease)	45	5	10	7	190	6	19	1	7191	Singleton
48/2	1962	Denmark	unknown (likely disease)	48	18	9	1	32	6	1	413	7233	7232
48/4	1958	Denmark	unknown (likely disease)	48	18	9	4	32	6	1	413	7232	7232
48/5	1957	Denmark	unknown (likely disease)	48	18	9	4	32	6	1	413	7232	7232
48/6	1957	Denmark	unknown (likely disease)	48	18	9	4	32	6	1	413	7232	7232
ICE11	1998	Iceland	disease	6B	2	13	9	1	6	19	14	490	490
ICE22	1993	Iceland	disease	7F	8	9	2	1	6	1	17	191	191
ICE23	1993	Iceland	disease	7F	10	20	14	1	6	1	29	218	218
ICE46	2003	Iceland	disease	14	7	5	1	8	14	11	14	124	124
ICE594	2005	Iceland	disease	14	7	5	1	8	14	11	14	124	124
ICE13	1998	Iceland	disease	14	1	5	4	5	5	1	8	9	15
ICE50	2003	Iceland	disease	14	1	5	4	5	5	27	8	13	15
Ala243	1998	USA	carriage	14	1	5	4	5	5	27	8	13	15
Ala317	2001	USA	disease	14	1	5	4	5	5	27	8	13	15
Ala263	2002	USA	carriage	14	7	5	1	8	14	11	14	124	124
Ala289	2002	USA	disease	14	7	5	1	8	14	11	14	124	124
Ala292	1998	USA	disease	14	7	5	1	8	14	11	14	124	124
USA2	1999	USA	disease	18C	7	2	1	1	10	1	21	113	113
USA6	1999	USA	disease	14	7	5	1	8	14	11	14	124	124
USA8	2001	USA	disease	9N	2	8	2	4	6	492	1	8119	66
USA9	1999	Brazil	disease	14	2	8	2	4	6	1	1	66	66
USA11	2007	Brazil	disease	14	2	8	2	4	6	1	1	66	66
USA12	2001	Poland	carriage	23F	2	8	2	4	6	1	1	66	66
USA13	2005	Germany	unknown	19F	2	8	2	4	6	1	1	66	66
USA16	2003	Brazil	disease	7F	8	9	2	1	6	1	17	191	191
USA18	1999	USA	disease	12F	10	20	14	1	6	1	29	218	218
USA20	1999	South Africa	disease	7F	10	20	14	1	6	1	29	218	218
USA22	2005	USA	disease	6C	2	13	9	1	6	19	14	490	490
Spain23F-1	1984	Spain	disease	23F	4	4	2	4	4	1	1	81	81
Spain6B-2	1988	Spain	disease	6Bii (6E)	5	6	1	2	6	3	4	90	90
Spain9V-3	1993	France	disease	9V	7	11	10	1	6	8	1	156	156/162
Tennessee23F-4	1991	USA	disease	23F	1	8	6	2	6	4	6	37	439
Spain14-5	1990	Spain	disease	14	1	5	4	11	9	3	16	18	15
Hungary19A-6	1989	Hungary	unknown	19A	7	13	42	6	10	6	56	268	138/176
S.Africa6B-8	1990	South Africa	disease	6B	7	22	1	2	5	1	14	185	385
England14-9	1994	United Kingdom	disease	14	1	5	4	5	5	1	8	9	15
CSR14-10	1987	Czech Republic	disease	14	1	5	4	1	5	3	3	20	15
Finland6B-12	1987	Finland	disease	6Bii (6E)	5	6	1	2	6	1	28	238	90
S.Africa19A-13	1988	South Africa	disease	19A	1	8	9	5	11	1	12	41	41/1605
Taiwan19F-14	1997	Taiwan	disease	19F	15	16	19	15	6	20	26	236	236/271/320
Taiwan23F-15	1997	Taiwan	disease	23F	15	29	4	21	30	1	14	242	242
Maryland6B-17	1997	USA	disease	6B	7	6	9	2	6	1	67	384	385
Tennessee14-18	1997	USA	disease	14	2	8	7	4	6	1	1	67	66
Greece6B-22	1996	Greece	carriage	6Bii (6E)	5	6	1	2	6	1	14	273	90
Denmark12F-34	1995	Canada	disease	12F	10	20	14	1	6	1	29	218	218
Netherlands14-35	1980	Netherlands	disease	14	7	5	1	8	14	11	14	124	124
Netherlands18C-36	1980	Netherlands	disease	18C	7	2	1	1	10	1	21	113	113
Netherlands7F-39	1984	Netherlands	disease	7F	8	9	2	1	6	1	17	191	191
CDC0288-04	2004	USA	disease	12F	10	20	14	1	9	1	29	220	218
CDC1087-00	1999	USA	disease	7F	8	9	2	1	6	1	17	191	191
CDC1873-00	1999	USA	disease	6A	6	11	1	1	15	72	77	376	376
CDC3059-06	2005	USA	disease	19A	8	13	14	4	17	4	14	199	199
CGSP14	2005	Taiwan	disease	14	1	5	4	5	5	3	8	15	15
D39	1916	USA	disease	2	7	5	1	1	10	7	15	595	128/595
SA84	?	South Africa	unknown	14	13	5	4	5	5	3	8	5174	15
MLV-016	?	?	carriage	11A	2	5	29	12	16	3	14	62	53/62
R6	1964	?	disease	NT	7	5	1	1	10	7	15	595	128/595
670	1988	Spain	disease	6Bii (6E)	5	6	1	2	6	3	4	90	90
SA27	?	South Africa	unknown	14	13	5	4	5	5	3	8	5174	15
SPnINV104B	1998	United Kingdom	disease	1	12	5	13	5	17	4	20	227	306
SPnINV200	1995	United Kingdom	disease	14	1	5	4	5	5	1	8	9	15
SPnOXC141	2001	United Kingdom	carriage	3	7	15	2	10	6	1	22	180	180
TIGR4	1991	Norway	disease	4	10	5	4	5	13	10	18	205	205
P1031	2002	Ghana	disease	1	10	5	4	1	7	19	9	303	217
70585	?	Bangladesh	disease	5	16	12	9	1	41	33	33	289	289
JJA	1995	Brazil	disease	14	2	8	2	4	6	1	1	66	66
USA23	1989	USA	disease	23F	1	8	1	2	6	4	6	33	439
USA24	1989	South Africa	unknown	23F	4	4	2	4	4	1	1	81	81
USA26	1985	USA	disease	23F	4	4	2	4	4	1	1	81	81
USA27	1985	USA	unknown	23F	1	5	9	2	6	4	14	1906	439
USA28	1988	USA	carriage	23F	4	4	2	4	4	1	1	81	81
USA31	1983	USA	unknown	23F	61	53	122	16	6	38	14	7256	Singleton
USA33	1981	USA	disease	6Bii (6E)	5	6	1	2	6	1	28	238	90
USA34	1985	USA	carriage	19A	1	8	9	5	11	1	12	41	41/1605
USA35	1989	USA	disease	23F	4	4	2	4	4	1	1	81	81
USA39	1990	USA	disease	6Bii (6E)	5	6	1	2	6	3	4	90	90
USA42	1984	USA	unknown	23F	4	4	2	4	4	1	1	81	81
USA47	1985	USA	disease	23F	4	4	2	4	4	1	1	81	81
USA48	1991	USA	disease	23F	1	8	6	2	6	4	6	37	439
SA1	1978	South Africa	carriage	19A	1	8	9	5	11	1	12	41	41/1605
SA2	1978	South Africa	carriage	19A	1	8	9	5	11	1	12	41	41/1605
SA3	1978	South Africa	carriage	19A	1	8	9	5	11	1	12	41	41/1605
SA4	1978	South Africa	carriage	19A	1	8	9	5	11	1	12	41	41/1605
SA5	1978	South Africa	carriage	19A	1	8	9	5	11	1	12	41	41/1605
SA6	1978	South Africa	carriage	19A	1	8	9	5	11	1	12	41	41/1605
SA7	1978	South Africa	carriage	19A	1	8	9	5	11	1	165	1605	41/1605
SA8	1978	South Africa	carriage	19A	1	8	9	5	11	1	165	1605	41/1605
SA9	1978	South Africa	carriage	19A	1	8	9	5	11	1	12	41	41/1605
SA10	1977	South Africa	disease	19A	2	8	9	5	11	1	13	1656	68/1656
SA11	1978	South Africa	carriage	6A	6	62	5	30	88	8	6	1094	1094
SA12	1978	South Africa	carriage	6A	6	62	5	30	88	8	6	1094	1094
SA13	1978	South Africa	carriage	6A	6	62	5	30	88	8	6	1094	1094
SA14	1978	South Africa	carriage	6A	6	62	5	30	88	8	6	1094	1094
SA15	1978	South Africa	carriage	6A	6	62	5	30	88	8	6	1094	1094
SA16	1978	South Africa	carriage	6A	6	62	5	30	88	8	6	1094	1094
SA17	1978	South Africa	carriage	6A	6	62	5	30	88	8	6	1094	1094
SA18	1978	South Africa	carriage	6A	6	62	5	30	88	8	6	1094	1094
SA19	1978	South Africa	carriage	6A	6	62	5	30	88	8	6	1094	1094
SA20	1978	South Africa	carriage	6A	6	62	5	30	88	8	6	1094	1094
SA21	1978	South Africa	carriage	6A	6	62	5	30	88	149	6	1607	1094
SA22	1978	South Africa	carriage	14	7	5	1	8	14	11	14	124	124
SA23	1978	South Africa	carriage	19A	7	13	8	6	25	6	8	172	138/176
SA24	1978	South Africa	carriage	19A	10	11	4	1	6	149	5	1608	1608
SA25	1978	South Africa	carriage	19A	10	11	4	1	6	149	5	1608	1608
SA26	1978	South Africa	carriage	19A	10	99	4	1	6	149	5	1610	1608
SA28	1978	South Africa	disease	14	13	5	4	5	5	3	8	5174	15
SA31	1978	South Africa	disease	6A	6	62	5	30	88	8	6	1094	1094
SA32	1978	South Africa	disease	6A	6	62	5	30	88	8	6	1094	1094
SA34	1988	South Africa	disease	29	18	5	2	5	27	19	9	5178	5177/5178
SA35	1987	South Africa	disease	29	18	5	2	5	27	19	9	5178	5177/5178
SA36	1987	South Africa	disease	29	18	5	2	5	27	19	9	5178	5177/5178
SA37	1987	South Africa	disease	19F	12	62	9	10	3	20	6	5179	Singleton
SA38	1987	South Africa	disease	6A	6	62	5	30	88	8	6	1094	1094
SA39	1987	South Africa	disease	19A	1	8	9	5	11	1	12	41	41/1605
SA41	?	South Africa	disease	6Bii (6E)	6	62	5	30	88	8	6	1094	1094
SA42	?	South Africa	disease	19F	15	16	19	5	6	20	26	763	236/271/320
SA43	?	South Africa	disease	19A	1	8	9	5	11	1	12	41	41/1605
SA44	?	South Africa	disease	6A	6	62	5	30	88	8	6	1094	1094
SA45	?	South Africa	disease	6A	6	62	5	30	88	8	6	1094	1094
PN1	1972	PNG	disease	6A	7	13	8	6	6	6	494	7151	138/176
PN2	1969	PNG	disease	4	1	13	4	5	6	214	495	7152	Singleton
SA47	1979	South Africa	disease	19A	1	8	9	5	11	1	165	1605	41/1605
SA48	1979	South Africa	disease	19A	2	8	9	5	11	1	13	1656	68/1656
SA49	1982	South Africa	unknown	19A	58	13	54	1	241	1	18	7255	7255/10698
SA51	1989	South Africa	disease	6B	7	22	1	2	5	1	14	185	385
SA52	1984	South Africa	disease	6B	2	62	1	25	6	20	5	2421	2421
SA53	1983	South Africa	disease	11A	1	6	29	10	6	79	18	7247	1010
SA54	1983	South Africa	unknown	6B	2	5	1	2	292	220	27	7084	7084
SA55	1983	South Africa	unknown	19A	2	13	8	25	25	6	8	75	138/176
SA56	1984	South Africa	disease	6Bii (6E)	6	62	5	30	88	8	6	1094	1094
SA57	1984	South Africa	unknown	6B	7	22	1	2	5	1	14	185	385
SA58	1986	South Africa	unknown	19F	2	8	111	5	17	1	6	7249	6830/7249
SA59	1985	South Africa	disease	6A	6	62	1	30	88	8	6	7251	1094
SA60	1985	South Africa	disease	19A	7	13	8	6	25	6	8	172	138/176
SA61	1985	South Africa	disease	19A	7	5	8	6	25	6	8	5183	138/176
SA62	1985	South Africa	unknown	6Bii (6E)	6	62	5	30	88	8	6	1094	1094
SA63	1985	South Africa	unknown	14	7	5	1	8	14	11	14	124	124
SA64	1985	South Africa	disease	19F	54	8	4	5	9	1	18	7254	8026
SA66	1985	South Africa	disease	6B	7	22	1	2	5	1	14	185	385
SA67	1985	South Africa	unknown	6B	2	62	1	2	6	14	5	7250	Singleton
SA68	1985	South Africa	unknown	6A	228	62	5	30	88	8	6	7257	1094
SA69	1985	South Africa	unknown	19A	1	8	9	5	11	149	6	7248	Singleton
SA70	1985	South Africa	disease	19A	7	5	8	6	25	6	8	5183	138/176
SA71	1989	South Africa	unknown	23F	4	4	2	4	4	8	1	6215	81
SA72	1988	South Africa	unknown	6A	6	62	5	30	88	8	6	1094	1094
SA73	1988	South Africa	unknown	19A	1	8	9	5	11	1	12	41	41/1605
SA74	1988	South Africa	unknown	23F	4	4	2	4	4	8	1	6215	81
SA75	1987	South Africa	unknown	23F	4	4	2	4	4	8	1	6215	81
SA76	1988	South Africa	unknown	14	1	5	4	30	27	20	364	9682	7246/9682
SA77	1987	South Africa	unknown	23F	4	4	2	4	4	8	1	6215	81
SA78	1989	South Africa	disease	14	11	5	4	8	14	11	499	7253	Singleton
SA79	1989	South Africa	disease	19A	7	13	8	6	25	6	8	172	138/176
SA80	1989	South Africa	unknown	23F	4	4	2	4	4	1	1	81	81
SA81	1989	South Africa	unknown	23F	4	4	2	4	4	8	1	6215	81
SA82	1989	South Africa	disease	14	7	5	4	8	14	11	611	9683	124
SA83	1989	South Africa	disease	6B	2	5	1	11	16	3	14	53	53/62
TCH8431	?	?	unknown	19A	4	16	19	15	6	20	1	320	236/271/320
BS397	2000	USA	disease	NT	1	5	4	5	5	27	8	13	15
BS455	1999	USA	disease	NT	1	5	4	5	5	3	101	2011	15
BS457	2000	USA	disease	NT	1	5	4	5	5	27	8	13	15
BS458	2000	USA	disease	14	1	5	4	5	5	27	8	13	15
CCRI1974	?	Canada	disease	14	7	5	1	8	14	11	14	124	124
SP11-BS70	?	USA	disease	11A	2	5	29	12	16	3	14	62	53/62
SP14-BS292	1999	USA	carriage	14	1	5	4	5	5	27	8	13	15
SP14-BS69	?	USA	disease	14	7	5	1	8	14	11	14	124	124
SP18-BS74	?	USA	disease	6Bii (6E)	7	6	1	2	6	15	436	6214	146
SP19-BS75	?	USA	disease	19F	1	5	1	1	1	1	8	485	395
SP23-BS72	?	USA	disease	23F	1	8	6	2	6	4	6	37	439
SP3-BS71	?	USA	disease	3	7	15	2	10	6	1	22	180	180
SP6-BS73	?	USA	disease	6A	5	7	4	10	10	1	27	460	460
SP9-BS68	?	USA	disease	9V	7	11	10	1	6	76	14	1269	156/162
Sp03-4156	2003	Netherlands	carriage	3	7	15	2	10	6	1	22	180	180
Sp03-4183	2003	Netherlands	carriage	3	7	15	2	10	6	1	22	180	180
Sp99_4038	1999	United Kingdom	disease	3	7	15	2	10	6	1	22	180	180
Sp99_4039	1999	United Kingdom	disease	3	7	15	2	10	6	1	22	180	180
Sp03_2672	?	United Kingdom	disease	1	12	8	13	5	16	4	20	306	306
Sp03-3038	?	United Kingdom	disease	1	12	8	13	5	16	4	20	306	306
AP200	2003	Italy	disease	11A	2	5	29	12	16	3	14	62	53/62
G54	?	Italy	disease	19F	?	5	36	12	17	21	14	?	63
Canada MDR_19A	2007	Canada	disease	19A	4	16	19	15	6	20	1	320	236/271/320
Canada MDR_19F	2001	Canada	disease	19F	4	16	19	15	6	20	1	320	236/271/320
GA04375	1995	USA	disease	19F	15	16	19	15	6	20	26	236	236/271/320
GA07228	1997	USA	disease	3	7	15	2	10	6	1	22	180	180
GA07643	1998	USA	disease	4	16	13	4	4	6	113	18	695	247
GA08780	1997	USA	disease	9V	7	11	10	1	6	8	1	156	156/162
GA11184	1999	USA	disease	19F	8	13	1	4	6	4	14	649	199
GA11304	1999	USA	disease	6Bii (6E)	5	6	1	2	6	3	4	90	90
GA11426	1999	USA	disease	19A	8	13	14	4	17	4	207	1936	199
GA11663	1999	USA	disease	19F	4	4	2	4	4	1	1	81	81
GA13338	1999	USA	disease	14	1	5	4	5	5	27	8	13	15
GA13455	1999	USA	disease	19F	15	5	19	15	6	20	26	651	236/271/320
GA13494	1999	USA	disease	14	41	5	1	8	14	11	14	656	124
GA13637	1999	USA	disease	18C	7	46	1	1	10	4	21	3060	113
GA13856	1999	USA	disease	33F	5	35	40	12	9	39	18	636	100
GA14798	2000	USA	disease	19F	4	16	19	15	6	20	189	3039	236/271/320
GA16121	2000	USA	disease	19F	15	5	19	15	6	20	4	1461	236/271/320
GA16242	2001	USA	disease	6Bii (6E)	7	6	1	17	6	1	104	1536	1536
GA16531	2001	USA	disease	6Bii (6E)	7	6	1	2	6	15	14	146	146
GA16833	2002	USA	disease	19F	?	16	19	15	?	20	104	?	236/271/320
GA17227	2000	USA	disease	23F	15	29	4	21	30	1	14	242	242
GA17371	2000	USA	disease	19F	15	5	19	15	6	20	1	8014	236/271/320
GA17328	2000	USA	disease	6A	6	11	1	1	15	72	77	376	376
GA17570	2001	USA	disease	9V	7	11	10	1	6	8	1	156	156/162
GA17971	2001	USA	disease	6A	2	5	90	61	17	130	6	1175	Singleton
GA18523	2001	USA	disease	19A	4	16	19	68	6	20	26	2476	236/271/320
GA19077	2002	USA	disease	6A	6	11	1	67	15	72	152	1296	376
GA19451	2003	USA	disease	19F	4	16	19	15	6	20	26	271	236/271/320
GA19690	2004	USA	disease	3	7	15	2	10	6	1	22	180	180
GA41277	2004	USA	disease	19A	8	13	14	4	17	4	14	199	199
GA41301	2004	USA	disease	23F	15	29	4	21	30	1	14	242	242
GA41317	2004	USA	disease	33F	5	12	29	16	9	39	1	2705	100
GA41410	2004	USA	disease	19A	6	11	1	67	?	?	14	?	376
GA41437	2004	USA	disease	6A	6	11	1	1	15	72	77	376	376
GA41538	2004	USA	disease	6Bii (6E)	7	6	9	2	6	1	67	384	385
GA41565	2004	USA	disease	19A	4	4	2	4	4	1	1	81	81
GA41688	2004	USA	disease	14	1	5	4	5	5	27	8	13	15
GA43265	2005	USA	disease	19A	8	13	14	4	17	4	244	2584	199
GA43380	2005	USA	disease	19A	2	13	4	11	?	16	1	?	Singleton
GA44194	2005	USA	disease	19A	2	5	36	12	15	21	14	2543	63
GA44288	2005	USA	disease	19A	4	16	19	15	6	20	1	320	236/271/320
GA44378	2005	USA	disease	23F	4	4	2	4	4	1	1	81	81
GA44452	2005	USA	disease	19A	4	11	1	67	15	72	26	2541	Singleton
GA44500	2005	USA	disease	19A	8	13	14	4	4	4	14	2269	199
GA44511	2005	USA	disease	19A	7	11	10	1	6	198	1	4464	156/162
GA47033	2005	USA	disease	6C	1	13	9	12	94	4	20	4150	1379
GA47281	2006	USA	disease	19F	4	16	19	15	6	20	189	3039	236/271/320
GA47283	2006	USA	disease	7F	8	9	2	1	6	1	17	191	191
GA47360	2006	USA	disease	19A	16	13	4	4	6	113	18	695	247
GA47368	2006	USA	disease	19A	6	11	1	67	15	72	14	1339	376
GA47373	2006	USA	disease	19F	18	2	22	16	9	23	14	654	654
GA47388	2006	USA	disease	19A	7	11	10	1	6	8	316	4026	156/162
GA47502	2006	USA	disease	19A	61	60	67	5	6	12	14	1374	1374
GA47688	2006	USA	disease	19A	4	16	19	15	6	20	1	320	236/271/320
GA47751	2006	USA	disease	19A	6	11	1	67	15	72	8	2268	376
GA47778	2006	USA	disease	19A	4	16	19	15	6	20	1	320	236/271/320
GA47976	2006	USA	disease	19F	1	10	4	1	9	3	8	43	15
GA49138	2006	USA	disease	19F	15	5	19	15	6	20	26	651	236/271/320
GA49447	2006	USA	disease	19A	6	11	1	67	5	293	260	4176	Singleton
GA52306	2007	USA	disease	6C	5	13	9	12	94	28	20	3676	1379
GA54644	2008	USA	disease	19A	7	11	10	1	6	8	1	156	156/162
GA47439	2006	USA	disease	7F	10	20	8	10	6	1	29	1176	218
GA47901	2006	USA	disease	1	13	8	13	5	17	4	8	304	306
6735-05	2005	USA	disease	19A	8	13	14	4	17	4	1	2344	199
6901-05	2005	USA	disease	19A	8	13	152	4	17	4	14	2381	199
4027-06	2005	USA	disease	19A	8	13	14	4	17	4	1	2344	199
6963-05	2005	USA	disease	19A	8	13	14	4	17	4	232	2392	199
5787-06	2005	USA	disease	19A	8	13	14	4	17	77	97	2542	199
5185-06	2005	USA	disease	19A	4	144	19	15	6	20	1	2393	236/271/320
7286-06	2005	USA	disease	19A	4	16	19	67	6	202	1	2514	236/271/320
3063-00	1999	USA	disease	19F	15	16	19	15	6	86	26	652	236/271/320
EU-NP01	?	USA	carriage	19A	16	13	4	4	6	113	18	695	247
NP112	?	USA	carriage	6Bii (6E)	7	6	1	17	6	1	104	1536	1536
NP070	?	USA	carriage	23F	1	8	6	2	6	4	6	37	439
NP170	?	USA	carriage	23F	4	4	2	4	4	1	1	81	81
NP127	?	USA	carriage	6A	6	11	1	1	15	72	77	376	376
Sp07-2838	2007	Bolivia	carriage	3	?	15	2	10	6	1	22	?	180
Sp02-1198	2002	United Kingdom	disease	3	7	15	2	10	6	1	22	180	180
A45	?	United Kingdom	disease	3	10	9	4	12	287	426	470	6934	Singleton
P1041	2002	Ghana	disease	1	10	5	4	1	7	19	9	303	217
NCTC7465	1948	USA	disease	1	10	31	4	1	6	4	94	615	615
Sp06-1370	?	United Kingdom	disease	1	12	8	13	5	16	4	20	306	306
GA17545	2000	USA	disease	6Bii (6E)	7	388	1	17	6	1	104	9057	1536
PT8114	2006	USA	carriage	6C	10	13	1	43	98	1	20	1390	1390
07AR0125	2006	USA	disease	6C	1	13	9	12	94	28	20	1292	1379
BR1064	2006	USA	carriage	6C	1	5	7	12	17	158	14	1692	395
ND6012	2006	USA	carriage	6C	1	5	7	12	17	158	14	1692	395
SB33	1997	Vietnam	disease	23F	4	4	2	4	4	1	1	81	81
HK P1	2000	China	carriage	23F	4	4	2	4	4	1	1	81	81
SI M1	2000	Singapore	carriage	23F	4	4	2	4	4	1	1	81	81
Kor 136	1998	Korea	carriage	23F	4	4	2	4	4	1	1	81	81
412	2001	Croatia	carriage	23F	4	4	2	4	4	1	1	81	81
1788	2005	USA	disease	19A	4	4	2	5	4	1	1	2346	81
2231	1998	USA	disease	23F	4	4	2	4	4	1	1	81	81
2682	2006	USA	disease	19A	4	4	293	5	4	1	1	6220	81
BS1	2005	Turkey	unknown	23F	4	4	2	4	4	1	1	81	81
G104	2005	Turkey	unknown	23F	4	4	2	175	4	1	1	6219	81
S-030	2006	China	unknown	6Bii (6E)	4	4	2	4	6	1	1	83	81
SA4(Croucher)	2001	South Africa	carriage	23F	4	4	2	4	4	1	437	6216	81
SA7(Croucher)	2002	South Africa	carriage	23F	4	4	2	4	4	1	437	6216	81
SA17(Croucher)	2003	South Africa	disease	23F	4	4	2	4	4	1	437	6216	81
SA27(Croucher)	2003	South Africa	disease	23F	4	4	2	4	4	1	437	6216	81
SA61(Croucher)	2005	South Africa	disease	23F	4	4	2	15	4	1	1	2395	81
SA78(Croucher)	2006	South Africa	disease	23F	4	4	2	174	4	1	1	6218	81
SA142(Croucher)	1990	South Africa	carriage	23F	4	4	2	4	4	1	1	81	81
SA151(Croucher)	1989	South Africa	carriage	23F	4	4	2	4	4	8	1	6215	81
2859	1992	Germany	disease	23F	4	4	2	4	4	1	1	81	81
8454	2002	Portugal	disease	23F	4	4	2	4	4	1	1	81	81
23782	2003	Russia	unknown	23F	4	4	2	4	4	1	1	81	81
23809	2005	Russia	disease	23F	4	4	2	4	4	1	1	81	81
BM4200	1978	France	unknown	23F	1	5	29	10	6	79	18	1010	1010
cdc01	1999	USA	disease	4	16	13	4	4	6	113	18	695	247
SA5(Croucher)	2001	South Africa	unknown	23F	4	4	2	4	4	398	437	6217	81
cdc02	1999	USA	disease	19A	8	13	14	4	17	4	14	199	199
cdc13	2003	USA	disease	19A	16	13	4	4	6	113	18	695	247
14/5	1967	Denmark	unknown (likely disease)	14	1	5	4	5	5	3	8	15	15
1/4	1943	Denmark	unknown (likely disease)	1	12	8	13	5	17	4	8	5316	306
2/2	1956	USA	unknown (likely disease)	2	2	1	1	1	6	31	14	574	490
2/3	1943	Denmark	unknown (likely disease)	2	2	13	4	1	6	6	145	3744	490
3/6	1962	Denmark	unknown (likely disease)	3	10	336	28	11	17	111	17	7211	1024
4/4	1962	Denmark	unknown (likely disease)	4	16	13	4	5	309	10	14	7223	247
5/1	1976	USA	unknown (likely disease)	5	1	103	14	8	6	105	29	4840	4840
6A/2	1952	USA	unknown (likely disease)	6A	5	7	4	5	10	1	27	7188	460
6B/3	1939	Denmark	unknown (likely disease)	6B	7	8	9	1	17	3	20	7199	7199/11352
7A/2	1937	Denmark	unknown (likely disease)	7A	8	9	2	1	6	1	17	191	191
7B/2	1952	USA	unknown (likely disease)	7B	2	13	2	4	17	1	1	7180	66
7C/3	1971	USA	unknown (likely disease)	7C	1	8	4	1	9	3	8	7171	15
7F/2	1952	USA	unknown (likely disease)	7F	10	20	14	1	6	274	29	7210	218
7F/4	1986	United Kingdom	unknown (likely disease)	7F	8	335	2	1	6	1	17	7208	191
7F/5	1962	Denmark	unknown (likely disease)	7F	8	9	2	1	6	1	17	191	191
8/4	1962	Denmark	unknown (likely disease)	8	7	157	15	11	93	1	70	7203	1480
9A/1	1962	USA	unknown (likely disease)	9A	7	11	10	1	6	1	14	312	156/162
9L/2	1952	USA	unknown (likely disease)	9L	7	16	1	8	14	11	14	5979	124
9L/4	1968	Denmark	unknown (likely disease)	9L	7	16	8	8	6	49	14	7240	2174
9N/2	1952	USA	unknown (likely disease)	9N	8	5	7	12	6	16	6	7205	3983
9N/4	1962	Denmark	unknown (likely disease)	9N	2	13	2	4	6	1	1	71	66
9N/6	1960	Denmark	unknown (likely disease)	9N	2	13	2	4	6	1	1	71	66
9V/4	1968	Denmark	unknown (likely disease)	9V	7	2	40	1	10	1	45	123	113
9V/5	1991	Denmark	unknown (likely disease)	9V	7	11	10	1	6	8	14	162	156/162
9V/6	1994	Denmark	unknown (likely disease)	9V	7	11	10	1	6	8	14	162	156/162
10A/1	1938	Denmark	unknown (likely disease)	10A	5	7	4	2	10	1	27	97	460
10B/2	1982	Denmark	unknown (likely disease)	10B	1	5	9	16	6	4	197	5505	Singleton
10C/2	1983	Norway	unknown (likely disease)	10C	7	5	4	1	6	28	18	2862	Singleton
10F/2	1956	USA	unknown (likely disease)	10F	2	53	2	1	6	19	14	7186	490
11A/2	1939	Denmark	unknown (likely disease)	11A	13	5	53	1	15	445	14	7214	Singleton
11B/2	1940	Denmark	unknown (likely disease)	11B	1	5	53	1	17	17	45	7165	Singleton
11C/1	1957	USA	unknown (likely disease)	11C	7	16	1	16	14	11	14	7201	124
11D/1	1986	Denmark	unknown (likely disease)	11D	2	5	29	12	16	3	14	62	53/62
11F/2	1952	Denmark	unknown (likely disease)	11F	12	281	4	1	15	1	1	7212	5995/7212
12A/5	1966	Denmark	unknown (likely disease)	12A	1	2	7	18	17	14	17	5977	3122/5977
12B/1	1981	Gambia	unknown (likely disease)	12B	2	153	111	1	15	20	15	7187	3745
12F/2	1962	USA	unknown (likely disease)	12F	7	2	4	10	197	444	15	7194	Singleton
12F/3	1961	Denmark	unknown (likely disease)	12F	18	5	4	1	310	1	6	7228	4339
12F/4	1968	USA	unknown (likely disease)	12F	7	2	4	10	197	444	15	7194	Singleton
12F/5	1988	Denmark	unknown (likely disease)	12F	10	20	14	1	6	1	29	218	218
12F/6	1996	Denmark	unknown (likely disease)	12F	10	20	14	1	6	1	29	218	218
13/2	1952	USA	unknown (likely disease)	13	1	8	1	15	31	441	8	7173	Singleton
14/2	1952	USA	unknown (likely disease)	14	7	5	1	8	14	11	14	124	124
14/3	1939	Denmark	unknown (likely disease)	14	8	8	4	15	17	12	31	875	1106
14/4	1961	Denmark	unknown (likely disease)	14	7	5	1	8	14	1	14	134	124
14/7	1992	Denmark	unknown (likely disease)	14	7	5	1	8	14	11	14	124	124
14/8	1976	Denmark	unknown (likely disease)	14	8	8	4	15	39	12	498	7206	343
14/9	1982	Denmark	unknown (likely disease)	14	7	5	1	8	14	11	14	124	124
15A/2	1939	Denmark	unknown (likely disease)	15A	1	5	12	5	9	15	5	7166	15
15B/2	1939	Denmark	unknown (likely disease)	15B/C	1	1	1	1	1	1	1	1	395
15C/2	1962	Denmark	unknown (likely disease)	15B/C	1	8	1	1	1	1	1	7172	395
15F/3	1963	Denmark	unknown (likely disease)	15F	2	5	4	66	10	1	11	7177	1232
16A/1	1985	USA	unknown (likely disease)	16A	5	300	1	16	17	79	14	6543	Singleton
16F/2	1952	USA	unknown (likely disease)	16F	1	5	4	4	6	58	14	7167	995
17A/2	1971	Germany	unknown (likely disease)	17A	18	12	2	16	6	19	245	2599	2599
17F/2	1939	Denmark	unknown (likely disease)	17F	7	2	40	1	10	1	45	123	113
17F/3	1962	Denmark	unknown (likely disease)	17F	7	5	1	1	6	31	14	392	392
17F/4	1962	Denmark	unknown (likely disease)	17F	7	5	1	1	6	31	14	392	392
18A/2	1952	Denmark	unknown (likely disease)	18A	25	31	4	16	32	28	44	241	241
18C/1	1940	Denmark	unknown (likely disease)	18C	7	2	1	1	10	1	6	4706	113
18C/2	1939	Denmark	unknown (likely disease)	18C	7	2	1	1	10	1	6	4706	113
18C/3	1968	Denmark	unknown (likely disease)	18C	7	2	1	2	10	1	6	7195	113
18F/1	1961	USA	unknown (likely disease)	18F	2	13	1	1	6	31	14	7182	490
19A/5	1968	Denmark	unknown (likely disease)	19A	18	5	9	1	9	1	14	7226	Singleton
19B/2	1971	Germany	unknown (likely disease)	19B	8	13	14	4	17	4	14	199	199
19C/2	1939	Denmark	unknown (likely disease)	19C	2	13	2	12	17	1	14	3785	Singleton
19F/3	1961	Denmark	unknown (likely disease)	19F	1	5	1	5	1	1	8	425	395
19F/5	1962	Denmark	unknown (likely disease)	19F	18	5	4	1	15	1	6	7229	4339
19F/8	1952	Denmark	unknown (likely disease)	19F	18	5	4	1	15	1	6	7229	4339
19F/10	1963	Denmark	unknown (likely disease)	19F	18	5	13	1	27	1	6	7230	Singleton
20/3	1937	Denmark	unknown (likely disease)	20B	15	8	8	18	15	1	31	235	235
21/3	1962	Denmark	unknown (likely disease)	21	8	10	2	16	1	26	1	193	193
22A/2	1939	Denmark	unknown (likely disease)	22A	2	13	4	1	6	31	14	7181	490
22F/2	1940	Denmark	unknown (likely disease)	22F	13	161	34	1	6	1	6	7219	Singleton
23A/2	1945	Denmark	unknown (likely disease)	23A	1	8	9	2	6	4	6	439	439
23B/1	1941	Denmark	unknown (likely disease)	23B	1	5	4	4	15	1	8	7168	Singleton
23F/4	1967	Australia	unknown (likely disease)	23F	2	22	2	4	308	1	1	7184	Singleton
23F/5	1979	Germany	unknown (likely disease)	23F	1	8	9	2	6	4	6	439	439
23F/10	1996	Denmark	unknown (likely disease)	23F	16	8	9	1	6	4	72	515	439
24A/2	1940	Denmark	unknown (likely disease)	24A	2	9	9	1	6	17	9	5980	Singleton
24B/2	1942	Denmark	unknown (likely disease)	24B	13	5	40	134	1	1	18	7215	Singleton
24F/2	1952	USA	unknown (likely disease)	24F	1	8	4	16	307	20	9	7174	Singleton
25A/1	1981	Singapore	unknown (likely disease)	25A	10	5	87	18	10	49	6	7209	Singleton
25F/4	1962	Denmark	unknown (likely disease)	25F	5	15	4	1	6	1	6	105	5604
27/2	1956	USA	unknown (likely disease)	27	2	17	107	24	9	105	14	1475	1475
28F/2	1957	USA	unknown (likely disease)	28A	18	5	4	1	6	77	14	7227	2661/7227
29/2	1952	USA	unknown (likely disease)	29	2	12	2	8	6	1	14	5982	Singleton
32F/2	1952	USA	unknown (likely disease)	32F	1	2	4	62	6	1	18	7164	Singleton
33A/2	1946	USA	unknown (likely disease)	33A	2	5	29	18	42	3	18	1012	53/62
33B/2	1962	Denmark	unknown (likely disease)	33B	16	5	166	1	13	14	18	2864	Singleton
33D/2	1979	India	unknown (likely disease)	33D	2	8	4	10	17	1	9	2863	3518
33F/2	1937	Denmark	unknown (likely disease)	33F	5	35	29	12	9	45	18	7192	100
34/5	1974	Denmark	unknown (likely disease)	34	13	5	1	12	9	1	18	7216	8026
35A/3	1939	Denmark	unknown (likely disease)	35A	326	13	2	16	43	1	79	7242	Singleton
35B/2	1939	Denmark	unknown (likely disease)	35B	18	12	1	1	14	77	14	7234	Singleton
35C/2	1941	Denmark	unknown (likely disease)	35C	7	2	9	1	10	1	45	7196	113
35C/3	1943	Denmark	unknown (likely disease)	35C	7	2	1	1	10	1	45	5989	113
35F/2	1939	Denmark	unknown (likely disease)	35F	1	2	4	62	6	1	18	7164	Singleton
36/2	1939	Denmark	unknown (likely disease)	36	109	12	1	1	6	1	18	7237	Singleton
37/6	1973	Denmark	unknown (likely disease)	37	192	34	19	1	36	22	445	7243	Singleton
38/2	1939	Denmark	unknown (likely disease)	38	10	43	41	18	13	49	6	393	393
39/2	1940	Denmark	unknown (likely disease)	39	5	7	329	1	13	1	27	7189	Singleton
40/2	1950	USA	unknown (likely disease)	40	2	31	1	1	236	335	6	7185	Singleton
41A/2	1972	Germany	unknown (likely disease)	41A	226	5	1	1	10	28	120	7238	Singleton
41F/2	1940	Denmark	unknown (likely disease)	41F	13	2	69	1	9	1	14	7213	Singleton
42/2	1971	Denmark	unknown (likely disease)	42	1	1	4	1	18	58	17	433	433
43/3	1948	Denmark	unknown (likely disease)	43	7	5	1	10	10	16	6	7197	113
44/3	1956	Germany	unknown (likely disease)	44	1	194	274	1	14	77	1	7176	Singleton
45/5	1954	USA	unknown (likely disease)	45	5	8	8	1	6	19	497	7190	Singleton
46/2	1954	USA	unknown (likely disease)	46	7	5	4	10	9	3	8	7162	Singleton
47A/1	1977	?	unknown (likely disease)	47A	15	8	8	5	15	1	31	7220	235
47F/1	1977	?	unknown (likely disease)	47F	13	280	53	17	14	1	31	5991	5988/5991
48/3	1963	Denmark	unknown (likely disease)	48	18	9	4	32	6	1	413	7232	7232
ST556	?	USA	unknown (likely disease)	19F	15	16	19	15	6	20	156	1392	236/271/320
