# Supplementary material for: Prophages and satellite prophages are widespread in Streptococcus and may play a role in pneumococcal pathogenesis
Source: Nat Commun. 2019 Oct 24;10:4852. doi: 10.1038/s41467-019-12825-y (PMC6813308; doi:10.1038/s41467-019-12825-y)
Supplement: Supplementary file 10 — Source Data [file 41467_2019_12825_MOESM10_ESM.xlsx]

## Sheet: Figure 1b
Figure 1b
Prophage name	Type	Size (bp)	GC content	Number of genes	Isolated from (species)
Streptococcus_oralis_65_FP_1	Full-length Prophage	37444	0.417	44	S. oralis
Streptococcus_agalactiae_BE-PW-130_FP_1	Full-length Prophage	37275	0.37	57	S. agalactiae
Streptococcus_agalactiae_A909_SP_1	Satellite Prophage	15671	0.353	21	S. agalactiae
Streptococcus_agalactiae_A909_FP_2	Full-length Prophage	34464	0.438	36	S. agalactiae
Streptococcus_agalactiae_A909_FP_1	Full-length Prophage	37719	0.37	54	S. agalactiae
Streptococcus_agalactiae_2603V_R_FP_2	Full-length Prophage	33800	0.403	49	S. agalactiae
Streptococcus_agalactiae_2603V_R_FP_1	Full-length Prophage	40382	0.368	63	S. agalactiae
Streptococcus_agalactiae_09mas018883_SP_1	Satellite Prophage	14579	0.361	23	S. agalactiae
Streptococcus_agalactiae_09mas018883_FP_1	Full-length Prophage	34657	0.434	35	S. agalactiae
Streptococcus_acidominimus_ATCC_51725_SP_1	Satellite Prophage	9826	0.395	15	S. acidominimus
Streptococcus_acidominimus_ATCC_51725_FP_1	Full-length Prophage	38191	0.401	52	S. acidominimus
Streptococcus_vestibularis_F0396_SP_1	Satellite Prophage	13384	0.362	14	S. vestibularis
Streptococcus_vestibularis_ATCC_49124_SP_1	Satellite Prophage	9984	0.366	16	S. vestibularis
Streptococcus_vestibularis_22-06_S6_SP_1	Satellite Prophage	8936	0.368	12	S. vestibularis
Streptococcus_urinalis_SRR536860_SP_2	Satellite Prophage	9866	0.357	15	S. urinalis
Streptococcus_urinalis_SRR536860_SP_1	Satellite Prophage	8430	0.319	13	S. urinalis
Streptococcus_urinalis_SRR536860_FP_1	Full-length Prophage	40810	0.338	65	S. urinalis
Streptococcus_urinalis_SRR067581_SP_2	Satellite Prophage	8430	0.319	13	S. urinalis
Streptococcus_urinalis_SRR067581_SP_1	Satellite Prophage	9866	0.357	15	S. urinalis
Streptococcus_urinalis_SRR067581_FP_1	Full-length Prophage	36232	0.359	46	S. urinalis
Streptococcus_urinalis_FB127-CNA-2_SP_2	Satellite Prophage	8430	0.319	13	S. urinalis
Streptococcus_urinalis_FB127-CNA-2_SP_1	Satellite Prophage	9866	0.357	16	S. urinalis
Streptococcus_urinalis_FB127-CNA-2_FP_1	Full-length Prophage	39641	0.339	63	S. urinalis
Streptococcus_urinalis_2285-97_SP_2	Satellite Prophage	9866	0.357	15	S. urinalis
Streptococcus_urinalis_2285-97_FP_4	Full-length Prophage	36232	0.359	45	S. urinalis
Streptococcus_urinalis_2285-97_FP_3	Full-length Prophage	38797	0.434	42	S. urinalis
Streptococcus_urinalis_2285-97_FP_2	Full-length Prophage	35105	0.433	46	S. urinalis
Streptococcus_urinalis_2285-97_FP_1	Full-length Prophage	39686	0.339	63	S. urinalis
Streptococcus_uberis_S6261_FP_1	Full-length Prophage	42341	0.367	64	S. uberis
Streptococcus_uberis_EF20_0145_SP_2	Satellite Prophage	9658	0.324	17	S. uberis
Streptococcus_uberis_EF20_0145_SP_1	Satellite Prophage	13519	0.333	23	S. uberis
Streptococcus_uberis_C9359_FP_1	Full-length Prophage	37871	0.374	55	S. uberis
Streptococcus_uberis_C8329_SP_2	Satellite Prophage	10649	0.372	19	S. uberis
Streptococcus_uberis_C8329_SP_1	Satellite Prophage	13147	0.339	18	S. uberis
Streptococcus_uberis_C8329_FP_2	Full-length Prophage	48058	0.406	56	S. uberis
Streptococcus_uberis_C8329_FP_1	Full-length Prophage	39712	0.363	51	S. uberis
Streptococcus_uberis_C5388_FP_1	Full-length Prophage	37871	0.374	55	S. uberis
Streptococcus_uberis_C5072_SP_1	Satellite Prophage	12912	0.323	20	S. uberis
Streptococcus_uberis_C5072_FP_1	Full-length Prophage	41682	0.4	56	S. uberis
Streptococcus_uberis_B362_SP_2	Satellite Prophage	12998	0.331	15	S. uberis
Streptococcus_uberis_B362_SP_1	Satellite Prophage	8156	0.311	14	S. uberis
Streptococcus_uberis_B190_FP_1	Full-length Prophage	38640	0.351	56	S. uberis
Streptococcus_uberis_Ab71_SP_1	Satellite Prophage	12522	0.333	18	S. uberis
Streptococcus_uberis_6780_SP_1	Satellite Prophage	12537	0.327	20	S. uberis
Streptococcus_uberis_6780_FP_1	Full-length Prophage	39286	0.408	38	S. uberis
Streptococcus_uberis_6736_FP_1	Full-length Prophage	33966	0.351	52	S. uberis
Streptococcus_uberis_0140J_SP_2	Satellite Prophage	9851	0.34	15	S. uberis
Streptococcus_uberis_0140J_SP_1	Satellite Prophage	12220	0.316	19	S. uberis
Streptococcus_thoraltensis_DSM_12221_FP_1	Full-length Prophage	40339	0.375	57	S. thoraltensis
Streptococcus_thermophilus_TH1477_SP_1	Satellite Prophage	6041	0.379	8	S. thermophilus
Streptococcus_thermophilus_TH1435_SP_1	Satellite Prophage	12004	0.393	17	S. thermophilus
Streptococcus_thermophilus_SMQ-301_SP_1	Satellite Prophage	10927	0.361	18	S. thermophilus
Streptococcus_thermophilus_ND07_SP_1	Satellite Prophage	7858	0.374	12	S. thermophilus
Streptococcus_thermophilus_ND03_SP_1	Satellite Prophage	7630	0.375	13	S. thermophilus
Streptococcus_thermophilus_MN-ZLW-002_SP_1	Satellite Prophage	7916	0.37	14	S. thermophilus
Streptococcus_thermophilus_MN-BM-A02_SP_1	Satellite Prophage	7858	0.374	12	S. thermophilus
Streptococcus_thermophilus_MN-BM-A01_SP_1	Satellite Prophage	7915	0.37	14	S. thermophilus
Streptococcus_thermophilus_LMD-9_SP_1	Satellite Prophage	11378	0.36	18	S. thermophilus
Streptococcus_thermophilus_KLDS3.1012_SP_1	Satellite Prophage	7966	0.374	14	S. thermophilus
Streptococcus_thermophilus_KLDS_SM_SP_1	Satellite Prophage	7858	0.374	12	S. thermophilus
Streptococcus_thermophilus_DGCC7710_SP_1	Satellite Prophage	7858	0.374	12	S. thermophilus
Streptococcus_thermophilus_CS8_SP_1	Satellite Prophage	8057	0.372	14	S. thermophilus
Streptococcus_thermophilus_CNRZ1066_SP_1	Satellite Prophage	8057	0.372	14	S. thermophilus
Streptococcus_thermophilus_ASCC_1275_SP_1	Satellite Prophage	7858	0.374	12	S. thermophilus
Streptococcus_thermophilus_1F8CT_SP_1	Satellite Prophage	7682	0.375	12	S. thermophilus
Streptococcus_suis_YS49_FP_2	Full-length Prophage	39405	0.413	42	S. suis
Streptococcus_suis_YS39_SP_1	Satellite Prophage	11817	0.388	20	S. suis
Streptococcus_suis_YS39_FP_1	Full-length Prophage	41356	0.406	66	S. suis
Streptococcus_suis_YB51_SP_1	Satellite Prophage	9159	0.397	15	S. suis
Streptococcus_suis_TL13_SP_3	Satellite Prophage	9201	0.35	19	S. suis
Streptococcus_suis_TL13_SP_2	Satellite Prophage	10319	0.389	15	S. suis
Streptococcus_suis_TL13_SP_1	Satellite Prophage	13272	0.36	19	S. suis
Streptococcus_suis_T15_SP_2	Satellite Prophage	10616	0.366	16	S. suis
Streptococcus_suis_T15_SP_1	Satellite Prophage	9714	0.381	15	S. suis
Streptococcus_suis_T15_FP_2	Full-length Prophage	33345	0.411	52	S. suis
Streptococcus_suis_T15_FP_1	Full-length Prophage	34523	0.406	52	S. suis
Streptococcus_suis_ST3_SP_1	Satellite Prophage	9159	0.397	15	S. suis
Streptococcus_suis_ST1_FP_1	Full-length Prophage	39470	0.399	56	S. suis
Streptococcus_suis_S95N_SP_1	Satellite Prophage	8441	0.387	15	S. suis
Streptococcus_suis_S95N_FP_1	Full-length Prophage	31965	0.414	51	S. suis
Streptococcus_suis_S95G_FP_2	Full-length Prophage	42506	0.4	55	S. suis
Streptococcus_suis_S95G_FP_1	Full-length Prophage	33393	0.417	57	S. suis
Streptococcus_suis_P1_7_SP_1	Satellite Prophage	10042	0.374	17	S. suis
Streptococcus_suis_NSUI002_SP_1	Satellite Prophage	11346	0.4	17	S. suis
Streptococcus_suis_NSUI002_FP_3	Full-length Prophage	20214	0.435	24	S. suis
Streptococcus_suis_NSUI002_FP_2	Full-length Prophage	19142	0.399	33	S. suis
Streptococcus_suis_NSUI002_FP_1	Full-length Prophage	36699	0.412	59	S. suis
Streptococcus_suis_LS8B_FP_1	Full-length Prophage	40914	0.402	52	S. suis
Streptococcus_suis_LS2Z_FP_2	Full-length Prophage	44767	0.409	68	S. suis
Streptococcus_suis_LS2N_FP_1	Full-length Prophage	41571	0.41	42	S. suis
Streptococcus_suis_LS1C_SP_1	Satellite Prophage	10592	0.41	13	S. suis
Streptococcus_suis_LS1C_FP_1	Full-length Prophage	38506	0.418	57	S. suis
Streptococcus_suis_GD-0063_SP_2	Satellite Prophage	10617	0.365	17	S. suis
Streptococcus_suis_GD-0063_SP_1	Satellite Prophage	10757	0.4	18	S. suis
Streptococcus_suis_GD-0063_FP_2	Full-length Prophage	37934	0.412	58	S. suis
Streptococcus_suis_GD-0063_FP_1	Full-length Prophage	33242	0.411	56	S. suis
Streptococcus_suis_ERR211792_SP_1	Satellite Prophage	10042	0.374	17	S. suis
Streptococcus_suis_ERR120214_FP_2	Full-length Prophage	33345	0.411	55	S. suis
Streptococcus_suis_ERR120214_FP_1	Full-length Prophage	36044	0.408	57	S. suis
Streptococcus_suis_ERR120116_FP_1	Full-length Prophage	41469	0.404	67	S. suis
Streptococcus_suis_ERR120115_SP_1	Satellite Prophage	9994	0.364	16	S. suis
Streptococcus_suis_ERR120115_FP_2	Full-length Prophage	33344	0.411	56	S. suis
Streptococcus_suis_ERR120115_FP_1	Full-length Prophage	35422	0.405	53	S. suis
Streptococcus_suis_ERR120038_SP_1	Satellite Prophage	10042	0.374	16	S. suis
Streptococcus_suis_ERR120031_SP_1	Satellite Prophage	8750	0.409	14	S. suis
Streptococcus_suis_D9_PRJNA65435_SP_1	Satellite Prophage	9196	0.398	16	S. suis
Streptococcus_suis_D12_PRJNA65469_FP_1	Full-length Prophage	39898	0.411	43	S. suis
Streptococcus_suis_BM407_SP_1	Satellite Prophage	10063	0.374	17	S. suis
Streptococcus_suis_A7_SP_1	Satellite Prophage	10042	0.374	17	S. suis
Streptococcus_suis_98HAH33_SP_1	Satellite Prophage	10038	0.374	18	S. suis
Streptococcus_suis_9406160_FP_1	Full-length Prophage	32773	0.418	50	S. suis
Streptococcus_suis_89-3576-3_FP_2	Full-length Prophage	30807	0.416	44	S. suis
Streptococcus_suis_89-3576-3_FP_1	Full-length Prophage	37127	0.408	52	S. suis
Streptococcus_suis_8067_SP_1	Satellite Prophage	10617	0.365	16	S. suis
Streptococcus_suis_8067_FP_2	Full-length Prophage	37540	0.411	62	S. suis
Streptococcus_suis_8067_FP_1	Full-length Prophage	32773	0.418	50	S. suis
Streptococcus_suis_05ZYH33_SP_1	Satellite Prophage	11341	0.369	18	S. suis
Streptococcus_sanguinis_SK160_SP_1	Satellite Prophage	9720	0.4	16	S. sanguinis
Streptococcus_sanguinis_SK1056_SP_1	Satellite Prophage	12384	0.375	19	S. sanguinis
Streptococcus_sanguinis_FSS4_SP_1	Satellite Prophage	9761	0.383	17	S. sanguinis
Streptococcus_sanguinis_ERR245866_SP_1	Satellite Prophage	11884	0.388	19	S. sanguinis
Streptococcus_sanguinis_711_SSAN_SP_1	Satellite Prophage	12384	0.375	18	S. sanguinis
Streptococcus_sanguinis_2908_SP_1	Satellite Prophage	11884	0.388	18	S. sanguinis
Streptococcus_salivarius_YU10_SP_1	Satellite Prophage	9008	0.377	15	S. salivarius
Streptococcus_salivarius_NU10_SP_1	Satellite Prophage	9008	0.377	15	S. salivarius
Streptococcus_salivarius_NCTC_8618_FP_1	Full-length Prophage	39889	0.424	41	S. salivarius
Streptococcus_salivarius_KB005_SP_1	Satellite Prophage	9946	0.377	13	S. salivarius
Streptococcus_salivarius_K12_SP_1	Satellite Prophage	10344	0.375	18	S. salivarius
Streptococcus_salivarius_JIM8777_FP_1	Full-length Prophage	40798	0.415	43	S. salivarius
Streptococcus_salivarius_JF_FP_1	Full-length Prophage	39888	0.424	42	S. salivarius
Streptococcus_salivarius_ATCC_7073_FP_1	Full-length Prophage	39888	0.424	43	S. salivarius
Streptococcus_pyogenes_SSI-1_FP_4	Full-length Prophage	37968	0.381	58	S. pyogenes
Streptococcus_pyogenes_SSI-1_FP_3	Full-length Prophage	39587	0.377	57	S. pyogenes
Streptococcus_pyogenes_SSI-1_FP_2	Full-length Prophage	39734	0.397	51	S. pyogenes
Streptococcus_pyogenes_SSI-1_FP_1	Full-length Prophage	41512	0.386	62	S. pyogenes
Streptococcus_pyogenes_NZ131_SP_1	Satellite Prophage	15150	0.353	30	S. pyogenes
Streptococcus_pyogenes_NZ131_FP_2	Full-length Prophage	37381	0.394	50	S. pyogenes
Streptococcus_pyogenes_NZ131_FP_1	Full-length Prophage	47290	0.38	75	S. pyogenes
Streptococcus_pyogenes_MGAS9429_FP_3	Full-length Prophage	41107	0.382	63	S. pyogenes
Streptococcus_pyogenes_MGAS9429_FP_2	Full-length Prophage	39016	0.382	54	S. pyogenes
Streptococcus_pyogenes_MGAS9429_FP_1	Full-length Prophage	40618	0.398	54	S. pyogenes
Streptococcus_pyogenes_MGAS8232_FP_4	Full-length Prophage	41530	0.385	61	S. pyogenes
Streptococcus_pyogenes_MGAS8232_FP_3	Full-length Prophage	40673	0.383	60	S. pyogenes
Streptococcus_pyogenes_MGAS8232_FP_2	Full-length Prophage	38833	0.377	57	S. pyogenes
Streptococcus_pyogenes_MGAS8232_FP_1	Full-length Prophage	35057	0.377	57	S. pyogenes
Streptococcus_pyogenes_MGAS6180_SP_2	Satellite Prophage	11389	0.367	25	S. pyogenes
Streptococcus_pyogenes_MGAS6180_SP_1	Satellite Prophage	13965	0.369	25	S. pyogenes
Streptococcus_pyogenes_MGAS6180_FP_2	Full-length Prophage	42031	0.384	61	S. pyogenes
Streptococcus_pyogenes_MGAS6180_FP_1	Full-length Prophage	45960	0.372	73	S. pyogenes
Streptococcus_pyogenes_MGAS5005_FP_3	Full-length Prophage	37744	0.381	59	S. pyogenes
Streptococcus_pyogenes_MGAS5005_FP_2	Full-length Prophage	33123	0.377	53	S. pyogenes
Streptococcus_pyogenes_MGAS5005_FP_1	Full-length Prophage	40617	0.398	55	S. pyogenes
Streptococcus_pyogenes_MGAS315_FP_6	Full-length Prophage	39734	0.398	53	S. pyogenes
Streptococcus_pyogenes_MGAS315_FP_5	Full-length Prophage	41512	0.386	61	S. pyogenes
Streptococcus_pyogenes_MGAS315_FP_4	Full-length Prophage	37969	0.381	58	S. pyogenes
Streptococcus_pyogenes_MGAS315_FP_3	Full-length Prophage	34125	0.381	51	S. pyogenes
Streptococcus_pyogenes_MGAS315_FP_2	Full-length Prophage	40757	0.383	59	S. pyogenes
Streptococcus_pyogenes_MGAS315_FP_1	Full-length Prophage	39345	0.378	59	S. pyogenes
Streptococcus_pyogenes_MGAS2096_FP_2	Full-length Prophage	40925	0.392	49	S. pyogenes
Streptococcus_pyogenes_MGAS2096_FP_1	Full-length Prophage	40618	0.398	54	S. pyogenes
Streptococcus_pyogenes_MGAS10750_SP_1	Satellite Prophage	13504	0.356	26	S. pyogenes
Streptococcus_pyogenes_MGAS10750_FP_3	Full-length Prophage	37606	0.383	56	S. pyogenes
Streptococcus_pyogenes_MGAS10750_FP_2	Full-length Prophage	35302	0.381	52	S. pyogenes
Streptococcus_pyogenes_MGAS10750_FP_1	Full-length Prophage	43457	0.381	63	S. pyogenes
Streptococcus_pyogenes_MGAS10394_SP_1	Satellite Prophage	13287	0.367	23	S. pyogenes
Streptococcus_pyogenes_MGAS10394_FP_4	Full-length Prophage	36676	0.412	39	S. pyogenes
Streptococcus_pyogenes_MGAS10394_FP_3	Full-length Prophage	31625	0.385	48	S. pyogenes
Streptococcus_pyogenes_MGAS10394_FP_2	Full-length Prophage	39626	0.398	50	S. pyogenes
Streptococcus_pyogenes_MGAS10394_FP_1	Full-length Prophage	32917	0.38	49	S. pyogenes
Streptococcus_pyogenes_Manfredo_SP_1	Satellite Prophage	11944	0.37	19	S. pyogenes
Streptococcus_pyogenes_Manfredo_FP_4	Full-length Prophage	39352	0.393	51	S. pyogenes
Streptococcus_pyogenes_Manfredo_FP_3	Full-length Prophage	40316	0.383	59	S. pyogenes
Streptococcus_pyogenes_Manfredo_FP_2	Full-length Prophage	41080	0.387	60	S. pyogenes
Streptococcus_pyogenes_Manfredo_FP_1	Full-length Prophage	35709	0.38	55	S. pyogenes
Streptococcus_pyogenes_M1_GAS_SP_1	Satellite Prophage	12950	0.369	21	S. pyogenes
Streptococcus_pyogenes_M1_GAS_FP_3	Full-length Prophage	41958	0.381	61	S. pyogenes
Streptococcus_pyogenes_M1_GAS_FP_2	Full-length Prophage	40527	0.394	49	S. pyogenes
Streptococcus_pyogenes_M1_GAS_FP_1	Full-length Prophage	33236	0.381	50	S. pyogenes
Streptococcus_pyogenes_HSC5_FP_3	Full-length Prophage	41286	0.39	60	S. pyogenes
Streptococcus_pyogenes_HSC5_FP_2	Full-length Prophage	36008	0.378	56	S. pyogenes
Streptococcus_pyogenes_HSC5_FP_1	Full-length Prophage	46761	0.374	71	S. pyogenes
Streptococcus_pyogenes_GA03799_FP_1	Full-length Prophage	41000	0.381	58	S. pyogenes
Streptococcus_pyogenes_ERR485801_SP_1	Satellite Prophage	11555	0.353	21	S. pyogenes
Streptococcus_pyogenes_ERR485801_FP_1	Full-length Prophage	35002	0.382	51	S. pyogenes
Streptococcus_pyogenes_ERR485792_SP_2	Satellite Prophage	12900	0.363	23	S. pyogenes
Streptococcus_pyogenes_ERR485792_SP_1	Satellite Prophage	11389	0.367	25	S. pyogenes
Streptococcus_pyogenes_ERR473564_FP_1	Full-length Prophage	41634	0.377	60	S. pyogenes
Streptococcus_pyogenes_ERR473551_FP_2	Full-length Prophage	38834	0.377	55	S. pyogenes
Streptococcus_pyogenes_ERR473551_FP_1	Full-length Prophage	40953	0.386	58	S. pyogenes
Streptococcus_pyogenes_ERR473474_SP_1	Satellite Prophage	13504	0.356	26	S. pyogenes
Streptococcus_pyogenes_ERR448939_FP_1	Full-length Prophage	43679	0.375	61	S. pyogenes
Streptococcus_pyogenes_ERR448936_SP_1	Satellite Prophage	13209	0.367	22	S. pyogenes
Streptococcus_pyogenes_ERR448936_FP_3	Full-length Prophage	40157	0.393	53	S. pyogenes
Streptococcus_pyogenes_ERR448936_FP_2	Full-length Prophage	38056	0.36	58	S. pyogenes
Streptococcus_pyogenes_ERR448936_FP_1	Full-length Prophage	38785	0.397	55	S. pyogenes
Streptococcus_pyogenes_ERR374654_SP_1	Satellite Prophage	13870	0.368	24	S. pyogenes
Streptococcus_pyogenes_ERR369104_SP_1	Satellite Prophage	9886	0.347	19	S. pyogenes
Streptococcus_pyogenes_ERR369064_FP_1	Full-length Prophage	34125	0.381	52	S. pyogenes
Streptococcus_pyogenes_ERR172141_SP_1	Satellite Prophage	13390	0.364	24	S. pyogenes
Streptococcus_pyogenes_ERR172100_FP_1	Full-length Prophage	38523	0.397	48	S. pyogenes
Streptococcus_pyogenes_ERR111974_FP_1	Full-length Prophage	42236	0.378	67	S. pyogenes
Streptococcus_pyogenes_ERR111948_SP_1	Satellite Prophage	15425	0.365	23	S. pyogenes
Streptococcus_pyogenes_ERR111909_SP_2	Satellite Prophage	11958	0.338	23	S. pyogenes
Streptococcus_pyogenes_ERR111909_SP_1	Satellite Prophage	11942	0.374	22	S. pyogenes
Streptococcus_pyogenes_ERR111889_FP_3	Full-length Prophage	41323	0.393	50	S. pyogenes
Streptococcus_pyogenes_ERR111889_FP_2	Full-length Prophage	39014	0.382	54	S. pyogenes
Streptococcus_pyogenes_ERR111889_FP_1	Full-length Prophage	40618	0.398	54	S. pyogenes
Streptococcus_pyogenes_ERR111888_FP_2	Full-length Prophage	30892	0.391	44	S. pyogenes
Streptococcus_pyogenes_ERR111888_FP_1	Full-length Prophage	44730	0.389	64	S. pyogenes
Streptococcus_pyogenes_ERR111864_SP_1	Satellite Prophage	13122	0.366	21	S. pyogenes
Streptococcus_pyogenes_ERR111864_FP_1	Full-length Prophage	39144	0.38	58	S. pyogenes
Streptococcus_pyogenes_ERR111845_SP_1	Satellite Prophage	10708	0.373	19	S. pyogenes
Streptococcus_pyogenes_ERR111845_FP_2	Full-length Prophage	43424	0.381	65	S. pyogenes
Streptococcus_pyogenes_ERR111845_FP_1	Full-length Prophage	33798	0.386	52	S. pyogenes
Streptococcus_pyogenes_ERR040144_FP_1	Full-length Prophage	34125	0.381	51	S. pyogenes
Streptococcus_pyogenes_Alab49_SP_1	Satellite Prophage	14286	0.37	22	S. pyogenes
Streptococcus_pyogenes_Alab49_FP_3	Full-length Prophage	25927	0.377	38	S. pyogenes
Streptococcus_pyogenes_Alab49_FP_2	Full-length Prophage	41213	0.387	57	S. pyogenes
Streptococcus_pyogenes_Alab49_FP_1	Full-length Prophage	45151	0.378	68	S. pyogenes
Streptococcus_pseudoporcinus_SS-662_FP_4	Full-length Prophage	40136	0.366	67	S. pseudoporcinus
Streptococcus_pseudoporcinus_SS-662_FP_3	Full-length Prophage	36704	0.416	53	S. pseudoporcinus
Streptococcus_pseudoporcinus_SS-607_FP_1	Full-length Prophage	40136	0.366	67	S. pseudoporcinus
Streptococcus_pseudoporcinus_SPIN_20026_SP_1	Satellite Prophage	8343	0.338	19	S. pseudoporcinus
Streptococcus_pseudoporcinus_LQ_940-04_SP_1	Satellite Prophage	8343	0.338	19	S. pseudoporcinus
Streptococcus_pseudopneumoniae_SRR387784_FP_2	Full-length Prophage	41549	0.4	70	S. pseudopneumoniae
Streptococcus_pseudopneumoniae_SRR387783_FP_1	Full-length Prophage	41549	0.4	70	S. pseudopneumoniae
Streptococcus_pseudopneumoniae_SRR387648_SP_1	Satellite Prophage	12949	0.387	20	S. pseudopneumoniae
Streptococcus_pseudopneumoniae_IS7493_SP_1	Satellite Prophage	12875	0.378	21	S. pseudopneumoniae
Streptococcus_pseudopneumoniae_IS7493_FP_2	Full-length Prophage	13056	0.387	29	S. pseudopneumoniae
Streptococcus_pseudopneumoniae_ERR097395_SP_1	Satellite Prophage	11933	0.39	20	S. pseudopneumoniae
Streptococcus_pseudopneumoniae_CCUG_63747_SP_1	Satellite Prophage	11832	0.391	18	S. pseudopneumoniae
Streptococcus_pseudopneumoniae_CCUG_62647_FP_1	Full-length Prophage	41549	0.4	70	S. pseudopneumoniae
Streptococcus_pseudopneumoniae_ATCC_BAA-960_SP_1	Satellite Prophage	12949	0.387	20	S. pseudopneumoniae
Streptococcus_pseudopneumoniae_61-14_SP_2	Satellite Prophage	9035	0.371	17	S. pseudopneumoniae
Streptococcus_pseudopneumoniae_61-14_SP_1	Satellite Prophage	12231	0.38	20	S. pseudopneumoniae
Streptococcus_pseudopneumoniae_5247_FP_1	Full-length Prophage	42333	0.399	71	S. pseudopneumoniae
Streptococcus_pseudopneumoniae_276-03_SP_1	Satellite Prophage	9531	0.376	16	S. pseudopneumoniae
Streptococcus_pseudopneumoniae_22725_SP_1	Satellite Prophage	13493	0.38	22	S. pseudopneumoniae
Streptococcus_porcinus_SRR067676_FP_2	Full-length Prophage	37936	0.426	43	S. porcinus
Streptococcus_porcinus_SRR067676_FP_1	Full-length Prophage	37660	0.365	58	S. porcinus
Streptococcus_porcinus_Jelinkova_176_FP_2	Full-length Prophage	37709	0.426	42	S. porcinus
Streptococcus_porcinus_Jelinkova_176_FP_1	Full-length Prophage	37660	0.365	59	S. porcinus
Streptococcus_porci_DSM_23759_FP_1	Full-length Prophage	40394	0.353	45	S. porci
Streptococcus_plurextorum_DSM_22810_SP_1	Satellite Prophage	13633	0.35	27	S. plurextorum
Streptococcus_phocae_C-4_FP_1	Full-length Prophage	46987	0.374	76	S. phocae
Streptococcus_phocae_ATCC_51973_SP_1	Satellite Prophage	12626	0.362	20	S. phocae
Streptococcus_pasteurianus_HC-2909-2_SP_1	Satellite Prophage	9434	0.345	14	S. pasteurianus
Streptococcus_pasteurianus_AL101002_SP_2	Satellite Prophage	9732	0.344	16	S. pasteurianus
Streptococcus_pasteurianus_AL101002_SP_1	Satellite Prophage	13023	0.348	17	S. pasteurianus
Streptococcus_pasteurianus_651_SPAS_SP_1	Satellite Prophage	9907	0.364	13	S. pasteurianus
Streptococcus_pasteurianus_651_SPAS_FP_1	Full-length Prophage	35546	0.38	45	S. pasteurianus
Streptococcus_parauberis_T1_SP_2	Satellite Prophage	7378	0.339	12	S. parauberis
Streptococcus_parauberis_T1_SP_1	Satellite Prophage	13211	0.32	19	S. parauberis
Streptococcus_parauberis_SRR067675_FP_1	Full-length Prophage	36561	0.349	50	S. parauberis
Streptococcus_parauberis_SP-llh_SP_3	Satellite Prophage	17062	0.311	23	S. parauberis
Streptococcus_parauberis_SP-llh_SP_2	Satellite Prophage	17140	0.333	24	S. parauberis
Streptococcus_parauberis_SP-llh_SP_1	Satellite Prophage	9180	0.35	14	S. parauberis
Streptococcus_parauberis_SP-llh_FP_3	Full-length Prophage	38109	0.353	64	S. parauberis
Streptococcus_parauberis_SP-llh_FP_2	Full-length Prophage	37950	0.364	53	S. parauberis
Streptococcus_parauberis_SP-llh_FP_1	Full-length Prophage	38222	0.423	38	S. parauberis
Streptococcus_parauberis_SK-417_SP_2	Satellite Prophage	13027	0.317	20	S. parauberis
Streptococcus_parauberis_SK-417_SP_1	Satellite Prophage	16457	0.324	22	S. parauberis
Streptococcus_parauberis_NCFD_2020_SP_2	Satellite Prophage	14173	0.329	21	S. parauberis
Streptococcus_parauberis_NCFD_2020_SP_1	Satellite Prophage	10202	0.346	19	S. parauberis
Streptococcus_parauberis_NCFD_2020_FP_1	Full-length Prophage	36561	0.349	52	S. parauberis
Streptococcus_parauberis_N198_2_FP_1	Full-length Prophage	38443	0.352	57	S. parauberis
Streptococcus_parauberis_KRS-02109_SP_2	Satellite Prophage	14097	0.322	20	S. parauberis
Streptococcus_parauberis_KRS-02109_SP_1	Satellite Prophage	11901	0.336	18	S. parauberis
Streptococcus_parauberis_KRS-02083_SP_2	Satellite Prophage	16184	0.325	20	S. parauberis
Streptococcus_parauberis_KRS-02083_SP_1	Satellite Prophage	12919	0.32	23	S. parauberis
Streptococcus_parauberis_KRS-02083_FP_3	Full-length Prophage	36484	0.339	51	S. parauberis
Streptococcus_parauberis_KRS-02083_FP_2	Full-length Prophage	42146	0.356	60	S. parauberis
Streptococcus_parauberis_KRS-02083_FP_1	Full-length Prophage	39795	0.361	56	S. parauberis
Streptococcus_parauberis_KCTC_11980BP_SP_2	Satellite Prophage	15724	0.326	21	S. parauberis
Streptococcus_parauberis_KCTC_11980BP_SP_1	Satellite Prophage	12913	0.32	23	S. parauberis
Streptococcus_parauberis_KCTC_11980BP_FP_1	Full-length Prophage	39475	0.361	54	S. parauberis
Streptococcus_parauberis_KCTC_11537_SP_2	Satellite Prophage	13023	0.317	22	S. parauberis
Streptococcus_parauberis_KCTC_11537_SP_1	Satellite Prophage	15996	0.325	22	S. parauberis
Streptococcus_parauberis_KCTC_11537_FP_4	Full-length Prophage	37026	0.348	57	S. parauberis
Streptococcus_parauberis_KCTC_11537_FP_3	Full-length Prophage	42560	0.357	57	S. parauberis
Streptococcus_parauberis_KCTC_11537_FP_2	Full-length Prophage	37542	0.35	64	S. parauberis
Streptococcus_parauberis_KCTC_11537_FP_1	Full-length Prophage	37490	0.356	59	S. parauberis
Streptococcus_parasanguinis_SRR959135_SP_1	Satellite Prophage	8637	0.334	7	S. parasanguinis
Streptococcus_parasanguinis_SRR387741_FP_1	Full-length Prophage	39487	0.446	48	S. parasanguinis
Streptococcus_parasanguinis_SRR387738_FP_1	Full-length Prophage	39487	0.446	48	S. parasanguinis
Streptococcus_parasanguinis_POW10_SP_2	Satellite Prophage	10992	0.367	13	S. parasanguinis
Streptococcus_parasanguinis_POW10_SP_1	Satellite Prophage	7691	0.339	9	S. parasanguinis
Streptococcus_parasanguinis_F0449_FP_1	Full-length Prophage	39487	0.446	48	S. parasanguinis
Streptococcus_parasanguinis_CC87K_SP_1	Satellite Prophage	8637	0.334	7	S. parasanguinis
Streptococcus_parasanguinis_ATCC_15912_SP_1	Satellite Prophage	12015	0.355	19	S. parasanguinis
Streptococcus_parasanguinis_512_SPAR_FP_1	Full-length Prophage	39974	0.39	59	S. parasanguinis
Streptococcus_parasanguinis_392_SPAR_SP_1	Satellite Prophage	8636	0.332	9	S. parasanguinis
Streptococcus_parasanguinis_392_SPAR_FP_1	Full-length Prophage	32918	0.387	56	S. parasanguinis
Streptococcus_parasanguinis_318_SPAR_FP_2	Full-length Prophage	39366	0.392	62	S. parasanguinis
Streptococcus_parasanguinis_139.rep1_SPAR_FP_1	Full-length Prophage	38574	0.394	56	S. parasanguinis
Streptococcus_orisratti_DSM_15617_FP_1	Full-length Prophage	37447	0.412	42	S. orisratti
Streptococcus_oralis_U-o2_SP_1	Satellite Prophage	14257	0.372	18	S. oralis
Streptococcus_oralis_U-o11_FP_1	Full-length Prophage	40055	0.403	55	S. oralis
Streptococcus_oralis_SK313_FP_1	Full-length Prophage	30862	0.396	50	S. oralis
Streptococcus_oralis_SK304_SP_1	Satellite Prophage	12167	0.384	18	S. oralis
Streptococcus_oralis_SK143_SP_2	Satellite Prophage	10972	0.398	15	S. oralis
Streptococcus_oralis_SK143_FP_2	Full-length Prophage	29384	0.397	44	S. oralis
Streptococcus_oralis_SK143_FP_1	Full-length Prophage	41015	0.401	60	S. oralis
Streptococcus_oralis_SK141_SP_1	Satellite Prophage	9979	0.362	18	S. oralis
Streptococcus_oralis_SC15-3744_SP_1	Satellite Prophage	15342	0.354	21	S. oralis
Streptococcus_oralis_ERR097401_SP_1	Satellite Prophage	11820	0.347	20	S. oralis
Streptococcus_oralis_ERR097400_SP_1	Satellite Prophage	12166	0.339	16	S. oralis
Streptococcus_oralis_ERR097399_SP_1	Satellite Prophage	10884	0.344	15	S. oralis
Streptococcus_oralis_DD25_SP_1	Satellite Prophage	9340	0.352	15	S. oralis
Streptococcus_oralis_DD24_FP_1	Full-length Prophage	39310	0.411	53	S. oralis
Streptococcus_oralis_DD16_SP_1	Satellite Prophage	10251	0.378	17	S. oralis
Streptococcus_oralis_DD14_SP_1	Satellite Prophage	11817	0.34	18	S. oralis
Streptococcus_oralis_AZ_3a_SP_1	Satellite Prophage	11734	0.341	17	S. oralis
Streptococcus_oralis_AZ_3a_FP_2	Full-length Prophage	37175	0.399	56	S. oralis
Streptococcus_oralis_AZ_3a_FP_1	Full-length Prophage	39079	0.396	58	S. oralis
Streptococcus_oralis_ATCC_49296_FP_2	Full-length Prophage	37433	0.401	49	S. oralis
Streptococcus_oralis_ATCC_49296_FP_1	Full-length Prophage	31633	0.396	52	S. oralis
Streptococcus_oralis_7746_PRJEB1503_FP_1	Full-length Prophage	30906	0.389	45	S. oralis
Streptococcus_oralis_734_SORA_FP_1	Full-length Prophage	33554	0.363	35	S. oralis
Streptococcus_oralis_24_SP_1	Satellite Prophage	13470	0.371	23	S. oralis
Streptococcus_oralis_20_SP_1	Satellite Prophage	9131	0.392	14	S. oralis
Streptococcus_oligofermentans_AS_1.3089_SP_1	Satellite Prophage	10319	0.362	16	S. oligofermentans
Streptococcus_mitis_U-o8_SP_1	Satellite Prophage	15189	0.373	24	S. mitis
Streptococcus_mitis_U-o8_FP_1	Full-length Prophage	32119	0.397	44	S. mitis
Streptococcus_mitis_U-o1_SP_1	Satellite Prophage	12878	0.365	21	S. mitis
Streptococcus_mitis_SK616_SP_1	Satellite Prophage	12236	0.38	20	S. mitis
Streptococcus_mitis_SK608_SP_1	Satellite Prophage	11486	0.356	18	S. mitis
Streptococcus_mitis_SK608_FP_1	Full-length Prophage	42688	0.4	73	S. mitis
Streptococcus_mitis_SK575_SP_1	Satellite Prophage	12473	0.337	19	S. mitis
Streptococcus_mitis_SK569_SP_2	Satellite Prophage	12235	0.38	18	S. mitis
Streptococcus_mitis_SK564_SP_1	Satellite Prophage	11701	0.344	19	S. mitis
Streptococcus_mitis_SK321_SP_1	Satellite Prophage	14024	0.39	24	S. mitis
Streptococcus_mitis_SK137_FP_2	Full-length Prophage	35176	0.4	56	S. mitis
Streptococcus_mitis_SK137_FP_1	Full-length Prophage	34560	0.403	53	S. mitis
Streptococcus_mitis_SK1080_SP_2	Satellite Prophage	11564	0.353	18	S. mitis
Streptococcus_mitis_SK1080_SP_1	Satellite Prophage	9893	0.364	17	S. mitis
Streptococcus_mitis_P-44_SP_1	Satellite Prophage	9874	0.388	15	S. mitis
Streptococcus_mitis_P-44_FP_1	Full-length Prophage	41238	0.405	70	S. mitis
Streptococcus_mitis_P-37_SP_2	Satellite Prophage	12881	0.365	21	S. mitis
Streptococcus_mitis_P-37_SP_1	Satellite Prophage	11517	0.347	19	S. mitis
Streptococcus_mitis_P-34_SP_2	Satellite Prophage	15903	0.332	18	S. mitis
Streptococcus_mitis_P-34_SP_1	Satellite Prophage	12183	0.351	21	S. mitis
Streptococcus_mitis_P-27_SP_1	Satellite Prophage	18078	0.353	27	S. mitis
Streptococcus_mitis_P-23_FP_2	Full-length Prophage	33228	0.365	35	S. mitis
Streptococcus_mitis_P-2_SP_1	Satellite Prophage	9989	0.37	14	S. mitis
Streptococcus_mitis_P-2_FP_1	Full-length Prophage	39412	0.382	56	S. mitis
Streptococcus_mitis_M3-4_SP_1	Satellite Prophage	12027	0.342	21	S. mitis
Streptococcus_mitis_M3-4_FP_1	Full-length Prophage	36441	0.403	52	S. mitis
Streptococcus_mitis_ERR097396_SP_1	Satellite Prophage	9486	0.369	16	S. mitis
Streptococcus_mitis_CMW7705B_SP_1	Satellite Prophage	10420	0.35	17	S. mitis
Streptococcus_mitis_CCUG_61082_SP_1	Satellite Prophage	13409	0.384	17	S. mitis
Streptococcus_mitis_B9_SP_1	Satellite Prophage	8688	0.336	10	S. mitis
Streptococcus_mitis_B9_FP_2	Full-length Prophage	40399	0.451	47	S. mitis
Streptococcus_mitis_B9_FP_1	Full-length Prophage	38675	0.394	53	S. mitis
Streptococcus_mitis_B6_SP_1	Satellite Prophage	14007	0.387	18	S. mitis
Streptococcus_mitis_B6_FP_1	Full-length Prophage	43790	0.398	69	S. mitis
Streptococcus_mitis_60_SP_2	Satellite Prophage	12891	0.378	18	S. mitis
Streptococcus_mitis_60_SP_1	Satellite Prophage	11176	0.345	18	S. mitis
Streptococcus_mitis_321A_SP_1	Satellite Prophage	10323	0.386	14	S. mitis
Streptococcus_mitis_321A_FP_1	Full-length Prophage	32976	0.4	51	S. mitis
Streptococcus_mitis_27_7_SP_2	Satellite Prophage	13486	0.345	13	S. mitis
Streptococcus_mitis_27_7_SP_1	Satellite Prophage	12001	0.362	18	S. mitis
Streptococcus_mitis_21_39_SP_1	Satellite Prophage	12236	0.338	18	S. mitis
Streptococcus_mitis_18_56_SP_1	Satellite Prophage	12024	0.385	17	S. mitis
Streptococcus_mitis_13_39_SP_1	Satellite Prophage	11271	0.349	19	S. mitis
Streptococcus_mitis_1111_SMIT_SP_1	Satellite Prophage	10988	0.351	19	S. mitis
Streptococcus_mitis_11_5_SP_1	Satellite Prophage	10689	0.389	20	S. mitis
Streptococcus_mitis_10712_SP_2	Satellite Prophage	11622	0.363	18	S. mitis
Streptococcus_mitis_10712_SP_1	Satellite Prophage	11749	0.366	21	S. mitis
Streptococcus_merionis_DSM_19192_SP_1	Satellite Prophage	10429	0.395	17	S. merionis
Streptococcus_marmotae_HTS5_SP_2	Satellite Prophage	14670	0.406	22	S. marmotae
Streptococcus_marmotae_HTS5_SP_1	Satellite Prophage	13506	0.406	20	S. marmotae
Streptococcus_marmotae_HTS5_FP_2	Full-length Prophage	39605	0.432	68	S. marmotae
Streptococcus_marmotae_HTS5_FP_1	Full-length Prophage	36384	0.428	64	S. marmotae
Streptococcus_macedonicus_33MO_SP_1	Satellite Prophage	10632	0.338	14	S. macedonicus
Streptococcus_macedonicus_33MO_FP_1	Full-length Prophage	38767	0.385	52	S. macedonicus
Streptococcus_lutetiensis_DD06_SP_1	Satellite Prophage	9421	0.337	13	S. lutetiensis
Streptococcus_lutetiensis_33_SP_3	Satellite Prophage	12433	0.357	15	S. lutetiensis
Streptococcus_lutetiensis_33_SP_1	Satellite Prophage	10789	0.36	16	S. lutetiensis
Streptococcus_lutetiensis_33_FP_1	Full-length Prophage	37997	0.39	51	S. lutetiensis
Streptococcus_intermedius_SRR387765_SP_1	Satellite Prophage	14560	0.363	24	S. intermedius
Streptococcus_intermedius_SRR387763_SP_1	Satellite Prophage	14560	0.363	24	S. intermedius
Streptococcus_intermedius_SK54_SP_1	Satellite Prophage	14560	0.363	24	S. intermedius
Streptococcus_intermedius_JTH08_SP_1	Satellite Prophage	14560	0.363	24	S. intermedius
Streptococcus_intermedius_F0413_SP_1	Satellite Prophage	10809	0.369	19	S. intermedius
Streptococcus_intermedius_F0413_FP_1	Full-length Prophage	33366	0.38	49	S. intermedius
Streptococcus_intermedius_ATCC_27335_SP_1	Satellite Prophage	14560	0.363	24	S. intermedius
Streptococcus_iniae_Si1_SP_1	Satellite Prophage	12203	0.3	18	S. iniae
Streptococcus_iniae_Si1_FP_3	Full-length Prophage	30398	0.378	48	S. iniae
Streptococcus_iniae_Si1_FP_2	Full-length Prophage	36635	0.358	52	S. iniae
Streptococcus_iniae_Si1_FP_1	Full-length Prophage	37618	0.371	49	S. iniae
Streptococcus_iniae_SF1_FP_2	Full-length Prophage	31070	0.377	47	S. iniae
Streptococcus_iniae_SF1_FP_1	Full-length Prophage	40704	0.355	63	S. iniae
Streptococcus_infantis_SK970_FP_3	Full-length Prophage	35527	0.381	55	S. infantis
Streptococcus_infantis_SK970_FP_2	Full-length Prophage	36580	0.362	39	S. infantis
Streptococcus_infantis_SK970_FP_1	Full-length Prophage	35214	0.42	50	S. infantis
Streptococcus_infantis_PRJNA179863_SP_1	Satellite Prophage	11158	0.38	14	S. infantis
Streptococcus_infantis_PRJNA179863_FP_1	Full-length Prophage	35613	0.407	52	S. infantis
Streptococcus_infantarius_infantarius_CJ18_SP_1	Satellite Prophage	9627	0.357	14	S. infantarius
Streptococcus_infantarius_infantarius_CJ18_FP_1	Full-length Prophage	31478	0.39	45	S. infantarius
Streptococcus_infantarius_ATCC_BAA-102_FP_1	Full-length Prophage	34637	0.377	50	S. infantarius
Streptococcus_ictaluri_707-05_FP_2	Full-length Prophage	22717	0.381	33	S. ictaluri
Streptococcus_ictaluri_707-05_FP_1	Full-length Prophage	25306	0.386	31	S. ictaluri
Streptococcus_hyovaginalis_DSM_12219_SP_2	Satellite Prophage	11613	0.369	21	S. hyovaginalis
Streptococcus_hyovaginalis_DSM_12219_SP_1	Satellite Prophage	12747	0.371	22	S. hyovaginalis
Streptococcus_hyovaginalis_DSM_12219_FP_1	Full-length Prophage	39028	0.376	60	S. hyovaginalis
Streptococcus_himalayensis_HTS2_SP_2	Satellite Prophage	10300	0.392	14	S. himalayensis
Streptococcus_himalayensis_HTS2_SP_1	Satellite Prophage	13321	0.383	18	S. himalayensis
Streptococcus_himalayensis_HTS2_FP_2	Full-length Prophage	39881	0.423	45	S. himalayensis
Streptococcus_himalayensis_HTS2_FP_1	Full-length Prophage	38556	0.393	52	S. himalayensis
Streptococcus_henryi_DSM_19005_FP_1	Full-length Prophage	40975	0.401	60	S. henryi
Streptococcus_henryi_A-4_FP_1	Full-length Prophage	39051	0.394	55	S. henryi
Streptococcus_halotolerans_HTS9_SP_2	Satellite Prophage	10820	0.373	14	S. halotolerans
Streptococcus_halotolerans_HTS9_SP_1	Satellite Prophage	15611	0.365	25	S. halotolerans
Streptococcus_halotolerans_HTS9_FP_1	Full-length Prophage	41477	0.381	52	S. halotolerans
Streptococcus_gordonii_SK184_SP_1	Satellite Prophage	13395	0.361	17	S. gordonii
Streptococcus_gordonii_SK184_FP_2	Full-length Prophage	35684	0.414	48	S. gordonii
Streptococcus_gordonii_SK184_FP_1	Full-length Prophage	38065	0.409	58	S. gordonii
Streptococcus_gordonii_MB666_SP_2	Satellite Prophage	6450	0.336	11	S. gordonii
Streptococcus_gordonii_MB666_FP_1	Full-length Prophage	35462	0.415	36	S. gordonii
Streptococcus_gordonii_M99_SP_1	Satellite Prophage	10362	0.364	17	S. gordonii
Streptococcus_gordonii_KCOM_1506_FP_1	Full-length Prophage	33252	0.384	51	S. gordonii
Streptococcus_gordonii_FSS8_FP_1	Full-length Prophage	36502	0.383	48	S. gordonii
Streptococcus_gordonii_Channon_FP_1	Full-length Prophage	33013	0.387	51	S. gordonii
Streptococcus_gordonii_1116_SGOR_FP_1	Full-length Prophage	36677	0.412	40	S. gordonii
Streptococcus_gallolyticus_VTM3R42_FP_1	Full-length Prophage	27408	0.397	33	S. gallolyticus
Streptococcus_gallolyticus_VTM3R24_FP_1	Full-length Prophage	27408	0.397	33	S. gallolyticus
Streptococcus_gallolyticus_UCN34_SP_1	Satellite Prophage	9600	0.355	14	S. gallolyticus
Streptococcus_gallolyticus_UCN34_FP_1	Full-length Prophage	45029	0.377	60	S. gallolyticus
Streptococcus_gallolyticus_NTS31301958_SP_1	Satellite Prophage	9588	0.355	13	S. gallolyticus
Streptococcus_gallolyticus_NTS31301958_FP_1	Full-length Prophage	39808	0.374	60	S. gallolyticus
Streptococcus_gallolyticus_NTS_31307655_SP_1	Satellite Prophage	9588	0.355	14	S. gallolyticus
Streptococcus_gallolyticus_NTS_31307655_FP_1	Full-length Prophage	39808	0.374	60	S. gallolyticus
Streptococcus_gallolyticus_NTS_31106099_SP_2	Satellite Prophage	10273	0.341	16	S. gallolyticus
Streptococcus_gallolyticus_NTS_31106099_SP_1	Satellite Prophage	9600	0.355	14	S. gallolyticus
Streptococcus_gallolyticus_gallolyticus_TX20005_SP_1	Satellite Prophage	10327	0.334	15	S. gallolyticus
Streptococcus_gallolyticus_gallolyticus_TX20005_FP_1	Full-length Prophage	42048	0.371	56	S. gallolyticus
Streptococcus_gallolyticus_DD03_FP_1	Full-length Prophage	37369	0.375	53	S. gallolyticus
Streptococcus_gallolyticus_DD02_SP_1	Satellite Prophage	9656	0.356	14	S. gallolyticus
Streptococcus_gallolyticus_DD02_FP_1	Full-length Prophage	38781	0.38	59	S. gallolyticus
Streptococcus_gallolyticus_ATCC_BAA-2069_SP_1	Satellite Prophage	9602	0.355	14	S. gallolyticus
Streptococcus_gallolyticus_ATCC_43143_SP_1	Satellite Prophage	9600	0.355	14	S. gallolyticus
Streptococcus_equinus_Ye01_FP_1	Full-length Prophage	35845	0.393	52	S. equinus
Streptococcus_equinus_Sb20_FP_1	Full-length Prophage	41432	0.394	56	S. equinus
Streptococcus_equinus_Sb18_SP_1	Satellite Prophage	11081	0.342	16	S. equinus
Streptococcus_equinus_Sb17_SP_1	Satellite Prophage	12126	0.332	19	S. equinus
Streptococcus_equinus_Sb10_SP_1	Satellite Prophage	9420	0.353	16	S. equinus
Streptococcus_equinus_Sb09_SP_1	Satellite Prophage	9753	0.338	12	S. equinus
Streptococcus_equinus_Sb09_FP_1	Full-length Prophage	40164	0.41	57	S. equinus
Streptococcus_equinus_Sb05_FP_2	Full-length Prophage	44595	0.367	67	S. equinus
Streptococcus_equinus_Sb05_FP_1	Full-length Prophage	40311	0.405	56	S. equinus
Streptococcus_equinus_pR-5_SP_1	Satellite Prophage	13181	0.343	19	S. equinus
Streptococcus_equinus_MPR4_SP_1	Satellite Prophage	8609	0.343	12	S. equinus
Streptococcus_equinus_MPR4_FP_1	Full-length Prophage	38639	0.391	52	S. equinus
Streptococcus_equinus_MPR2_SP_1	Satellite Prophage	8726	0.32	13	S. equinus
Streptococcus_equinus_MPR1_SP_1	Satellite Prophage	8726	0.32	12	S. equinus
Streptococcus_equinus_JB1_FP_2	Full-length Prophage	45067	0.369	62	S. equinus
Streptococcus_equinus_JB1_FP_1	Full-length Prophage	37284	0.386	50	S. equinus
Streptococcus_equinus_H24_SP_1	Satellite Prophage	9984	0.349	15	S. equinus
Streptococcus_equinus_GA-1_SP_1	Satellite Prophage	9550	0.358	13	S. equinus
Streptococcus_equinus_ES1_SP_1	Satellite Prophage	10114	0.349	16	S. equinus
Streptococcus_equinus_ES1_FP_1	Full-length Prophage	40975	0.406	58	S. equinus
Streptococcus_equinus_C277_SP_1	Satellite Prophage	10114	0.349	16	S. equinus
Streptococcus_equinus_AG46_SP_1	Satellite Prophage	9586	0.352	16	S. equinus
Streptococcus_equinus_2B_FP_1	Full-length Prophage	41831	0.385	50	S. equinus
Streptococcus_equi_Sz35_SP_1	Satellite Prophage	10073	0.353	17	S. equi
Streptococcus_equi_Sz105_FP_1	Full-length Prophage	34770	0.386	51	S. equi
Streptococcus_equi_F43_FP_1	Full-length Prophage	40414	0.393	52	S. equi
Streptococcus_equi_ERR066561_SP_1	Satellite Prophage	13726	0.366	19	S. equi
Streptococcus_equi_ERR066541_SP_1	Satellite Prophage	13726	0.366	21	S. equi
Streptococcus_equi_ERR066538_SP_1	Satellite Prophage	13726	0.366	21	S. equi
Streptococcus_equi_ERR066396_FP_1	Full-length Prophage	35580	0.384	55	S. equi
Streptococcus_equi_ERR066395_FP_1	Full-length Prophage	44570	0.382	55	S. equi
Streptococcus_equi_ERR066392_FP_1	Full-length Prophage	35580	0.384	54	S. equi
Streptococcus_equi_EQUI0155_FP_1	Full-length Prophage	40414	0.393	53	S. equi
Streptococcus_equi_EQUI0039_FP_1	Full-length Prophage	40415	0.393	55	S. equi
Streptococcus_equi_EQUI0022_FP_2	Full-length Prophage	29149	0.355	43	S. equi
Streptococcus_equi_EQUI0022_FP_1	Full-length Prophage	40414	0.393	54	S. equi
Streptococcus_equi_EQUI0007_FP_1	Full-length Prophage	40414	0.393	54	S. equi
Streptococcus_equi_EQUI0005_FP_1	Full-length Prophage	40414	0.393	54	S. equi
Streptococcus_equi_DSM_20561_FP_1	Full-length Prophage	43896	0.384	57	S. equi
Streptococcus_equi_CECT_5772_FP_1	Full-length Prophage	33810	0.387	49	S. equi
Streptococcus_equi_ATCC_35246_FP_1	Full-length Prophage	33542	0.428	37	S. equi
Streptococcus_equi_4047_FP_4	Full-length Prophage	30782	0.39	37	S. equi
Streptococcus_equi_4047_FP_3	Full-length Prophage	41483	0.393	54	S. equi
Streptococcus_equi_4047_FP_2	Full-length Prophage	39669	0.403	59	S. equi
Streptococcus_equi_4047_FP_1	Full-length Prophage	40414	0.393	52	S. equi
Streptococcus_entericus_DSM_14446_SP_2	Satellite Prophage	9789	0.419	16	S. entericus
Streptococcus_entericus_DSM_14446_SP_1	Satellite Prophage	10909	0.428	20	S. entericus
Streptococcus_entericus_DSM_14446_FP_2	Full-length Prophage	38137	0.418	59	S. entericus
Streptococcus_entericus_DSM_14446_FP_1	Full-length Prophage	44662	0.442	58	S. entericus
Streptococcus_dysgalactiae_WCHSDSE-1_FP_1	Full-length Prophage	39869	0.369	63	S. dysgalactiae
Streptococcus_dysgalactiae_UT-SS1069_SP_1	Satellite Prophage	12900	0.363	22	S. dysgalactiae
Streptococcus_dysgalactiae_UT-SS1069_FP_1	Full-length Prophage	42762	0.388	62	S. dysgalactiae
Streptococcus_dysgalactiae_UT-5354_FP_1	Full-length Prophage	44153	0.385	70	S. dysgalactiae
Streptococcus_dysgalactiae_UT-5345_SP_3	Satellite Prophage	13967	0.358	25	S. dysgalactiae
Streptococcus_dysgalactiae_UT-5345_SP_1	Satellite Prophage	8144	0.333	12	S. dysgalactiae
Streptococcus_dysgalactiae_UT-5345_FP_1	Full-length Prophage	45241	0.386	70	S. dysgalactiae
Streptococcus_dysgalactiae_UT_4966_RC_SP_1	Satellite Prophage	13418	0.357	24	S. dysgalactiae
Streptococcus_dysgalactiae_UT_4966_RC_FP_1	Full-length Prophage	37145	0.375	54	S. dysgalactiae
Streptococcus_dysgalactiae_UT_4242_AB_FP_1	Full-length Prophage	40438	0.398	52	S. dysgalactiae
Streptococcus_dysgalactiae_UT_4231_KK_SP_1	Satellite Prophage	14338	0.364	23	S. dysgalactiae
Streptococcus_dysgalactiae_UT_4231_KK_FP_1	Full-length Prophage	42720	0.388	62	S. dysgalactiae
Streptococcus_dysgalactiae_ERR111982_SP_1	Satellite Prophage	8281	0.348	15	S. dysgalactiae
Streptococcus_dysgalactiae_ERR111982_FP_2	Full-length Prophage	36052	0.412	41	S. dysgalactiae
Streptococcus_dysgalactiae_ERR111982_FP_1	Full-length Prophage	19446	0.385	26	S. dysgalactiae
Streptococcus_dysgalactiae_ERR109370_FP_1	Full-length Prophage	40260	0.397	56	S. dysgalactiae
Streptococcus_dysgalactiae_ERR109355_SP_1	Satellite Prophage	12209	0.363	25	S. dysgalactiae
Streptococcus_dysgalactiae_ERR109355_FP_1	Full-length Prophage	36243	0.381	53	S. dysgalactiae
Streptococcus_dysgalactiae_ERR109312_SP_3	Satellite Prophage	14005	0.363	25	S. dysgalactiae
Streptococcus_dysgalactiae_ERR109312_SP_2	Satellite Prophage	14578	0.361	26	S. dysgalactiae
Streptococcus_dysgalactiae_ERR109312_SP_1	Satellite Prophage	9983	0.317	15	S. dysgalactiae
Streptococcus_dysgalactiae_ERR109312_FP_1	Full-length Prophage	35995	0.362	50	S. dysgalactiae
Streptococcus_dysgalactiae_ERR109308_FP_2	Full-length Prophage	33705	0.397	50	S. dysgalactiae
Streptococcus_dysgalactiae_ERR109308_FP_1	Full-length Prophage	41754	0.376	72	S. dysgalactiae
Streptococcus_dysgalactiae_ERR109306_SP_1	Satellite Prophage	19697	0.355	32	S. dysgalactiae
Streptococcus_dysgalactiae_ERR109289_SP_1	Satellite Prophage	8222	0.327	14	S. dysgalactiae
Streptococcus_dysgalactiae_ERR109289_FP_1	Full-length Prophage	45121	0.376	65	S. dysgalactiae
Streptococcus_dysgalactiae_ERR085068_SP_1	Satellite Prophage	12210	0.363	24	S. dysgalactiae
Streptococcus_dysgalactiae_ERR085068_FP_1	Full-length Prophage	36243	0.381	54	S. dysgalactiae
Streptococcus_dysgalactiae_ERR085067_FP_1	Full-length Prophage	37721	0.382	55	S. dysgalactiae
Streptococcus_dysgalactiae_ERR085062_SP_1	Satellite Prophage	11974	0.363	25	S. dysgalactiae
Streptococcus_dysgalactiae_ERR085062_FP_1	Full-length Prophage	42448	0.38	70	S. dysgalactiae
Streptococcus_dysgalactiae_ERR085059_FP_1	Full-length Prophage	41182	0.397	56	S. dysgalactiae
Streptococcus_dysgalactiae_ERR085058_FP_1	Full-length Prophage	35722	0.368	54	S. dysgalactiae
Streptococcus_dysgalactiae_ERR085057_SP_1	Satellite Prophage	11974	0.363	25	S. dysgalactiae
Streptococcus_dysgalactiae_ERR085045_FP_1	Full-length Prophage	37335	0.376	55	S. dysgalactiae
Streptococcus_dysgalactiae_ERR085028_SP_1	Satellite Prophage	12210	0.362	26	S. dysgalactiae
Streptococcus_dysgalactiae_ERR085023_FP_1	Full-length Prophage	39497	0.399	54	S. dysgalactiae
Streptococcus_dysgalactiae_ERR085022_SP_1	Satellite Prophage	19697	0.355	32	S. dysgalactiae
Streptococcus_dysgalactiae_ERR085022_FP_2	Full-length Prophage	38145	0.374	58	S. dysgalactiae
Streptococcus_dysgalactiae_ERR085022_FP_1	Full-length Prophage	43082	0.384	68	S. dysgalactiae
Streptococcus_dysgalactiae_ERR085008_FP_1	Full-length Prophage	44876	0.386	60	S. dysgalactiae
Streptococcus_dysgalactiae_ERR085006_SP_1	Satellite Prophage	12210	0.362	25	S. dysgalactiae
Streptococcus_dysgalactiae_ERR085005_FP_1	Full-length Prophage	42310	0.388	64	S. dysgalactiae
Streptococcus_dysgalactiae_ERR084991_FP_1	Full-length Prophage	40001	0.377	60	S. dysgalactiae
Streptococcus_dysgalactiae_ERR084982_SP_1	Satellite Prophage	13160	0.356	22	S. dysgalactiae
Streptococcus_dysgalactiae_ERR084982_FP_1	Full-length Prophage	37145	0.375	53	S. dysgalactiae
Streptococcus_dysgalactiae_ERR084977_SP_1	Satellite Prophage	19694	0.355	32	S. dysgalactiae
Streptococcus_dysgalactiae_ERR084975_FP_1	Full-length Prophage	38473	0.408	41	S. dysgalactiae
Streptococcus_dysgalactiae_equisimilis_AC-2713_FP_2	Full-length Prophage	37428	0.416	42	S. dysgalactiae
Streptococcus_dysgalactiae_equisimilis_AC-2713_FP_1	Full-length Prophage	39241	0.408	44	S. dysgalactiae
Streptococcus_dysgalactiae_ATCC_27957_SP_2	Satellite Prophage	19471	0.356	28	S. dysgalactiae
Streptococcus_dysgalactiae_ATCC_27957_SP_1	Satellite Prophage	13666	0.37	25	S. dysgalactiae
Streptococcus_dysgalactiae_ATCC_27957_FP_2	Full-length Prophage	48294	0.384	71	S. dysgalactiae
Streptococcus_dysgalactiae_ATCC_27957_FP_1	Full-length Prophage	37401	0.383	63	S. dysgalactiae
Streptococcus_dysgalactiae_ASDSE_99_FP_1	Full-length Prophage	40234	0.377	58	S. dysgalactiae
Streptococcus_cuniculi_NED12-00049-6B_FP_1	Full-length Prophage	28958	0.404	44	S. cuniculi
Streptococcus_cristatus_DD08_FP_1	Full-length Prophage	38959	0.398	52	S. cristatus
Streptococcus_cristatus_CC5A_SP_1	Satellite Prophage	13630	0.404	17	S. cristatus
Streptococcus_constellatus_SK1060_FP_2	Full-length Prophage	37901	0.442	40	S. constellatus
Streptococcus_constellatus_SK1060_FP_1	Full-length Prophage	54687	0.355	65	S. constellatus
Streptococcus_constellatus_KCOM_1650_SP_1	Satellite Prophage	9427	0.382	17	S. constellatus
Streptococcus_constellatus_KCOM_1650_FP_1	Full-length Prophage	31374	0.375	49	S. constellatus
Streptococcus_constellatus_C818_SP_1	Satellite Prophage	10653	0.343	23	S. constellatus
Streptococcus_constellatus_C818_FP_2	Full-length Prophage	54689	0.355	67	S. constellatus
Streptococcus_constellatus_C818_FP_1	Full-length Prophage	37952	0.442	39	S. constellatus
Streptococcus_constellatus_C232_SP_1	Satellite Prophage	10653	0.343	23	S. constellatus
Streptococcus_constellatus_C232_FP_2	Full-length Prophage	54689	0.355	65	S. constellatus
Streptococcus_constellatus_C232_FP_1	Full-length Prophage	37952	0.442	39	S. constellatus
Streptococcus_constellatus_C1050_SP_1	Satellite Prophage	10653	0.343	22	S. constellatus
Streptococcus_constellatus_C1050_FP_2	Full-length Prophage	54689	0.355	65	S. constellatus
Streptococcus_constellatus_C1050_FP_1	Full-length Prophage	37952	0.442	39	S. constellatus
Streptococcus_constellatus_925_SCON_FP_2	Full-length Prophage	33082	0.431	37	S. constellatus
Streptococcus_castoreus_DSM_17536_SP_2	Satellite Prophage	9145	0.354	18	S. castoreus
Streptococcus_castoreus_DSM_17536_SP_1	Satellite Prophage	11391	0.367	18	S. castoreus
Streptococcus_canis_FSL_Z3-227_SP_2	Satellite Prophage	15677	0.362	25	S. canis
Streptococcus_canis_FSL_Z3-227_SP_1	Satellite Prophage	13198	0.373	22	S. canis
Streptococcus_canis_FSL_Z3-227_FP_2	Full-length Prophage	38797	0.434	42	S. canis
Streptococcus_canis_FSL_Z3-227_FP_1	Full-length Prophage	34293	0.388	56	S. canis
Streptococcus_canis_ERR438807_FP_1	Full-length Prophage	37554	0.435	43	S. canis
Streptococcus_canis_ERR438806_FP_2	Full-length Prophage	37554	0.435	43	S. canis
Streptococcus_canis_ERR438806_FP_1	Full-length Prophage	38343	0.384	56	S. canis
Streptococcus_canis_ERR438798_FP_1	Full-length Prophage	37029	0.386	54	S. canis
Streptococcus_canis_ERR438797_SP_1	Satellite Prophage	12810	0.355	27	S. canis
Streptococcus_canis_ERR438797_FP_2	Full-length Prophage	40047	0.383	60	S. canis
Streptococcus_canis_ERR438797_FP_1	Full-length Prophage	38593	0.388	54	S. canis
Streptococcus_caballi_DSM_19004_SP_1	Satellite Prophage	9970	0.387	17	S. caballi
Streptococcus_azizii_13-1151-1_FP_1	Full-length Prophage	43572	0.412	58	S. azizii
Streptococcus_azizii_1206367_FP_1	Full-length Prophage	43572	0.412	58	S. azizii
Streptococcus_anginosus_SRR446556_FP_1	Full-length Prophage	36493	0.378	53	S. anginosus
Streptococcus_anginosus_SRR387641_SP_2	Satellite Prophage	10673	0.383	18	S. anginosus
Streptococcus_anginosus_SRR387639_SP_1	Satellite Prophage	10673	0.383	18	S. anginosus
Streptococcus_anginosus_SRR088899_SP_2	Satellite Prophage	13496	0.362	21	S. anginosus
Streptococcus_anginosus_SRR088899_SP_1	Satellite Prophage	9151	0.348	13	S. anginosus
Streptococcus_anginosus_SK1138_FP_1	Full-length Prophage	36493	0.378	53	S. anginosus
Streptococcus_anginosus_SA1_anginosus_SP_2	Satellite Prophage	13496	0.362	21	S. anginosus
Streptococcus_anginosus_SA1_anginosus_SP_1	Satellite Prophage	9151	0.348	13	S. anginosus
Streptococcus_anginosus_MAS624_SP_1	Satellite Prophage	10673	0.383	18	S. anginosus
Streptococcus_anginosus_J4211_FP_2	Full-length Prophage	40231	0.4	53	S. anginosus
Streptococcus_anginosus_J4211_FP_1	Full-length Prophage	32459	0.379	55	S. anginosus
Streptococcus_anginosus_F0211_SP_2	Satellite Prophage	13496	0.362	21	S. anginosus
Streptococcus_anginosus_F0211_SP_1	Satellite Prophage	9151	0.348	13	S. anginosus
Streptococcus_anginosus_DORA_7_SP_1	Satellite Prophage	12900	0.37	19	S. anginosus
Streptococcus_anginosus_DORA_7_FP_2	Full-length Prophage	33053	0.412	39	S. anginosus
Streptococcus_anginosus_DORA_7_FP_1	Full-length Prophage	36400	0.407	47	S. anginosus
Streptococcus_anginosus_CCUG_39159_SP_1	Satellite Prophage	10673	0.383	19	S. anginosus
Streptococcus_anginosus_C238_SP_1	Satellite Prophage	10673	0.383	18	S. anginosus
Streptococcus_anginosus_BVI_FP_2	Full-length Prophage	35085	0.442	38	S. anginosus
Streptococcus_anginosus_BVI_FP_1	Full-length Prophage	40738	0.381	57	S. anginosus
Streptococcus_anginosus_83_SANG_SP_1	Satellite Prophage	9459	0.38	15	S. anginosus
Streptococcus_anginosus_1505_SP_1	Satellite Prophage	9150	0.348	13	S. anginosus
Streptococcus_anginosus_1505_FP_1	Full-length Prophage	42741	0.389	60	S. anginosus
Streptococcus_anginosus_1080_SANG_SP_1	Satellite Prophage	12025	0.399	20	S. anginosus
Streptococcus_anginosus_1_2_62CV_SP_1	Satellite Prophage	9889	0.338	13	S. anginosus
Streptococcus_agalactiae_SGBS029_SP_1	Satellite Prophage	13799	0.365	21	S. agalactiae
Streptococcus_agalactiae_SGBS029_FP_1	Full-length Prophage	34653	0.434	36	S. agalactiae
Streptococcus_agalactiae_SGBS026_SP_1	Satellite Prophage	13799	0.365	21	S. agalactiae
Streptococcus_agalactiae_SGBS026_FP_2	Full-length Prophage	34653	0.434	36	S. agalactiae
Streptococcus_agalactiae_ILRI005_SP_1	Satellite Prophage	16670	0.372	29	S. agalactiae
Streptococcus_agalactiae_ILRI005_FP_1	Full-length Prophage	47880	0.367	76	S. agalactiae
Streptococcus_agalactiae_Gottschalk_1002A_FP_1	Full-length Prophage	44039	0.362	70	S. agalactiae
Streptococcus_agalactiae_GD201008-001_FP_1	Full-length Prophage	34465	0.438	35	S. agalactiae
Streptococcus_agalactiae_GB00901_SP_1	Satellite Prophage	13762	0.36	23	S. agalactiae
Streptococcus_agalactiae_GB00901_FP_2	Full-length Prophage	34479	0.438	35	S. agalactiae
Streptococcus_agalactiae_GB00901_FP_1	Full-length Prophage	41305	0.362	65	S. agalactiae
Streptococcus_agalactiae_GB00640_FP_1	Full-length Prophage	41191	0.364	55	S. agalactiae
Streptococcus_agalactiae_GB00111_FP_1	Full-length Prophage	38824	0.362	53	S. agalactiae
Streptococcus_agalactiae_GB00082_SP_1	Satellite Prophage	13799	0.365	22	S. agalactiae
Streptococcus_agalactiae_GB-PW-094_FP_1	Full-length Prophage	37765	0.368	60	S. agalactiae
Streptococcus_agalactiae_ES-PW-160_SP_1	Satellite Prophage	13282	0.35	24	S. agalactiae
Streptococcus_agalactiae_ES-PW-160_FP_1	Full-length Prophage	36054	0.398	53	S. agalactiae
Streptococcus_agalactiae_ERR129800_SP_1	Satellite Prophage	13799	0.365	22	S. agalactiae
Streptococcus_agalactiae_ERR129800_FP_1	Full-length Prophage	34653	0.434	36	S. agalactiae
Streptococcus_agalactiae_ERR129758_FP_1	Full-length Prophage	43433	0.367	69	S. agalactiae
Streptococcus_agalactiae_ERR126832_FP_1	Full-length Prophage	35085	0.442	38	S. agalactiae
Streptococcus_agalactiae_ERR126810_FP_1	Full-length Prophage	37128	0.369	58	S. agalactiae
Streptococcus_agalactiae_ERR126795_FP_1	Full-length Prophage	37764	0.368	61	S. agalactiae
Streptococcus_agalactiae_ERR126788_FP_1	Full-length Prophage	37764	0.368	60	S. agalactiae
Streptococcus_agalactiae_ERR126775_FP_3	Full-length Prophage	38065	0.37	63	S. agalactiae
Streptococcus_agalactiae_ERR126775_FP_2	Full-length Prophage	35793	0.401	50	S. agalactiae
Streptococcus_agalactiae_ERR126775_FP_1	Full-length Prophage	35085	0.442	38	S. agalactiae
Streptococcus_agalactiae_ERR054992_FP_1	Full-length Prophage	39484	0.361	55	S. agalactiae
Streptococcus_agalactiae_ERR054985_SP_1	Satellite Prophage	13799	0.365	21	S. agalactiae
Streptococcus_agalactiae_ERR054983_FP_1	Full-length Prophage	34545	0.438	37	S. agalactiae
Streptococcus_agalactiae_DE-NI-041_FP_1	Full-length Prophage	37965	0.354	55	S. agalactiae
Streptococcus_agalactiae_CH-1_SP_1	Satellite Prophage	14841	0.337	28	S. agalactiae
Streptococcus_agalactiae_CH-1_FP_2	Full-length Prophage	33765	0.402	49	S. agalactiae
Streptococcus_agalactiae_CH-1_FP_1	Full-length Prophage	35085	0.442	38	S. agalactiae
Streptococcus_agalactiae_CCUG_39096_A_SP_1	Satellite Prophage	14270	0.355	23	S. agalactiae
Streptococcus_agalactiae_CCUG_39096_A_FP_1	Full-length Prophage	37964	0.354	56	S. agalactiae
Streptococcus_agalactiae_CCUG_37736_SP_1	Satellite Prophage	14082	0.34	26	S. agalactiae
Streptococcus_agalactiae_CCUG_30636_SP_1	Satellite Prophage	13799	0.365	21	S. agalactiae
Streptococcus_agalactiae_CCUG_30636_FP_2	Full-length Prophage	34653	0.434	36	S. agalactiae
Streptococcus_agalactiae_CCUG_17336_SP_1	Satellite Prophage	14876	0.362	25	S. agalactiae
Streptococcus_agalactiae_CCUG_17336_FP_2	Full-length Prophage	32012	0.403	49	S. agalactiae
Streptococcus_agalactiae_CCUG_17336_FP_1	Full-length Prophage	39484	0.361	54	S. agalactiae
Streptococcus_agalactiae_BSU451_SP_2	Satellite Prophage	9538	0.348	21	S. agalactiae
Streptococcus_agalactiae_BSU451_SP_1	Satellite Prophage	14728	0.361	26	S. agalactiae
Streptococcus_agalactiae_BSU451_FP_1	Full-length Prophage	43470	0.36	65	S. agalactiae
Streptococcus_agalactiae_BSU450_SP_1	Satellite Prophage	14365	0.346	24	S. agalactiae
Streptococcus_agalactiae_BSU248_SP_1	Satellite Prophage	14367	0.346	24	S. agalactiae
Streptococcus_agalactiae_BSU248_FP_1	Full-length Prophage	36754	0.397	55	S. agalactiae
SpnSP9	Satellite Prophage	15357	0.388	25	S. pneumoniae
SpnSP8	Satellite Prophage	15289	0.389	24	S. pneumoniae
SpnSP7	Satellite Prophage	13107	0.365	19	S. pneumoniae
SpnSP6	Satellite Prophage	11904	0.375	17	S. pneumoniae
SpnSP5	Satellite Prophage	13403	0.376	22	S. pneumoniae
SpnSP44	Satellite Prophage	12626	0.354	20	S. pneumoniae
SpnSP43	Satellite Prophage	12068	0.349	19	S. pneumoniae
SpnSP42	Satellite Prophage	15411	0.378	28	S. pneumoniae
SpnSP41	Satellite Prophage	13772	0.369	24	S. pneumoniae
SpnSP40	Satellite Prophage	18086	0.377	33	S. pneumoniae
SpnSP4	Satellite Prophage	13874	0.378	24	S. pneumoniae
SpnSP39	Satellite Prophage	13301	0.374	23	S. pneumoniae
SpnSP38	Satellite Prophage	12366	0.375	16	S. pneumoniae
SpnSP37	Satellite Prophage	10824	0.371	16	S. pneumoniae
SpnSP36	Satellite Prophage	14401	0.384	23	S. pneumoniae
SpnSP35	Satellite Prophage	12330	0.353	20	S. pneumoniae
SpnSP34	Satellite Prophage	13673	0.379	23	S. pneumoniae
SpnSP33	Satellite Prophage	11927	0.385	21	S. pneumoniae
SpnSP32	Satellite Prophage	10647	0.362	20	S. pneumoniae
SpnSP31	Satellite Prophage	11755	0.372	18	S. pneumoniae
SpnSP30	Satellite Prophage	12613	0.359	18	S. pneumoniae
SpnSP3	Satellite Prophage	13078	0.352	19	S. pneumoniae
SpnSP29	Satellite Prophage	9550	0.369	13	S. pneumoniae
SpnSP28	Satellite Prophage	10324	0.388	22	S. pneumoniae
SpnSP27	Satellite Prophage	8812	0.375	15	S. pneumoniae
SpnSP26	Satellite Prophage	11796	0.36	17	S. pneumoniae
SpnSP25	Satellite Prophage	11561	0.36	17	S. pneumoniae
SpnSP24	Satellite Prophage	15983	0.381	29	S. pneumoniae
SpnSP23	Satellite Prophage	13198	0.378	21	S. pneumoniae
SpnSP22	Satellite Prophage	13963	0.379	24	S. pneumoniae
SpnSP21	Satellite Prophage	15185	0.385	29	S. pneumoniae
SpnSP20	Satellite Prophage	12501	0.377	20	S. pneumoniae
SpnSP2	Satellite Prophage	8842	0.36	16	S. pneumoniae
SpnSP19	Satellite Prophage	13201	0.352	22	S. pneumoniae
SpnSP18	Satellite Prophage	10554	0.373	16	S. pneumoniae
SpnSP17	Satellite Prophage	13616	0.392	22	S. pneumoniae
SpnSP16	Satellite Prophage	13363	0.347	22	S. pneumoniae
SpnSP15	Satellite Prophage	12065	0.371	18	S. pneumoniae
SpnSP14	Satellite Prophage	12244	0.382	21	S. pneumoniae
SpnSP13	Satellite Prophage	14301	0.385	24	S. pneumoniae
SpnSP12	Satellite Prophage	12536	0.372	19	S. pneumoniae
SpnSP11	Satellite Prophage	14111	0.357	22	S. pneumoniae
SpnSP10	Satellite Prophage	14823	0.386	20	S. pneumoniae
SpnSP1	Satellite Prophage	14853	0.383	24	S. pneumoniae
SPN195_2	Full-length Prophage	38455	0.408	54	S. pneumoniae
SPN195_1	Full-length Prophage	40951	0.399	59	S. pneumoniae
SPN_H2	Full-length Prophage	40085	0.39	51	S. pneumoniae
SPN_H1	Full-length Prophage	33867	0.393	40	S. pneumoniae
SPN_1873	Full-length Prophage	34448	0.393	46	S. pneumoniae
SP18	Full-length Prophage	37292	0.382	52	S. pneumoniae
MM1	Full-length Prophage	39001	0.382	52	S. pneumoniae
IPP9	Full-length Prophage	41185	0.4	63	S. pneumoniae
IPP8	Full-length Prophage	40080	0.401	61	S. pneumoniae
IPP69	Full-length Prophage	40787	0.405	66	S. pneumoniae
IPP68	Full-length Prophage	36203	0.41	54	S. pneumoniae
IPP67	Full-length Prophage	33607	0.408	54	S. pneumoniae
IPP66	Full-length Prophage	37969	0.378	53	S. pneumoniae
IPP65	Full-length Prophage	39046	0.385	50	S. pneumoniae
IPP64	Full-length Prophage	39689	0.411	67	S. pneumoniae
IPP63	Full-length Prophage	34280	0.401	52	S. pneumoniae
IPP62	Full-length Prophage	39369	0.408	56	S. pneumoniae
IPP61	Full-length Prophage	59870	0.399	82	S. pneumoniae
IPP60	Full-length Prophage	41977	0.401	63	S. pneumoniae
IPP58	Full-length Prophage	32027	0.401	50	S. pneumoniae
IPP57	Full-length Prophage	33084	0.402	50	S. pneumoniae
IPP55	Full-length Prophage	37847	0.387	48	S. pneumoniae
IPP54	Full-length Prophage	38900	0.384	55	S. pneumoniae
IPP53	Full-length Prophage	37235	0.383	55	S. pneumoniae
IPP52	Full-length Prophage	36805	0.381	52	S. pneumoniae
IPP51	Full-length Prophage	32793	0.39	48	S. pneumoniae
IPP50	Full-length Prophage	40284	0.398	62	S. pneumoniae
IPP5	Full-length Prophage	33495	0.389	47	S. pneumoniae
IPP48	Full-length Prophage	37848	0.385	52	S. pneumoniae
IPP46	Full-length Prophage	40232	0.412	67	S. pneumoniae
IPP45	Full-length Prophage	37387	0.404	57	S. pneumoniae
IPP44	Full-length Prophage	30572	0.389	45	S. pneumoniae
IPP43	Full-length Prophage	33032	0.391	47	S. pneumoniae
IPP42	Full-length Prophage	35061	0.393	43	S. pneumoniae
IPP41	Full-length Prophage	34915	0.396	46	S. pneumoniae
IPP40	Full-length Prophage	40449	0.4	65	S. pneumoniae
IPP39	Full-length Prophage	37761	0.384	50	S. pneumoniae
IPP38	Full-length Prophage	40403	0.4	63	S. pneumoniae
IPP37	Full-length Prophage	39249	0.401	66	S. pneumoniae
IPP36	Full-length Prophage	40781	0.402	67	S. pneumoniae
IPP35	Full-length Prophage	40164	0.399	68	S. pneumoniae
IPP34	Full-length Prophage	38867	0.4	67	S. pneumoniae
IPP32	Full-length Prophage	41421	0.403	64	S. pneumoniae
IPP31	Full-length Prophage	39828	0.4	63	S. pneumoniae
IPP30	Full-length Prophage	36844	0.401	54	S. pneumoniae
IPP29	Full-length Prophage	33953	0.399	54	S. pneumoniae
IPP28	Full-length Prophage	33045	0.397	52	S. pneumoniae
IPP27	Full-length Prophage	32649	0.382	50	S. pneumoniae
IPP26	Full-length Prophage	34001	0.377	53	S. pneumoniae
IPP25	Full-length Prophage	33895	0.379	53	S. pneumoniae
IPP24	Full-length Prophage	34638	0.396	56	S. pneumoniae
IPP23	Full-length Prophage	33903	0.379	54	S. pneumoniae
IPP22	Full-length Prophage	36344	0.402	53	S. pneumoniae
IPP21	Full-length Prophage	37192	0.402	56	S. pneumoniae
IPP20	Full-length Prophage	37441	0.401	56	S. pneumoniae
IPP19	Full-length Prophage	33895	0.405	48	S. pneumoniae
IPP18	Full-length Prophage	34235	0.402	55	S. pneumoniae
IPP17	Full-length Prophage	34864	0.402	49	S. pneumoniae
IPP16	Full-length Prophage	34329	0.375	56	S. pneumoniae
IPP15	Full-length Prophage	38083	0.403	55	S. pneumoniae
IPP14	Full-length Prophage	37252	0.384	49	S. pneumoniae
IPP12	Full-length Prophage	34428	0.403	57	S. pneumoniae
IPP11	Full-length Prophage	37518	0.406	56	S. pneumoniae
IPP10	Full-length Prophage	40648	0.4	63	S. pneumoniae
BHN167	Full-length Prophage	39262	0.383	54	S. pneumoniae
3059_06	Full-length Prophage	37797	0.406	58	S. pneumoniae

## Sheet: Figure 3b
Figure 3b
Genome	Type	GC content
SpnSP9	Satellite Prophage	0.388
SpnSP8	Satellite Prophage	0.389
SpnSP7	Satellite Prophage	0.365
SpnSP6	Satellite Prophage	0.375
SpnSP5	Satellite Prophage	0.376
SpnSP44	Satellite Prophage	0.354
SpnSP43	Satellite Prophage	0.349
SpnSP42	Satellite Prophage	0.378
SpnSP41	Satellite Prophage	0.369
SpnSP40	Satellite Prophage	0.377
SpnSP4	Satellite Prophage	0.378
SpnSP39	Satellite Prophage	0.374
SpnSP38	Satellite Prophage	0.375
SpnSP37	Satellite Prophage	0.371
SpnSP36	Satellite Prophage	0.384
SpnSP35	Satellite Prophage	0.353
SpnSP34	Satellite Prophage	0.379
SpnSP33	Satellite Prophage	0.385
SpnSP32	Satellite Prophage	0.362
SpnSP31	Satellite Prophage	0.372
SpnSP30	Satellite Prophage	0.359
SpnSP3	Satellite Prophage	0.352
SpnSP29	Satellite Prophage	0.369
SpnSP28	Satellite Prophage	0.388
SpnSP27	Satellite Prophage	0.375
SpnSP26	Satellite Prophage	0.36
SpnSP25	Satellite Prophage	0.36
SpnSP24	Satellite Prophage	0.381
SpnSP23	Satellite Prophage	0.378
SpnSP22	Satellite Prophage	0.379
SpnSP21	Satellite Prophage	0.385
SpnSP20	Satellite Prophage	0.377
SpnSP2	Satellite Prophage	0.36
SpnSP19	Satellite Prophage	0.352
SpnSP18	Satellite Prophage	0.373
SpnSP17	Satellite Prophage	0.392
SpnSP16	Satellite Prophage	0.347
SpnSP15	Satellite Prophage	0.371
SpnSP14	Satellite Prophage	0.382
SpnSP13	Satellite Prophage	0.385
SpnSP12	Satellite Prophage	0.372
SpnSP11	Satellite Prophage	0.357
SpnSP10	Satellite Prophage	0.386
SpnSP1	Satellite Prophage	0.383
1_2	Host Genome	0.397
1_5	Host Genome	0.396
1_6	Host Genome	0.396
1_7	Host Genome	0.395
1_7	Host Genome	0.358
2_2	Host Genome	0.397
2_3	Host Genome	0.398
3_2	Host Genome	0.397
3_3	Host Genome	0.397
3_4	Host Genome	0.397
3_6	Host Genome	0.396
3_7	Host Genome	0.397
3_8	Host Genome	0.397
4_3	Host Genome	0.397
4_4	Host Genome	0.396
5_1	Host Genome	0.396
5_3	Host Genome	0.396
5_4	Host Genome	0.395
6A_2	Host Genome	0.395
7A_2	Host Genome	0.398
7A_3	Host Genome	0.396
07AR0125	Host Genome	0.396
7B_2	Host Genome	0.395
7B_3	Host Genome	0.394
7C_2	Host Genome	0.395
7C_3	Host Genome	0.395
7F_2	Host Genome	0.397
7F_3	Host Genome	0.398
7F_4	Host Genome	0.398
7F_5	Host Genome	0.398
7F_6	Host Genome	0.397
8_2	Host Genome	0.397
8_3	Host Genome	0.397
8_4	Host Genome	0.397
9A_1	Host Genome	0.395
9L_2	Host Genome	0.395
9L_3	Host Genome	0.397
9L_4	Host Genome	0.395
9N_2	Host Genome	0.397
9N_3	Host Genome	0.396
9N_4	Host Genome	0.396
9N_5	Host Genome	0.396
9N_6	Host Genome	0.396
9V_4	Host Genome	0.396
9V_5	Host Genome	0.396
9V_6	Host Genome	0.396
10A_1	Host Genome	0.395
10B_2	Host Genome	0.395
10C_2	Host Genome	0.396
10F_2	Host Genome	0.397
11A_2	Host Genome	0.396
11B_2	Host Genome	0.397
11C_1	Host Genome	0.395
11D_1	Host Genome	0.396
11F_2	Host Genome	0.395
12A_2	Host Genome	0.397
12A_3	Host Genome	0.397
12A_5	Host Genome	0.397
12A_6	Host Genome	0.397
12A_7	Host Genome	0.397
12A_8	Host Genome	0.397
12A_9	Host Genome	0.397
12A_10	Host Genome	0.397
12A_11	Host Genome	0.397
12A_12	Host Genome	0.397
12A_13	Host Genome	0.397
12A_14	Host Genome	0.397
12B_1	Host Genome	0.395
12F_2	Host Genome	0.396
12F_3	Host Genome	0.396
12F_4	Host Genome	0.395
12F_5	Host Genome	0.397
12F_6	Host Genome	0.398
13_2	Host Genome	0.395
14_2	Host Genome	0.396
14_3	Host Genome	0.396
14_4	Host Genome	0.396
14_5	Host Genome	0.395
14_6	Host Genome	0.393
14_7	Host Genome	0.397
14_8	Host Genome	0.397
14_9	Host Genome	0.397
15A_2	Host Genome	0.397
15B_2	Host Genome	0.394
15B_3	Host Genome	0.397
15C_2	Host Genome	0.394
15F_3	Host Genome	0.395
16A_1	Host Genome	0.396
16F_2	Host Genome	0.396
17A_2	Host Genome	0.398
17F_1	Host Genome	0.396
17F_2	Host Genome	0.396
17F_3	Host Genome	0.395
17F_4	Host Genome	0.395
18A_2	Host Genome	0.398
18B_2	Host Genome	0.396
18C_1	Host Genome	0.397
18C_2	Host Genome	0.397
18C_3	Host Genome	0.397
18F_1	Host Genome	0.396
18F_2	Host Genome	0.398
19A_2	Host Genome	0.396
19A_3	Host Genome	0.396
19A_5	Host Genome	0.396
19B_2	Host Genome	0.395
19C_2	Host Genome	0.396
19F_2	Host Genome	0.395
19F_3	Host Genome	0.396
19F_4	Host Genome	0.396
19F_5	Host Genome	0.396
19F_7	Host Genome	0.397
19F_8	Host Genome	0.396
19F_10	Host Genome	0.396
19F_11	Host Genome	0.396
19F_12	Host Genome	0.396
19F_14	Host Genome	0.394
20_2	Host Genome	0.396
20_3	Host Genome	0.396
20_4	Host Genome	0.397
21_2	Host Genome	0.396
21_3	Host Genome	0.396
22A_2	Host Genome	0.397
22A_3	Host Genome	0.397
22F_2	Host Genome	0.396
23A_2	Host Genome	0.396
23B_1	Host Genome	0.396
23B_2	Host Genome	0.397
23F_2	Host Genome	0.395
23F_3	Host Genome	0.395
23F_4	Host Genome	0.397
23F_5	Host Genome	0.397
23F_6	Host Genome	0.394
23F_10	Host Genome	0.396
24A_2	Host Genome	0.396
24B_2	Host Genome	0.395
24F_2	Host Genome	0.394
24F_3	Host Genome	0.395
25A_1	Host Genome	0.395
25A_2	Host Genome	0.395
25F_2	Host Genome	0.396
25F_3	Host Genome	0.396
25F_4	Host Genome	0.396
27_2	Host Genome	0.396
28F_2	Host Genome	0.397
29_2	Host Genome	0.397
32F_2	Host Genome	0.396
33A_2	Host Genome	0.397
33A_3	Host Genome	0.397
33B_2	Host Genome	0.395
33D_2	Host Genome	0.395
33D_3	Host Genome	0.395
33F_2	Host Genome	0.397
34_2	Host Genome	0.396
34_3	Host Genome	0.395
34_4	Host Genome	0.397
34_5	Host Genome	0.396
35A_3	Host Genome	0.398
35B_2	Host Genome	0.397
35B_4	Host Genome	0.396
35C_2	Host Genome	0.397
35C_3	Host Genome	0.397
35F_2	Host Genome	0.396
36_2	Host Genome	0.396
36_4	Host Genome	0.397
36_5	Host Genome	0.397
37_3	Host Genome	0.396
37_5	Host Genome	0.396
37_6	Host Genome	0.395
37_8	Host Genome	0.396
37_9	Host Genome	0.396
38_2	Host Genome	0.394
39_2	Host Genome	0.395
40_2	Host Genome	0.396
41A_2	Host Genome	0.396
41A_3	Host Genome	0.396
41F_2	Host Genome	0.395
42_2	Host Genome	0.395
43_3	Host Genome	0.395
43_4	Host Genome	0.397
44_3	Host Genome	0.394
45_2	Host Genome	0.396
45_3	Host Genome	0.397
45_4	Host Genome	0.397
45_5	Host Genome	0.398
46_2	Host Genome	0.396
47A_1	Host Genome	0.396
47F_1	Host Genome	0.395
48_2	Host Genome	0.396
48_3	Host Genome	0.396
48_4	Host Genome	0.396
48_5	Host Genome	0.396
48_6	Host Genome	0.396
412	Host Genome	0.402
670	Host Genome	0.396
1788	Host Genome	0.401
2231	Host Genome	0.394
2682	Host Genome	0.394
2859	Host Genome	0.396
3063-00	Host Genome	0.398
4027-06	Host Genome	0.397
5185-06	Host Genome	0.399
5787-06	Host Genome	0.397
6735-05	Host Genome	0.396
6901-05	Host Genome	0.397
6963-05	Host Genome	0.397
7286-06	Host Genome	0.399
8454	Host Genome	0.394
23782	Host Genome	0.394
23809	Host Genome	0.394
70585	Host Genome	0.397
1_4	Host Genome	0.396
A45	Host Genome	0.398
Ala243	Host Genome	0.395
Ala263	Host Genome	0.397
Ala289	Host Genome	0.397
Ala292	Host Genome	0.397
Ala317	Host Genome	0.395
AP200	Host Genome	0.395
BM4200	Host Genome	0.395
BR1064	Host Genome	0.395
BS1	Host Genome	0.397
BS397	Host Genome	0.397
BS455	Host Genome	0.396
BS457	Host Genome	0.396
BS458	Host Genome	0.395
Canada_MDR_19A	Host Genome	0.398
Canada_MDR_19F	Host Genome	0.397
CCRI974	Host Genome	0.396
cdc01	Host Genome	0.395
cdc02	Host Genome	0.396
cdc13	Host Genome	0.396
CDC0288-04	Host Genome	0.399
CDC1087_00	Host Genome	0.398
CDC1873_00	Host Genome	0.396
CDC3059-06	Host Genome	0.399
CGSP14	Host Genome	0.395
CSR14-10	Host Genome	0.394
D39	Host Genome	0.397
Denmark12F_34	Host Genome	0.397
England14_9	Host Genome	0.396
EUNP01	Host Genome	0.397
Finland6B-12	Host Genome	0.395
G54	Host Genome	0.397
G104	Host Genome	0.397
GA04375	Host Genome	0.399
GA07228	Host Genome	0.4
GA07643	Host Genome	0.398
GA08780	Host Genome	0.397
GA11184	Host Genome	0.397
GA11304	Host Genome	0.396
GA11426	Host Genome	0.398
GA11663	Host Genome	0.395
GA13338	Host Genome	0.396
GA13455	Host Genome	0.398
GA13494	Host Genome	0.397
GA13637	Host Genome	0.399
GA13856	Host Genome	0.398
GA14798	Host Genome	0.399
GA16121	Host Genome	0.398
GA16242	Host Genome	0.398
GA16531	Host Genome	0.399
GA16833	Host Genome	0.398
GA17227	Host Genome	0.396
GA17328	Host Genome	0.397
GA17371	Host Genome	0.398
GA17545	Host Genome	0.398
GA17570	Host Genome	0.397
GA17971	Host Genome	0.397
GA18523	Host Genome	0.399
GA19077	Host Genome	0.397
GA19451	Host Genome	0.398
GA19690	Host Genome	0.399
GA41277	Host Genome	0.397
GA41301	Host Genome	0.396
GA41317	Host Genome	0.397
GA41410	Host Genome	0.396
GA41437	Host Genome	0.397
GA41538	Host Genome	0.398
GA41565	Host Genome	0.395
GA41688	Host Genome	0.396
GA43265	Host Genome	0.397
GA43380	Host Genome	0.396
GA44194	Host Genome	0.397
GA44288	Host Genome	0.399
GA44378	Host Genome	0.396
GA44452	Host Genome	0.396
GA44500	Host Genome	0.396
GA44511	Host Genome	0.397
GA47033	Host Genome	0.398
GA47281	Host Genome	0.398
GA47283	Host Genome	0.4
GA47360	Host Genome	0.398
GA47368	Host Genome	0.396
GA47373	Host Genome	0.396
GA47388	Host Genome	0.397
GA47439	Host Genome	0.398
GA47502	Host Genome	0.397
GA47688	Host Genome	0.399
GA47751	Host Genome	0.397
GA47778	Host Genome	0.399
GA47901	Host Genome	0.397
GA47976	Host Genome	0.397
GA49138	Host Genome	0.398
GA49447	Host Genome	0.397
GA52306	Host Genome	0.398
GA54644	Host Genome	0.397
Greece6B_22	Host Genome	0.395
HK_P1	Host Genome	0.394
Hungary19A_6	Host Genome	0.396
ICE11	Host Genome	0.396
ICE13	Host Genome	0.396
ICE22	Host Genome	0.398
ICE23	Host Genome	0.397
ICE46	Host Genome	0.398
ICE50	Host Genome	0.396
ICE594	Host Genome	0.397
JJA	Host Genome	0.397
Kor_136	Host Genome	0.396
Maryland6B_17	Host Genome	0.398
MLV_6	Host Genome	0.399
NCTC7465	Host Genome	0.397
ND6012	Host Genome	0.395
Netherlands7F_39	Host Genome	0.398
Netherlands14_35	Host Genome	0.397
Netherlands18C_36	Host Genome	0.397
NP070	Host Genome	0.397
NP112	Host Genome	0.398
NP127	Host Genome	0.397
NP170	Host Genome	0.395
P1031	Host Genome	0.397
P1041	Host Genome	0.397
PN1	Host Genome	0.397
PN2	Host Genome	0.395
PT8114	Host Genome	0.396
R6	Host Genome	0.397
S-030	Host Genome	0.394
S_Africa6B_8	Host Genome	0.397
S_Africa19A_13	Host Genome	0.394
SA1	Host Genome	0.394
SA2	Host Genome	0.394
SA3	Host Genome	0.394
SA4_Croucher	Host Genome	0.393
SA4	Host Genome	0.394
SA5_Croucher	Host Genome	0.397
SA5	Host Genome	0.394
SA6	Host Genome	0.393
SA7_Croucher	Host Genome	0.394
SA7	Host Genome	0.394
SA8	Host Genome	0.394
SA9	Host Genome	0.394
SA10	Host Genome	0.394
sa11	Host Genome	0.396
sa12	Host Genome	0.396
sa13	Host Genome	0.396
sa14	Host Genome	0.396
SA15	Host Genome	0.396
sa16	Host Genome	0.396
SA17_Croucher	Host Genome	0.396
SA17	Host Genome	0.396
SA18	Host Genome	0.396
sa19	Host Genome	0.396
SA20	Host Genome	0.396
SA21	Host Genome	0.396
SA22	Host Genome	0.397
SA23	Host Genome	0.396
SA24	Host Genome	0.396
SA25	Host Genome	0.395
SA26	Host Genome	0.396
SA27_Croucher	Host Genome	0.394
SA27	Host Genome	0.395
SA28	Host Genome	0.394
SA31	Host Genome	0.396
SA32	Host Genome	0.396
SA34	Host Genome	0.397
SA35	Host Genome	0.397
SA36	Host Genome	0.397
SA37	Host Genome	0.394
sa38	Host Genome	0.396
sa39	Host Genome	0.394
SA41	Host Genome	0.396
SA42	Host Genome	0.394
sa43	Host Genome	0.393
sa44	Host Genome	0.396
sa45	Host Genome	0.396
sa47	Host Genome	0.394
SA48	Host Genome	0.394
SA49	Host Genome	0.395
SA51	Host Genome	0.397
SA52	Host Genome	0.397
SA53	Host Genome	0.395
SA54	Host Genome	0.395
SA55	Host Genome	0.396
sa56	Host Genome	0.396
SA57	Host Genome	0.396
SA58	Host Genome	0.396
sa59	Host Genome	0.396
SA60	Host Genome	0.396
SA61_Croucher	Host Genome	0.394
SA61	Host Genome	0.395
sa62	Host Genome	0.396
SA63	Host Genome	0.397
SA64	Host Genome	0.396
SA66	Host Genome	0.396
SA67	Host Genome	0.396
SA68	Host Genome	0.396
sa69	Host Genome	0.395
SA70	Host Genome	0.395
SA71	Host Genome	0.394
SA72	Host Genome	0.396
SA73	Host Genome	0.396
SA74	Host Genome	0.394
SA75	Host Genome	0.394
SA76	Host Genome	0.394
SA77	Host Genome	0.394
SA78_Croucher	Host Genome	0.396
SA78	Host Genome	0.396
SA79	Host Genome	0.396
SA80	Host Genome	0.394
SA81	Host Genome	0.394
SA82	Host Genome	0.396
SA83	Host Genome	0.397
SA84	Host Genome	0.394
SA142_Croucher	Host Genome	0.394
SA151_Croucher	Host Genome	0.394
SB33	Host Genome	0.396
SI_M1	Host Genome	0.394
Sp02-1198	Host Genome	0.399
Sp03-2672	Host Genome	0.396
Sp03-3038	Host Genome	0.396
Sp03-4156	Host Genome	0.398
Sp03-4183	Host Genome	0.398
SP3-BS71	Host Genome	0.398
Sp06-1370	Host Genome	0.396
SP6-BS73	Host Genome	0.396
Sp07-2838	Host Genome	0.398
SP9-BS68	Host Genome	0.396
SP11-BS70	Host Genome	0.397
SP14-BS69	Host Genome	0.396
SP14-BS292	Host Genome	0.395
SP18-BS74	Host Genome	0.397
SP19-BS75	Host Genome	0.396
SP23-BS72	Host Genome	0.397
Sp99-4038	Host Genome	0.398
Sp99-4039	Host Genome	0.398
Spain_6B_2	Host Genome	0.395
Spain_9V_3	Host Genome	0.397
spain_14_5	Host Genome	0.394
Spain_23F_1	Host Genome	0.395
SPnINV104B	Host Genome	0.396
SPnINV200	Host Genome	0.396
SPnOXC141	Host Genome	0.398
ST556	Host Genome	0.397
Taiwan19F_14	Host Genome	0.397
Taiwan23F_15	Host Genome	0.396
TCH8431	Host Genome	0.398
Tennessee14_18	Host Genome	0.394
Tennessee23F-4	Host Genome	0.396
TIGR4	Host Genome	0.397
USA2	Host Genome	0.397
USA6	Host Genome	0.397
USA8	Host Genome	0.395
USA9	Host Genome	0.396
USA11	Host Genome	0.393
USA12	Host Genome	0.395
USA13	Host Genome	0.397
USA16	Host Genome	0.398
USA18	Host Genome	0.398
USA20	Host Genome	0.397
USA22	Host Genome	0.395
USA23	Host Genome	0.396
USA24	Host Genome	0.394
USA26	Host Genome	0.394
USA27	Host Genome	0.396
USA28	Host Genome	0.394
USA31	Host Genome	0.395
USA33	Host Genome	0.395
USA34	Host Genome	0.394
USA35	Host Genome	0.394
USA39	Host Genome	0.395
USA42	Host Genome	0.394
USA47	Host Genome	0.394
USA48	Host Genome	0.396

## Sheet: Figure 3c
Figure 3c
Species	Strain	Serotype	Country	Year	aroE	gdh	gki	recP	spi	xpt	ddl	ST (MLST)	Clonal Complex	Percentage of full-length prophage genes	Percentage of satellite prophage genes	Total number of genes	Number of full-length prophage genes	Number of satellite prophage genes
S. pneumoniae	1/2	1	USA	1965	10	31	4	1	6	4	94	615	615	3.09%	0.29%	2038	63	6
S. pneumoniae	1/5	1	Denmark	1943	12	8	13	5	17	4	8	5316	306	0.44%	1.08%	2035	9	22
S. pneumoniae	1/6	1	Denmark	1944	12	8	13	5	17	4	8	5316	306	0.44%	1.13%	2029	9	23
S. pneumoniae	1/7	1	Denmark	1991	17	8	13	5	17	4	28	250	306	1.27%	1.03%	2047	26	21
S. pneumoniae	3/2	3	USA	1973	13	9	15	14	10	16	19	378	378	0.61%	0.36%	1962	12	7
S. pneumoniae	3/3	3	USA	1971	13	9	15	14	311	16	19	7244	378	0.56%	0.41%	1958	11	8
S. pneumoniae	3/4	3	Denmark	1961	13	9	15	14	10	16	19	378	378	0.62%	0.41%	1948	12	8
S. pneumoniae	3/7	3	Denmark	1961	13	84	15	14	10	16	19	1377	378	0.61%	0.41%	1957	12	8
S. pneumoniae	3/8	3	Denmark	1961	13	84	15	14	10	16	19	1377	378	0.61%	0.41%	1953	12	8
S. pneumoniae	4/3	4	Denmark	1962	16	13	4	5	6	10	14	247	247	0.54%	0.35%	2028	11	7
S. pneumoniae	5/3	5	Denmark	1987	16	12	9	1	41	33	33	289	289	0.38%	0.33%	2122	8	7
S. pneumoniae	5/4	5	Singapore	1987	16	12	9	1	295	33	33	7222	289	1.16%	0.56%	2149	25	12
S. pneumoniae	7A/3	7A	USA	1968	5	5	27	1	10	1	70	5994	Singleton	0.72%	1.82%	2089	15	38
S. pneumoniae	7B/3	7B	France	1996	12	19	2	17	6	22	14	230	230	3.82%	0.62%	2095	80	13
S. pneumoniae	7C/2	7C	Denmark	1939	1	8	4	1	9	3	18	7175	15	0.59%	1.41%	2053	12	29
S. pneumoniae	7F/3	7F	Denmark	1962	8	9	2	1	6	1	17	191	191	0.46%	0.36%	1948	9	7
S. pneumoniae	7F/6	7F	Sweden	1996	10	20	14	1	6	274	29	7210	218	0.56%	0.36%	1956	11	7
S. pneumoniae	8/2	8	USA	1952	2	5	1	11	16	3	14	53	53/62	2.90%	0.40%	1998	58	8
S. pneumoniae	8/3	8	Denmark	1962	2	5	1	11	16	3	14	53	53/62	2.85%	0.45%	2002	57	9
S. pneumoniae	9L/3	9L	Denmark	1941	7	334	8	8	6	28	14	7204	292	3.42%	1.71%	2049	70	35
S. pneumoniae	9N/3	9N	Denmark	1938	8	5	7	12	15	16	6	3983	3983	2.94%	0.44%	2038	60	9
S. pneumoniae	9N/5	9N	Denmark	1962	2	13	2	4	6	1	1	71	66	1.10%	0.30%	1994	22	6
S. pneumoniae	12A/2	12A	Denmark	1966	1	2	7	18	17	14	17	5977	3122/5977	3.15%	0.55%	1999	63	11
S. pneumoniae	12A/3	12A	Denmark	1966	1	2	7	18	17	14	17	5977	3122/5977	3.10%	0.55%	2002	62	11
S. pneumoniae	12A/6	12A	Denmark	1966	1	2	7	18	17	14	17	5977	3122/5977	5.15%	0.64%	2041	105	13
S. pneumoniae	12A/7	12A	Denmark	1966	1	2	7	18	17	14	17	5977	3122/5977	5.19%	0.64%	2041	106	13
S. pneumoniae	12A/8	12A	Denmark	1965	1	2	7	18	17	14	17	5977	3122/5977	5.15%	0.64%	2038	105	13
S. pneumoniae	12A/9	12A	Denmark	1966	1	2	7	18	17	14	17	5977	3122/5977	5.15%	0.64%	2041	105	13
S. pneumoniae	12A/10	12A	Denmark	1966	1	2	7	18	17	14	17	5977	3122/5977	5.19%	0.69%	2041	106	14
S. pneumoniae	12A/11	12A	Denmark	1966	1	2	7	18	17	14	17	5977	3122/5977	5.14%	0.64%	2042	105	13
S. pneumoniae	12A/12	12A	Denmark	1966	1	2	7	18	17	14	17	5977	3122/5977	5.15%	0.64%	2041	105	13
S. pneumoniae	12A/13	12A	Denmark	1966	1	2	7	18	17	14	17	5977	3122/5977	5.14%	0.64%	2042	105	13
S. pneumoniae	12A/14	12A	Denmark	1966	1	2	7	18	17	14	17	5977	3122/5977	5.19%	0.59%	2043	106	12
S. pneumoniae	14/6	14	Denmark	1968	2	13	2	8	17	79	288	7183	5401	3.76%	1.51%	2181	82	33
S. pneumoniae	15B/3	15B/C	Denmark	1996	1	1	1	1	9	1	1	2008	395	3.91%	0.34%	2047	80	7
S. pneumoniae	17F/1	17F	USA	1952	2	1	1	1	6	31	14	574	490	3.54%	1.45%	2005	71	29
S. pneumoniae	18B/2	18B	Denmark	1941	7	2	1	1	10	1	6	4706	113	5.68%	0.43%	2114	120	9
S. pneumoniae	18F/2	18F	Denmark	1945	1	5	9	1	6	11	14	4863	171	0.51%	0.36%	1956	10	7
S. pneumoniae	19A/2	19A	Denmark	1939	18	5	9	1	9	1	14	7226	Singleton	0.50%	0.35%	1999	10	7
S. pneumoniae	19A/3	19A	Denmark	1952	18	5	9	1	9	1	14	7226	Singleton	3.28%	0.39%	2072	68	8
S. pneumoniae	19F/2	19F	USA	1952	1	1	1	1	1	1	1	1	395	3.48%	1.29%	2100	73	27
S. pneumoniae	19F/4	19F	Denmark	1962	18	5	4	1	15	1	6	7229	4339	5.08%	0.42%	2125	108	9
S. pneumoniae	19F/7	19F	Denmark	1952	18	5	13	1	27	1	6	7230	Singleton	3.17%	0.38%	2081	66	8
S. pneumoniae	19F/11	19F	Denmark	1972	2	13	2	4	6	1	1	71	66	1.04%	0.31%	1931	20	6
S. pneumoniae	19F/12	19F	Denmark	1995	5	5	7	7	8	5	4	87	87	6.05%	1.50%	2199	133	33
S. pneumoniae	19F/14	19F	Spain	1996	4	4	2	4	4	1	1	81	81	1.91%	0.53%	2096	40	11
S. pneumoniae	20/2	20B	USA	1949	15	8	8	1	15	1	31	7221	235	2.77%	0.83%	2059	57	17
S. pneumoniae	20/4	20B	Denmark	1962	1	2	7	18	17	14	17	5977	3122/5977	3.25%	0.50%	1998	65	10
S. pneumoniae	21/2	21	USA	1952	8	10	9	8	1	10	14	7207	Singleton	0.49%	1.07%	2051	10	22
S. pneumoniae	22A/3	22A	Denmark	1939	2	13	4	1	6	31	14	7181	490	0.50%	0.35%	1993	10	7
S. pneumoniae	23B/2	23B	Denmark	1996	18	13	8	6	3	6	8	1349	338	0.99%	1.03%	2030	20	21
S. pneumoniae	23F/2	23F	Denmark	1940	1	5	69	1	6	1	14	7170	1010	3.07%	0.33%	2121	65	7
S. pneumoniae	23F/3	23F	Denmark	1944	1	5	69	1	6	1	14	7170	1010	0.68%	0.29%	2066	14	6
S. pneumoniae	23F/6	23F	Denmark	1987	4	4	2	4	4	1	1	81	81	4.21%	0.56%	2138	90	12
S. pneumoniae	24F/3	24F	Denmark	1943	2	8	2	1	17	1	1	7179	7179/263	3.66%	1.13%	2131	78	24
S. pneumoniae	25A/2	25A	Netherlands	1986	142	10	4	5	17	33	277	5407	5407	0.42%	0.33%	2129	9	7
S. pneumoniae	25F/2	25F	USA	1951	1	15	87	134	10	1	6	5981	Singleton	3.70%	0.43%	2084	77	9
S. pneumoniae	25F/3	25F	Denmark	1962	5	15	4	1	6	1	6	105	5604	0.50%	0.30%	1984	10	6
S. pneumoniae	33A/3	33A	Denmark	1939	2	5	29	18	42	3	18	1012	53/62	3.22%	0.40%	2020	65	8
S. pneumoniae	33D/3	33D	India	1979	2	8	4	10	17	1	9	2863	3518	3.80%	1.30%	2158	82	28
S. pneumoniae	34/2	34	USA	1959	13	8	1	1	13	1	18	7218	Singleton	0.50%	1.05%	2002	10	21
S. pneumoniae	34/3	34	Malaysia	1968	7	16	19	16	6	19	14	7202	Singleton	7.73%	1.39%	2237	173	31
S. pneumoniae	34/4	34	Denmark	1972	45	15	6	12	9	14	14	7235	1884	5.58%	2.67%	2132	119	57
S. pneumoniae	35B/4	35B	Denmark	1971	8	13	4	8	6	22	34	198	198	0.69%	3.11%	2027	14	63
S. pneumoniae	36/4	36	Denmark	1992	18	5	2	18	6	20	9	7231	Singleton	0.47%	1.24%	1933	9	24
S. pneumoniae	36/5	36	France	1993	7	12	53	4	6	1	18	4031	4031	0.41%	0.26%	1954	8	5
S. pneumoniae	37/3	37	Denmark	1943	29	33	19	1	36	22	31	447	447	0.51%	0.51%	1978	10	10
S. pneumoniae	37/5	37	Denmark	1972	29	33	19	1	36	22	31	447	447	0.46%	0.46%	1975	9	9
S. pneumoniae	37/8	37	Denmark	1973	29	33	19	1	36	22	31	447	447	0.46%	0.51%	1974	9	10
S. pneumoniae	37/9	37	Denmark	1996	29	33	19	1	36	22	31	447	447	0.46%	0.46%	1977	9	9
S. pneumoniae	41A/3	41A	Germany	1972	226	5	1	1	10	28	120	7238	Singleton	5.38%	0.48%	2081	112	10
S. pneumoniae	43/4	43	USA	1954	5	61	95	16	218	443	14	7193	5990/7193	0.65%	2.26%	1990	13	45
S. pneumoniae	45/2	45	Denmark	1950	5	10	7	190	6	19	1	7191	Singleton	0.50%	0.35%	1998	10	7
S. pneumoniae	45/3	45	Denmark	1949	227	8	4	5	306	19	5	7239	Singleton	5.66%	0.52%	2122	120	11
S. pneumoniae	45/4	45	Denmark	1949	5	10	7	190	6	19	1	7191	Singleton	0.45%	0.35%	1984	9	7
S. pneumoniae	48/2	48	Denmark	1962	18	9	1	32	6	1	413	7233	7232	3.06%	0.54%	2057	63	11
S. pneumoniae	48/4	48	Denmark	1958	18	9	4	32	6	1	413	7232	7232	5.27%	0.67%	2086	110	14
S. pneumoniae	48/5	48	Denmark	1957	18	9	4	32	6	1	413	7232	7232	2.72%	0.54%	2057	56	11
S. pneumoniae	48/6	48	Denmark	1957	18	9	4	32	6	1	413	7232	7232	2.92%	1.63%	2088	61	34
S. pneumoniae	ICE11	6B	Iceland	1998	2	13	9	1	6	19	14	490	490	3.50%	1.28%	2026	71	26
S. pneumoniae	ICE22	7F	Iceland	1993	8	9	2	1	6	1	17	191	191	0.48%	0.32%	1891	9	6
S. pneumoniae	ICE23	7F	Iceland	1993	10	20	14	1	6	1	29	218	218	0.57%	0.31%	1919	11	6
S. pneumoniae	ICE46	14	Iceland	2003	7	5	1	8	14	11	14	124	124	5.81%	1.44%	2013	117	29
S. pneumoniae	ICE594	14	Iceland	2005	7	5	1	8	14	11	14	124	124	5.86%	1.85%	1998	117	37
S. pneumoniae	ICE13	14	Iceland	1998	1	5	4	5	5	1	8	9	15	0.68%	0.32%	1906	13	6
S. pneumoniae	ICE50	14	Iceland	2003	1	5	4	5	5	27	8	13	15	5.17%	1.43%	2033	105	29
S. pneumoniae	Ala243	14	USA	1998	1	5	4	5	5	27	8	13	15	3.74%	1.43%	2033	76	29
S. pneumoniae	Ala317	14	USA	2001	1	5	4	5	5	27	8	13	15	0.71%	0.36%	1961	14	7
S. pneumoniae	Ala263	14	USA	2002	7	5	1	8	14	11	14	124	124	3.71%	1.68%	1969	73	33
S. pneumoniae	Ala289	14	USA	2002	7	5	1	8	14	11	14	124	124	3.31%	1.73%	1964	65	34
S. pneumoniae	Ala292	14	USA	1998	7	5	1	8	14	11	14	124	124	6.37%	1.80%	2056	131	37
S. pneumoniae	USA2	18C	USA	1999	7	2	1	1	10	1	21	113	113	3.61%	0.45%	1994	72	9
S. pneumoniae	USA6	14	USA	1999	7	5	1	8	14	11	14	124	124	3.31%	1.71%	1994	66	34
S. pneumoniae	USA8	9N	USA	2001	2	8	2	4	6	492	1	8119	66	1.07%	0.31%	1970	21	6
S. pneumoniae	USA9	14	Brazil	1999	2	8	2	4	6	1	1	66	66	1.01%	0.41%	1973	20	8
S. pneumoniae	USA11	14	Brazil	2007	2	8	2	4	6	1	1	66	66	3.87%	0.53%	2096	81	11
S. pneumoniae	USA12	23F	Poland	2001	2	8	2	4	6	1	1	66	66	6.38%	0.38%	2115	135	8
S. pneumoniae	USA13	19F	Germany	2005	2	8	2	4	6	1	1	66	66	3.97%	0.40%	1989	79	8
S. pneumoniae	USA16	7F	Brazil	2003	8	9	2	1	6	1	17	191	191	0.48%	0.32%	1882	9	6
S. pneumoniae	USA18	12F	USA	1999	10	20	14	1	6	1	29	218	218	0.69%	0.42%	1885	13	8
S. pneumoniae	USA20	7F	South Africa	1999	10	20	14	1	6	1	29	218	218	0.64%	0.38%	1862	12	7
S. pneumoniae	USA22	6C	USA	2005	2	13	9	1	6	19	14	490	490	5.64%	1.21%	2073	117	25
S. pneumoniae	Spain23F-1	23F	Spain	1984	4	4	2	4	4	1	1	81	81	4.15%	0.51%	2167	90	11
S. pneumoniae	Spain6B-2	6Bii (6E)	Spain	1988	5	6	1	2	6	3	4	90	90	8.45%	0.81%	2237	189	18
S. pneumoniae	Spain9V-3	9V	France	1993	7	11	10	1	6	8	1	156	156/162	5.65%	1.48%	2161	122	32
S. pneumoniae	Tennessee23F-4	23F	USA	1991	1	8	6	2	6	4	6	37	439	3.39%	2.13%	2066	70	44
S. pneumoniae	Spain14-5	14	Spain	1990	1	5	4	11	9	3	16	18	15	6.11%	1.73%	2192	134	38
S. pneumoniae	Hungary19A-6	19A	Hungary	1989	7	13	42	6	10	6	56	268	138/176	5.27%	1.40%	2220	117	31
S. pneumoniae	S.Africa6B-8	6B	South Africa	1990	7	22	1	2	5	1	14	185	385	4.87%	1.81%	2096	102	38
S. pneumoniae	England14-9	14	United Kingdom	1994	1	5	4	5	5	1	8	9	15	0.60%	0.35%	2000	12	7
S. pneumoniae	CSR14-10	14	Czech Republic	1987	1	5	4	1	5	3	3	20	15	6.13%	3.13%	2234	137	70
S. pneumoniae	Finland6B-12	6Bii (6E)	Finland	1987	5	6	1	2	6	1	28	238	90	4.05%	1.54%	2146	87	33
S. pneumoniae	S.Africa19A-13	19A	South Africa	1988	1	8	9	5	11	1	12	41	41/1605	3.96%	1.67%	2220	88	37
S. pneumoniae	Taiwan19F-14	19F	Taiwan	1997	15	16	19	15	6	20	26	236	236/271/320	1.42%	2.69%	1967	28	53
S. pneumoniae	Taiwan23F-15	23F	Taiwan	1997	15	29	4	21	30	1	14	242	242	1.94%	0.53%	2062	40	11
S. pneumoniae	Maryland6B-17	6B	USA	1997	7	6	9	2	6	1	67	384	385	3.60%	0.34%	2054	74	7
S. pneumoniae	Tennessee14-18	14	USA	1997	2	8	7	4	6	1	1	67	66	4.27%	0.66%	2129	91	14
S. pneumoniae	Greece6B-22	6Bii (6E)	Greece	1996	5	6	1	2	6	1	14	273	90	5.82%	0.60%	2184	127	13
S. pneumoniae	Denmark12F-34	12F	Canada	1995	10	20	14	1	6	1	29	218	218	0.62%	0.36%	1943	12	7
S. pneumoniae	Netherlands14-35	14	Netherlands	1980	7	5	1	8	14	11	14	124	124	0.75%	1.71%	1994	15	34
S. pneumoniae	Netherlands18C-36	18C	Netherlands	1980	7	2	1	1	10	1	21	113	113	3.44%	0.39%	2065	71	8
S. pneumoniae	Netherlands7F-39	7F	Netherlands	1984	8	9	2	1	6	1	17	191	191	0.46%	0.31%	1946	9	6
S. pneumoniae	CDC0288-04	12F	USA	2004	10	20	14	1	9	1	29	220	218	0.61%	0.41%	1976	12	8
S. pneumoniae	CDC1087-00	7F	USA	1999	8	9	2	1	6	1	17	191	191	0.47%	0.28%	2119	10	6
S. pneumoniae	CDC1873-00	6A	USA	1999	6	11	1	1	15	72	77	376	376	3.32%	1.55%	2260	75	35
S. pneumoniae	CDC3059-06	19A	USA	2005	8	13	14	4	17	4	14	199	199	3.76%	0.27%	2262	85	6
S. pneumoniae	CGSP14	14	Taiwan	2005	1	5	4	5	5	3	8	15	15	1.45%	0.51%	2144	31	11
S. pneumoniae	D39	2	USA	1916	7	5	1	1	10	7	15	595	128/595	0.40%	0.35%	1981	8	7
S. pneumoniae	SA84	14	South Africa	?	13	5	4	5	5	3	8	5174	15	6.30%	0.61%	2144	135	13
S. pneumoniae	MLV-016	11A	?	?	2	5	29	12	16	3	14	62	53/62	0.57%	0.34%	2091	12	7
S. pneumoniae	R6	NT	?	1964	7	5	1	1	10	7	15	595	128/595	0.40%	0.35%	1978	8	7
S. pneumoniae	670	6Bii (6E)	Spain	1988	5	6	1	2	6	3	4	90	90	6.48%	1.73%	2255	146	39
S. pneumoniae	SA27	14	South Africa	?	13	5	4	5	5	3	8	5174	15	6.30%	0.61%	2144	135	13
S. pneumoniae	SPnINV104B	1	United Kingdom	1998	12	5	13	5	17	4	20	227	306	0.43%	1.04%	2114	9	22
S. pneumoniae	SPnINV200	14	United Kingdom	1995	1	5	4	5	5	1	8	9	15	0.59%	0.30%	2023	12	6
S. pneumoniae	SPnOXC141	3	United Kingdom	2001	7	15	2	10	6	1	22	180	180	2.72%	0.45%	2020	55	9
S. pneumoniae	TIGR4	4	Norway	1991	10	5	4	5	13	10	18	205	205	0.47%	1.09%	2109	10	23
S. pneumoniae	P1031	1	Ghana	2002	10	5	4	1	7	19	9	303	217	3.99%	0.58%	2083	83	12
S. pneumoniae	70585	5	Bangladesh	?	16	12	9	1	41	33	33	289	289	2.81%	0.41%	2173	61	9
S. pneumoniae	JJA	14	Brazil	1995	2	8	2	4	6	1	1	66	66	4.09%	0.43%	2078	85	9
S. pneumoniae	USA23	23F	USA	1989	1	8	1	2	6	4	6	33	439	3.42%	2.02%	2076	71	42
S. pneumoniae	USA24	23F	South Africa	1989	4	4	2	4	4	1	1	81	81	1.83%	0.58%	2079	38	12
S. pneumoniae	USA26	23F	USA	1985	4	4	2	4	4	1	1	81	81	4.22%	0.52%	2131	90	11
S. pneumoniae	USA27	23F	USA	1985	1	5	9	2	6	4	14	1906	439	0.60%	1.84%	2007	12	37
S. pneumoniae	USA28	23F	USA	1988	4	4	2	4	4	1	1	81	81	1.93%	0.53%	2075	40	11
S. pneumoniae	USA31	23F	USA	1983	61	53	122	16	6	38	14	7256	Singleton	1.66%	2.56%	2106	35	54
S. pneumoniae	USA33	6Bii (6E)	USA	1981	5	6	1	2	6	1	28	238	90	6.24%	1.46%	2194	137	32
S. pneumoniae	USA34	19A	USA	1985	1	8	9	5	11	1	12	41	41/1605	3.99%	0.70%	2156	86	15
S. pneumoniae	USA35	23F	USA	1989	4	4	2	4	4	1	1	81	81	1.83%	0.58%	2074	38	12
S. pneumoniae	USA39	6Bii (6E)	USA	1990	5	6	1	2	6	3	4	90	90	5.73%	0.74%	2166	124	16
S. pneumoniae	USA42	23F	USA	1984	4	4	2	4	4	1	1	81	81	1.93%	0.58%	2078	40	12
S. pneumoniae	USA47	23F	USA	1985	4	4	2	4	4	1	1	81	81	4.18%	0.61%	2127	89	13
S. pneumoniae	USA48	23F	USA	1991	1	8	6	2	6	4	6	37	439	5.26%	2.18%	2109	111	46
S. pneumoniae	SA1	19A	South Africa	1978	1	8	9	5	11	1	12	41	41/1605	5.38%	0.88%	2158	116	19
S. pneumoniae	SA2	19A	South Africa	1978	1	8	9	5	11	1	12	41	41/1605	5.40%	1.66%	2167	117	36
S. pneumoniae	SA3	19A	South Africa	1978	1	8	9	5	11	1	12	41	41/1605	6.02%	1.64%	2193	132	36
S. pneumoniae	SA4	19A	South Africa	1978	1	8	9	5	11	1	12	41	41/1605	6.02%	1.69%	2193	132	37
S. pneumoniae	SA5	19A	South Africa	1978	1	8	9	5	11	1	12	41	41/1605	4.05%	1.77%	2146	87	38
S. pneumoniae	SA6	19A	South Africa	1978	1	8	9	5	11	1	12	41	41/1605	4.08%	1.74%	2180	89	38
S. pneumoniae	SA7	19A	South Africa	1978	1	8	9	5	11	1	165	1605	41/1605	6.08%	1.65%	2186	133	36
S. pneumoniae	SA8	19A	South Africa	1978	1	8	9	5	11	1	165	1605	41/1605	6.07%	1.69%	2191	133	37
S. pneumoniae	SA9	19A	South Africa	1978	1	8	9	5	11	1	12	41	41/1605	5.34%	0.93%	2154	115	20
S. pneumoniae	SA10	19A	South Africa	1977	2	8	9	5	11	1	13	1656	68/1656	5.40%	0.74%	2166	117	16
S. pneumoniae	SA11	6A	South Africa	1978	6	62	5	30	88	8	6	1094	1094	6.04%	1.04%	2118	128	22
S. pneumoniae	SA12	6A	South Africa	1978	6	62	5	30	88	8	6	1094	1094	6.07%	1.07%	2142	130	23
S. pneumoniae	SA13	6A	South Africa	1978	6	62	5	30	88	8	6	1094	1094	6.03%	1.04%	2124	128	22
S. pneumoniae	SA14	6A	South Africa	1978	6	62	5	30	88	8	6	1094	1094	6.19%	1.04%	2117	131	22
S. pneumoniae	SA15	6A	South Africa	1978	6	62	5	30	88	8	6	1094	1094	0.46%	0.31%	1961	9	6
S. pneumoniae	SA16	6A	South Africa	1978	6	62	5	30	88	8	6	1094	1094	6.26%	1.09%	2108	132	23
S. pneumoniae	SA17	6A	South Africa	1978	6	62	5	30	88	8	6	1094	1094	0.51%	0.30%	1980	10	6
S. pneumoniae	SA18	6A	South Africa	1978	6	62	5	30	88	8	6	1094	1094	0.46%	0.31%	1961	9	6
S. pneumoniae	SA19	6A	South Africa	1978	6	62	5	30	88	8	6	1094	1094	6.09%	1.04%	2118	129	22
S. pneumoniae	SA20	6A	South Africa	1978	6	62	5	30	88	8	6	1094	1094	6.14%	1.04%	2116	130	22
S. pneumoniae	SA21	6A	South Africa	1978	6	62	5	30	88	149	6	1607	1094	5.86%	0.38%	2098	123	8
S. pneumoniae	SA22	14	South Africa	1978	7	5	1	8	14	11	14	124	124	3.27%	1.68%	2020	66	34
S. pneumoniae	SA23	19A	South Africa	1978	7	13	8	6	25	6	8	172	138/176	0.49%	1.03%	2033	10	21
S. pneumoniae	SA24	19A	South Africa	1978	10	11	4	1	6	149	5	1608	1608	8.04%	0.51%	2164	174	11
S. pneumoniae	SA25	19A	South Africa	1978	10	11	4	1	6	149	5	1608	1608	2.67%	0.49%	2057	55	10
S. pneumoniae	SA26	19A	South Africa	1978	10	99	4	1	6	149	5	1610	1608	5.59%	0.43%	2110	118	9
S. pneumoniae	SA28	14	South Africa	1978	13	5	4	5	5	3	8	5174	15	6.27%	0.60%	2153	135	13
S. pneumoniae	SA31	6A	South Africa	1978	6	62	5	30	88	8	6	1094	1094	0.51%	0.30%	1974	10	6
S. pneumoniae	SA32	6A	South Africa	1978	6	62	5	30	88	8	6	1094	1094	6.08%	1.04%	2107	128	22
S. pneumoniae	SA34	29	South Africa	1988	18	5	2	5	27	19	9	5178	5177/5178	0.47%	2.03%	1926	9	39
S. pneumoniae	SA35	29	South Africa	1987	18	5	2	5	27	19	9	5178	5177/5178	0.47%	2.03%	1925	9	39
S. pneumoniae	SA36	29	South Africa	1987	18	5	2	5	27	19	9	5178	5177/5178	0.47%	2.04%	1916	9	39
S. pneumoniae	SA37	19F	South Africa	1987	12	62	9	10	3	20	6	5179	Singleton	1.44%	1.35%	2079	30	28
S. pneumoniae	SA38	6A	South Africa	1987	6	62	5	30	88	8	6	1094	1094	6.22%	1.04%	2124	132	22
S. pneumoniae	SA39	19A	South Africa	1987	1	8	9	5	11	1	12	41	41/1605	4.11%	1.66%	2167	89	36
S. pneumoniae	SA41	6Bii (6E)	South Africa	?	6	62	5	30	88	8	6	1094	1094	1.32%	0.36%	1972	26	7
S. pneumoniae	SA42	19F	South Africa	?	15	16	19	5	6	20	26	763	236/271/320	3.94%	2.88%	2156	85	62
S. pneumoniae	SA43	19A	South Africa	?	1	8	9	5	11	1	12	41	41/1605	5.96%	0.68%	2197	131	15
S. pneumoniae	SA44	6A	South Africa	?	6	62	5	30	88	8	6	1094	1094	6.42%	1.09%	2104	135	23
S. pneumoniae	SA45	6A	South Africa	?	6	62	5	30	88	8	6	1094	1094	6.15%	1.04%	2113	130	22
S. pneumoniae	PN1	6A	PNG	1972	7	13	8	6	6	6	494	7151	138/176	2.91%	1.19%	2025	59	24
S. pneumoniae	PN2	4	PNG	1969	1	13	4	5	6	214	495	7152	Singleton	0.49%	1.32%	2045	10	27
S. pneumoniae	SA47	19A	South Africa	1979	1	8	9	5	11	1	165	1605	41/1605	6.04%	1.65%	2185	132	36
S. pneumoniae	SA48	19A	South Africa	1979	2	8	9	5	11	1	13	1656	68/1656	4.82%	0.84%	2156	104	18
S. pneumoniae	SA49	19A	South Africa	1982	58	13	54	1	241	1	18	7255	7255/10698	0.59%	0.35%	2029	12	7
S. pneumoniae	SA51	6B	South Africa	1989	7	22	1	2	5	1	14	185	385	4.86%	1.81%	2098	102	38
S. pneumoniae	SA52	6B	South Africa	1984	2	62	1	25	6	20	5	2421	2421	2.97%	0.29%	2051	61	6
S. pneumoniae	SA53	11A	South Africa	1983	1	6	29	10	6	79	18	7247	1010	4.35%	1.26%	2137	93	27
S. pneumoniae	SA54	6B	South Africa	1983	2	5	1	2	292	220	27	7084	7084	3.78%	1.45%	2145	81	31
S. pneumoniae	SA55	19A	South Africa	1983	2	13	8	25	25	6	8	75	138/176	0.49%	1.08%	2029	10	22
S. pneumoniae	SA56	6Bii (6E)	South Africa	1984	6	62	5	30	88	8	6	1094	1094	6.18%	1.05%	2103	130	22
S. pneumoniae	SA57	6B	South Africa	1984	7	22	1	2	5	1	14	185	385	5.25%	1.23%	2113	111	26
S. pneumoniae	SA58	19F	South Africa	1986	2	8	111	5	17	1	6	7249	6830/7249	5.43%	1.59%	2137	116	34
S. pneumoniae	SA59	6A	South Africa	1985	6	62	1	30	88	8	6	7251	1094	3.46%	0.40%	1996	69	8
S. pneumoniae	SA60	19A	South Africa	1985	7	13	8	6	25	6	8	172	138/176	0.49%	1.04%	2024	10	21
S. pneumoniae	SA61	19A	South Africa	1985	7	5	8	6	25	6	8	5183	138/176	0.54%	1.07%	2050	11	22
S. pneumoniae	SA62	6Bii (6E)	South Africa	1985	6	62	5	30	88	8	6	1094	1094	6.21%	1.05%	2094	130	22
S. pneumoniae	SA63	14	South Africa	1985	7	5	1	8	14	11	14	124	124	3.26%	1.68%	2025	66	34
S. pneumoniae	SA64	19F	South Africa	1985	54	8	4	5	9	1	18	7254	8026	7.09%	0.51%	2157	153	11
S. pneumoniae	SA66	6B	South Africa	1985	7	22	1	2	5	1	14	185	385	4.78%	1.20%	2092	100	25
S. pneumoniae	SA67	6B	South Africa	1985	2	62	1	2	6	14	5	7250	Singleton	4.89%	0.43%	2105	103	9
S. pneumoniae	SA68	6A	South Africa	1985	228	62	5	30	88	8	6	7257	1094	6.35%	1.04%	2125	135	22
S. pneumoniae	SA69	19A	South Africa	1985	1	8	9	5	11	149	6	7248	Singleton	5.31%	0.75%	2146	114	16
S. pneumoniae	SA70	19A	South Africa	1985	7	5	8	6	25	6	8	5183	138/176	0.54%	1.12%	2050	11	23
S. pneumoniae	SA71	23F	South Africa	1989	4	4	2	4	4	8	1	6215	81	4.21%	0.57%	2116	89	12
S. pneumoniae	SA72	6A	South Africa	1988	6	62	5	30	88	8	6	1094	1094	7.13%	1.02%	2159	154	22
S. pneumoniae	SA73	19A	South Africa	1988	1	8	9	5	11	1	12	41	41/1605	3.41%	1.44%	2082	71	30
S. pneumoniae	SA74	23F	South Africa	1988	4	4	2	4	4	8	1	6215	81	4.21%	0.57%	2114	89	12
S. pneumoniae	SA75	23F	South Africa	1987	4	4	2	4	4	8	1	6215	81	6.08%	0.60%	2156	131	13
S. pneumoniae	SA76	14	South Africa	1988	1	5	4	30	27	20	364	9682	7246/9682	5.52%	1.15%	2176	120	25
S. pneumoniae	SA77	23F	South Africa	1987	4	4	2	4	4	8	1	6215	81	1.94%	0.58%	2063	40	12
S. pneumoniae	SA78	14	South Africa	1989	11	5	4	8	14	11	499	7253	Singleton	0.76%	1.72%	1979	15	34
S. pneumoniae	SA79	19A	South Africa	1989	7	13	8	6	25	6	8	172	138/176	7.40%	1.06%	2161	160	23
S. pneumoniae	SA80	23F	South Africa	1989	4	4	2	4	4	1	1	81	81	4.10%	0.61%	2121	87	13
S. pneumoniae	SA81	23F	South Africa	1989	4	4	2	4	4	8	1	6215	81	4.07%	0.62%	2112	86	13
S. pneumoniae	SA82	14	South Africa	1989	7	5	4	8	14	11	611	9683	124	5.48%	1.92%	2080	114	40
S. pneumoniae	SA83	6B	South Africa	1989	2	5	1	11	16	3	14	53	53/62	0.47%	0.36%	1933	9	7
S. pneumoniae	TCH8431	19A	?	?	4	16	19	15	6	20	1	320	236/271/320	1.46%	2.73%	2051	30	56
S. pneumoniae	BS397	NT	USA	2000	1	5	4	5	5	27	8	13	15	3.22%	0.34%	2050	66	7
S. pneumoniae	BS455	NT	USA	1999	1	5	4	5	5	3	101	2011	15	5.78%	0.49%	2059	119	10
S. pneumoniae	BS457	NT	USA	2000	1	5	4	5	5	27	8	13	15	3.32%	0.40%	1987	66	8
S. pneumoniae	BS458	14	USA	2000	1	5	4	5	5	27	8	13	15	3.31%	0.40%	1997	66	8
S. pneumoniae	CCRI1974	14	Canada	?	7	5	1	8	14	11	14	124	124	0.67%	1.64%	1947	13	32
S. pneumoniae	SP11-BS70	11A	USA	?	2	5	29	12	16	3	14	62	53/62	3.01%	0.44%	2057	62	9
S. pneumoniae	SP14-BS292	14	USA	1999	1	5	4	5	5	27	8	13	15	3.18%	0.34%	2078	66	7
S. pneumoniae	SP14-BS69	14	USA	?	7	5	1	8	14	11	14	124	124	5.96%	1.66%	2466	147	41
S. pneumoniae	SP18-BS74	6Bii (6E)	USA	?	7	6	1	2	6	15	436	6214	146	2.69%	0.38%	2122	57	8
S. pneumoniae	SP19-BS75	19F	USA	?	1	5	1	1	1	1	8	485	395	3.00%	0.46%	2167	65	10
S. pneumoniae	SP23-BS72	23F	USA	?	1	8	6	2	6	4	6	37	439	3.49%	2.20%	2094	73	46
S. pneumoniae	SP3-BS71	3	USA	?	7	15	2	10	6	1	22	180	180	2.55%	0.48%	2077	53	10
S. pneumoniae	SP6-BS73	6A	USA	?	5	7	4	10	10	1	27	460	460	3.41%	1.18%	2199	75	26
S. pneumoniae	SP9-BS68	9V	USA	?	7	11	10	1	6	76	14	1269	156/162	3.10%	1.48%	2098	65	31
S. pneumoniae	Sp03-4156	3	Netherlands	2003	7	15	2	10	6	1	22	180	180	2.91%	0.40%	1996	58	8
S. pneumoniae	Sp03-4183	3	Netherlands	2003	7	15	2	10	6	1	22	180	180	2.76%	0.44%	2026	56	9
S. pneumoniae	Sp99_4038	3	United Kingdom	1999	7	15	2	10	6	1	22	180	180	2.79%	0.45%	2011	56	9
S. pneumoniae	Sp99_4039	3	United Kingdom	1999	7	15	2	10	6	1	22	180	180	2.73%	0.40%	2012	55	8
S. pneumoniae	Sp03_2672	1	United Kingdom	?	12	8	13	5	16	4	20	306	306	0.42%	1.03%	2127	9	22
S. pneumoniae	Sp03-3038	1	United Kingdom	?	12	8	13	5	16	4	20	306	306	0.42%	1.03%	2142	9	22
S. pneumoniae	AP200	11A	Italy	2003	2	5	29	12	16	3	14	62	53/62	2.48%	0.48%	2101	52	10
S. pneumoniae	G54	19F	Italy	?	?	5	36	12	17	21	14	?	63	1.12%	0.59%	2046	23	12
S. pneumoniae	Canada MDR_19A	19A	Canada	2007	4	16	19	15	6	20	1	320	236/271/320	1.54%	2.46%	1955	30	48
S. pneumoniae	Canada MDR_19F	19F	Canada	2001	4	16	19	15	6	20	1	320	236/271/320	1.47%	2.25%	1908	28	43
S. pneumoniae	GA04375	19F	USA	1995	15	16	19	15	6	20	26	236	236/271/320	0.54%	1.09%	2028	11	22
S. pneumoniae	GA07228	3	USA	1997	7	15	2	10	6	1	22	180	180	2.72%	0.40%	2022	55	8
S. pneumoniae	GA07643	4	USA	1998	16	13	4	4	6	113	18	695	247	0.57%	1.09%	2106	12	23
S. pneumoniae	GA08780	9V	USA	1997	7	11	10	1	6	8	1	156	156/162	3.27%	1.42%	2112	69	30
S. pneumoniae	GA11184	19F	USA	1999	8	13	1	4	6	4	14	649	199	1.00%	0.29%	2098	21	6
S. pneumoniae	GA11304	6Bii (6E)	USA	1999	5	6	1	2	6	3	4	90	90	1.14%	0.64%	2185	25	14
S. pneumoniae	GA11426	19A	USA	1999	8	13	14	4	17	4	207	1936	199	5.90%	0.46%	2186	129	10
S. pneumoniae	GA11663	19F	USA	1999	4	4	2	4	4	1	1	81	81	1.84%	0.55%	2172	40	12
S. pneumoniae	GA13338	14	USA	1999	1	5	4	5	5	27	8	13	15	1.17%	0.28%	2130	25	6
S. pneumoniae	GA13455	19F	USA	1999	15	5	19	15	6	20	26	651	236/271/320	1.40%	1.11%	2078	29	23
S. pneumoniae	GA13494	14	USA	1999	41	5	1	8	14	11	14	656	124	4.60%	1.76%	2327	107	41
S. pneumoniae	GA13637	18C	USA	1999	7	46	1	1	10	4	21	3060	113	3.40%	0.38%	2121	72	8
S. pneumoniae	GA13856	33F	USA	1999	5	35	40	12	9	39	18	636	100	0.65%	0.40%	1990	13	8
S. pneumoniae	GA14798	19F	USA	2000	4	16	19	15	6	20	189	3039	236/271/320	1.40%	1.16%	2075	29	24
S. pneumoniae	GA16121	19F	USA	2000	15	5	19	15	6	20	4	1461	236/271/320	3.96%	1.15%	2174	86	25
S. pneumoniae	GA16242	6Bii (6E)	USA	2001	7	6	1	17	6	1	104	1536	1536	1.75%	0.34%	2063	36	7
S. pneumoniae	GA16531	6Bii (6E)	USA	2001	7	6	1	2	6	15	14	146	146	2.23%	0.36%	2202	49	8
S. pneumoniae	GA16833	19F	USA	2002	?	16	19	15	?	20	104	?	236/271/320	1.15%	1.06%	2262	26	24
S. pneumoniae	GA17227	23F	USA	2000	15	29	4	21	30	1	14	242	242	1.94%	0.50%	2216	43	11
S. pneumoniae	GA17371	19F	USA	2000	15	5	19	15	6	20	1	8014	236/271/320	1.25%	1.11%	2157	27	24
S. pneumoniae	GA17328	6A	USA	2000	6	11	1	1	15	72	77	376	376	3.48%	1.07%	2240	78	24
S. pneumoniae	GA17570	9V	USA	2001	7	11	10	1	6	8	1	156	156/162	3.28%	1.36%	2133	70	29
S. pneumoniae	GA17971	6A	USA	2001	2	5	90	61	17	130	6	1175	Singleton	1.79%	0.32%	2183	39	7
S. pneumoniae	GA18523	19A	USA	2001	4	16	19	68	6	20	26	2476	236/271/320	1.33%	1.14%	2099	28	24
S. pneumoniae	GA19077	6A	USA	2002	6	11	1	67	15	72	152	1296	376	1.20%	0.37%	2172	26	8
S. pneumoniae	GA19451	19F	USA	2003	4	16	19	15	6	20	26	271	236/271/320	1.39%	1.15%	2080	29	24
S. pneumoniae	GA19690	3	USA	2004	7	15	2	10	6	1	22	180	180	0.35%	0.35%	1991	7	7
S. pneumoniae	GA41277	19A	USA	2004	8	13	14	4	17	4	14	199	199	5.36%	0.36%	2238	120	8
S. pneumoniae	GA41301	23F	USA	2004	15	29	4	21	30	1	14	242	242	2.01%	0.51%	2144	43	11
S. pneumoniae	GA41317	33F	USA	2004	5	12	29	16	9	39	1	2705	100	3.12%	0.38%	2086	65	8
S. pneumoniae	GA41410	19A	USA	2004	6	11	1	67	?	?	14	?	376	3.22%	1.26%	2391	77	30
S. pneumoniae	GA41437	6A	USA	2004	6	11	1	1	15	72	77	376	376	3.50%	0.41%	2203	77	9
S. pneumoniae	GA41538	6Bii (6E)	USA	2004	7	6	9	2	6	1	67	384	385	3.62%	0.36%	2208	80	8
S. pneumoniae	GA41565	19A	USA	2004	4	4	2	4	4	1	1	81	81	1.74%	0.55%	2184	38	12
S. pneumoniae	GA41688	14	USA	2004	1	5	4	5	5	27	8	13	15	0.62%	0.29%	2094	13	6
S. pneumoniae	GA43265	19A	USA	2005	8	13	14	4	17	4	244	2584	199	1.92%	0.34%	2086	40	7
S. pneumoniae	GA43380	19A	USA	2005	2	13	4	11	?	16	1	?	Singleton	1.06%	0.29%	2071	22	6
S. pneumoniae	GA44194	19A	USA	2005	2	5	36	12	15	21	14	2543	63	1.19%	0.57%	2102	25	12
S. pneumoniae	GA44288	19A	USA	2005	4	16	19	15	6	20	1	320	236/271/320	1.36%	1.51%	2057	28	31
S. pneumoniae	GA44378	23F	USA	2005	4	4	2	4	4	1	1	81	81	1.91%	0.56%	2149	41	12
S. pneumoniae	GA44452	19A	USA	2005	4	11	1	67	15	72	26	2541	Singleton	1.35%	0.33%	2150	29	7
S. pneumoniae	GA44500	19A	USA	2005	8	13	14	4	4	4	14	2269	199	5.58%	0.31%	2260	126	7
S. pneumoniae	GA44511	19A	USA	2005	7	11	10	1	6	198	1	4464	156/162	3.24%	1.41%	2129	69	30
S. pneumoniae	GA47033	6C	USA	2005	1	13	9	12	94	4	20	4150	1379	0.67%	2.40%	2084	14	50
S. pneumoniae	GA47281	19F	USA	2006	4	16	19	15	6	20	189	3039	236/271/320	1.41%	1.21%	2062	29	25
S. pneumoniae	GA47283	7F	USA	2006	8	9	2	1	6	1	17	191	191	0.42%	0.28%	2122	9	6
S. pneumoniae	GA47360	19A	USA	2006	16	13	4	4	6	113	18	695	247	0.52%	1.09%	2111	11	23
S. pneumoniae	GA47368	19A	USA	2006	6	11	1	67	15	72	14	1339	376	2.17%	0.36%	2211	48	8
S. pneumoniae	GA47373	19F	USA	2006	18	2	22	16	9	23	14	654	654	3.19%	0.47%	2131	68	10
S. pneumoniae	GA47388	19A	USA	2006	7	11	10	1	6	8	316	4026	156/162	3.26%	1.42%	2119	69	30
S. pneumoniae	GA47502	19A	USA	2006	61	60	67	5	6	12	14	1374	1374	6.01%	2.49%	2331	140	58
S. pneumoniae	GA47688	19A	USA	2006	4	16	19	15	6	20	1	320	236/271/320	1.42%	1.52%	2046	29	31
S. pneumoniae	GA47751	19A	USA	2006	6	11	1	67	15	72	8	2268	376	3.40%	0.41%	2177	74	9
S. pneumoniae	GA47778	19A	USA	2006	4	16	19	15	6	20	1	320	236/271/320	1.33%	1.23%	2114	28	26
S. pneumoniae	GA47976	19F	USA	2006	1	10	4	1	9	3	8	43	15	0.58%	0.29%	2070	12	6
S. pneumoniae	GA49138	19F	USA	2006	15	5	19	15	6	20	26	651	236/271/320	1.43%	1.10%	2094	30	23
S. pneumoniae	GA49447	19A	USA	2006	6	11	1	67	5	293	260	4176	Singleton	3.28%	0.41%	2195	72	9
S. pneumoniae	GA52306	6C	USA	2007	5	13	9	12	94	28	20	3676	1379	0.67%	2.38%	2101	14	50
S. pneumoniae	GA54644	19A	USA	2008	7	11	10	1	6	8	1	156	156/162	3.22%	1.40%	2142	69	30
S. pneumoniae	GA47439	7F	USA	2006	10	20	8	10	6	1	29	1176	218	0.56%	0.31%	1969	11	6
S. pneumoniae	GA47901	1	USA	2006	13	8	13	5	17	4	8	304	306	0.43%	1.01%	2082	9	21
S. pneumoniae	6735-05	19A	USA	2005	8	13	14	4	17	4	1	2344	199	1.06%	0.29%	2084	22	6
S. pneumoniae	6901-05	19A	USA	2005	8	13	152	4	17	4	14	2381	199	1.07%	0.29%	2050	22	6
S. pneumoniae	4027-06	19A	USA	2005	8	13	14	4	17	4	1	2344	199	1.01%	0.29%	2086	21	6
S. pneumoniae	6963-05	19A	USA	2005	8	13	14	4	17	4	232	2392	199	1.02%	0.34%	2052	21	7
S. pneumoniae	5787-06	19A	USA	2005	8	13	14	4	17	77	97	2542	199	1.07%	0.34%	2053	22	7
S. pneumoniae	5185-06	19A	USA	2005	4	144	19	15	6	20	1	2393	236/271/320	1.40%	1.98%	2072	29	41
S. pneumoniae	7286-06	19A	USA	2005	4	16	19	67	6	202	1	2514	236/271/320	1.42%	1.18%	2039	29	24
S. pneumoniae	3063-00	19F	USA	1999	15	16	19	15	6	86	26	652	236/271/320	0.64%	1.08%	2044	13	22
S. pneumoniae	EU-NP01	19A	USA	?	16	13	4	4	6	113	18	695	247	4.88%	1.12%	2232	109	25
S. pneumoniae	NP112	6Bii (6E)	USA	?	7	6	1	17	6	1	104	1536	1536	0.44%	0.29%	2038	9	6
S. pneumoniae	NP070	23F	USA	?	1	8	6	2	6	4	6	37	439	3.34%	2.11%	2129	71	45
S. pneumoniae	NP170	23F	USA	?	4	4	2	4	4	1	1	81	81	1.91%	0.56%	2144	41	12
S. pneumoniae	NP127	6A	USA	?	6	11	1	1	15	72	77	376	376	3.36%	1.06%	2172	73	23
S. pneumoniae	Sp07-2838	3	Bolivia	2007	?	15	2	10	6	1	22	?	180	3.71%	0.35%	2020	75	7
S. pneumoniae	Sp02-1198	3	United Kingdom	2002	7	15	2	10	6	1	22	180	180	2.78%	0.45%	2014	56	9
S. pneumoniae	A45	3	United Kingdom	?	10	9	4	12	287	426	470	6934	Singleton	6.17%	1.65%	2188	135	36
S. pneumoniae	P1041	1	Ghana	2002	10	5	4	1	7	19	9	303	217	4.05%	0.53%	2073	84	11
S. pneumoniae	NCTC7465	1	USA	1948	10	31	4	1	6	4	94	615	615	2.93%	0.29%	2049	60	6
S. pneumoniae	Sp06-1370	1	United Kingdom	?	12	8	13	5	16	4	20	306	306	0.42%	1.04%	2121	9	22
S. pneumoniae	GA17545	6Bii (6E)	USA	2000	7	388	1	17	6	1	104	9057	1536	0.48%	0.29%	2066	10	6
S. pneumoniae	PT8114	6C	USA	2006	10	13	1	43	98	1	20	1390	1390	0.63%	2.22%	1892	12	42
S. pneumoniae	07AR0125	6C	USA	2006	1	13	9	12	94	28	20	1292	1379	0.73%	2.34%	1921	14	45
S. pneumoniae	BR1064	6C	USA	2006	1	5	7	12	17	158	14	1692	395	0.47%	1.30%	1930	9	25
S. pneumoniae	ND6012	6C	USA	2006	1	5	7	12	17	158	14	1692	395	0.47%	1.40%	1930	9	27
S. pneumoniae	SB33	23F	Vietnam	1997	4	4	2	4	4	1	1	81	81	2.05%	0.47%	1901	39	9
S. pneumoniae	HK P1	23F	China	2000	4	4	2	4	4	1	1	81	81	1.98%	0.56%	1970	39	11
S. pneumoniae	SI M1	23F	Singapore	2000	4	4	2	4	4	1	1	81	81	1.96%	0.50%	1991	39	10
S. pneumoniae	Kor 136	23F	Korea	1998	4	4	2	4	4	1	1	81	81	2.01%	0.62%	1938	39	12
S. pneumoniae	412	23F	Croatia	2001	4	4	2	4	4	1	1	81	81	7.40%	0.44%	1839	136	8
S. pneumoniae	1788	19A	USA	2005	4	4	2	5	4	1	1	2346	81	2.09%	0.55%	1816	38	10
S. pneumoniae	2231	23F	USA	1998	4	4	2	4	4	1	1	81	81	1.94%	0.45%	2009	39	9
S. pneumoniae	2682	19A	USA	2006	4	4	293	5	4	1	1	6220	81	1.89%	0.50%	2012	38	10
S. pneumoniae	BS1	23F	Turkey	2005	4	4	2	4	4	1	1	81	81	1.96%	0.48%	1889	37	9
S. pneumoniae	G104	23F	Turkey	2005	4	4	2	175	4	1	1	6219	81	4.58%	0.61%	1967	90	12
S. pneumoniae	S-030	6Bii (6E)	China	2006	4	4	2	4	6	1	1	83	81	2.03%	0.57%	1922	39	11
S. pneumoniae	SA4(Croucher)	23F	South Africa	2001	4	4	2	4	4	1	437	6216	81	4.21%	0.53%	2090	88	11
S. pneumoniae	SA7(Croucher)	23F	South Africa	2002	4	4	2	4	4	1	437	6216	81	4.46%	0.59%	2019	90	12
S. pneumoniae	SA17(Croucher)	23F	South Africa	2003	4	4	2	4	4	1	437	6216	81	4.86%	0.72%	1956	95	14
S. pneumoniae	SA27(Croucher)	23F	South Africa	2003	4	4	2	4	4	1	437	6216	81	4.14%	0.49%	2054	85	10
S. pneumoniae	SA61(Croucher)	23F	South Africa	2005	4	4	2	15	4	1	1	2395	81	6.33%	1.49%	2085	132	31
S. pneumoniae	SA78(Croucher)	23F	South Africa	2006	4	4	2	174	4	1	1	6218	81	7.28%	0.66%	1978	144	13
S. pneumoniae	SA142(Croucher)	23F	South Africa	1990	4	4	2	4	4	1	1	81	81	4.43%	0.55%	2008	89	11
S. pneumoniae	SA151(Croucher)	23F	South Africa	1989	4	4	2	4	4	8	1	6215	81	4.26%	0.54%	2043	87	11
S. pneumoniae	2859	23F	Germany	1992	4	4	2	4	4	1	1	81	81	2.05%	0.54%	1855	38	10
S. pneumoniae	8454	23F	Portugal	2002	4	4	2	4	4	1	1	81	81	2.40%	0.55%	2004	48	11
S. pneumoniae	23782	23F	Russia	2003	4	4	2	4	4	1	1	81	81	4.29%	0.54%	2026	87	11
S. pneumoniae	23809	23F	Russia	2005	4	4	2	4	4	1	1	81	81	1.94%	0.61%	1964	38	12
S. pneumoniae	BM4200	23F	France	1978	1	5	29	10	6	79	18	1010	1010	1.53%	1.23%	1957	30	24
S. pneumoniae	cdc01	4	USA	1999	16	13	4	4	6	113	18	695	247	0.67%	1.14%	1933	13	22
S. pneumoniae	SA5(Croucher)	23F	South Africa	2001	4	4	2	4	4	398	437	6217	81	2.05%	0.59%	1853	38	11
S. pneumoniae	cdc02	19A	USA	1999	8	13	14	4	17	4	14	199	199	8.26%	0.49%	2033	168	10
S. pneumoniae	cdc13	19A	USA	2003	16	13	4	4	6	113	18	695	247	3.59%	1.21%	1978	71	24
S. pneumoniae	14/5	14	Denmark	1967	1	5	4	5	5	3	8	15	15	1.41%	0.34%	2051	29	7
S. pneumoniae	1/4	1	Denmark	1943	12	8	13	5	17	4	8	5316	306	0.44%	1.13%	2035	9	23
S. pneumoniae	2/2	2	USA	1956	2	1	1	1	6	31	14	574	490	3.38%	0.40%	2013	68	8
S. pneumoniae	2/3	2	Denmark	1943	2	13	4	1	6	6	145	3744	490	3.12%	0.35%	1986	62	7
S. pneumoniae	3/6	3	Denmark	1962	10	336	28	11	17	111	17	7211	1024	0.74%	2.21%	2033	15	45
S. pneumoniae	4/4	4	Denmark	1962	16	13	4	5	309	10	14	7223	247	0.49%	1.16%	2061	10	24
S. pneumoniae	5/1	5	USA	1976	1	103	14	8	6	105	29	4840	4840	0.60%	0.55%	2003	12	11
S. pneumoniae	6A/2	6A	USA	1952	5	7	4	5	10	1	27	7188	460	5.82%	1.24%	2183	127	27
S. pneumoniae	6B/3	6B	Denmark	1939	7	8	9	1	17	3	20	7199	7199/11352	7.52%	1.79%	2235	168	40
S. pneumoniae	7A/2	7A	Denmark	1937	8	9	2	1	6	1	17	191	191	0.51%	0.26%	1956	10	5
S. pneumoniae	7B/2	7B	USA	1952	2	13	2	4	17	1	1	7180	66	5.39%	0.43%	2117	114	9
S. pneumoniae	7C/3	7C	USA	1971	1	8	4	1	9	3	8	7171	15	5.37%	1.52%	2178	117	33
S. pneumoniae	7F/2	7F	USA	1952	10	20	14	1	6	274	29	7210	218	0.56%	0.36%	1957	11	7
S. pneumoniae	7F/4	7F	United Kingdom	1986	8	335	2	1	6	1	17	7208	191	0.46%	0.31%	1953	9	6
S. pneumoniae	7F/5	7F	Denmark	1962	8	9	2	1	6	1	17	191	191	0.46%	0.31%	1949	9	6
S. pneumoniae	8/4	8	Denmark	1962	7	157	15	11	93	1	70	7203	1480	0.67%	1.28%	1956	13	25
S. pneumoniae	9A/1	9A	USA	1962	7	11	10	1	6	1	14	312	156/162	7.56%	1.47%	2183	165	32
S. pneumoniae	9L/2	9L	USA	1952	7	16	1	8	14	11	14	5979	124	0.78%	1.65%	2059	16	34
S. pneumoniae	9L/4	9L	Denmark	1968	7	16	8	8	6	49	14	7240	2174	0.87%	2.52%	2064	18	52
S. pneumoniae	9N/2	9N	USA	1952	8	5	7	12	6	16	6	7205	3983	3.12%	0.50%	2019	63	10
S. pneumoniae	9N/4	9N	Denmark	1962	2	13	2	4	6	1	1	71	66	3.53%	0.44%	2041	72	9
S. pneumoniae	9N/6	9N	Denmark	1960	2	13	2	4	6	1	1	71	66	6.56%	0.43%	2120	139	9
S. pneumoniae	9V/4	9V	Denmark	1968	7	2	40	1	10	1	45	123	113	5.78%	1.26%	2144	124	27
S. pneumoniae	9V/5	9V	Denmark	1991	7	11	10	1	6	8	14	162	156/162	5.01%	1.48%	2097	105	31
S. pneumoniae	9V/6	9V	Denmark	1994	7	11	10	1	6	8	14	162	156/162	1.82%	1.77%	2029	37	36
S. pneumoniae	10A/1	10A	Denmark	1938	5	7	4	2	10	1	27	97	460	2.80%	0.44%	2033	57	9
S. pneumoniae	10B/2	10B	Denmark	1982	1	5	9	16	6	4	197	5505	Singleton	3.56%	3.32%	2106	75	70
S. pneumoniae	10C/2	10C	Norway	1983	7	5	4	1	6	28	18	2862	Singleton	1.38%	0.59%	2029	28	12
S. pneumoniae	10F/2	10F	USA	1956	2	53	2	1	6	19	14	7186	490	3.71%	1.53%	2024	75	31
S. pneumoniae	11A/2	11A	Denmark	1939	13	5	53	1	15	445	14	7214	Singleton	2.99%	0.34%	2074	62	7
S. pneumoniae	11B/2	11B	Denmark	1940	1	5	53	1	17	17	45	7165	Singleton	0.41%	0.36%	1948	8	7
S. pneumoniae	11C/1	11C	USA	1957	7	16	1	16	14	11	14	7201	124	0.73%	1.71%	2043	15	35
S. pneumoniae	11D/1	11D	Denmark	1986	2	5	29	12	16	3	14	62	53/62	0.62%	0.36%	1952	12	7
S. pneumoniae	11F/2	11F	Denmark	1952	12	281	4	1	15	1	1	7212	5995/7212	4.22%	1.09%	2110	89	23
S. pneumoniae	12A/5	12A	Denmark	1966	1	2	7	18	17	14	17	5977	3122/5977	3.14%	0.55%	2004	63	11
S. pneumoniae	12B/1	12B	Gambia	1981	2	153	111	1	15	20	15	7187	3745	3.43%	0.78%	2186	75	17
S. pneumoniae	12F/2	12F	USA	1962	7	2	4	10	197	444	15	7194	Singleton	0.57%	0.29%	2093	12	6
S. pneumoniae	12F/3	12F	Denmark	1961	18	5	4	1	310	1	6	7228	4339	5.51%	0.47%	2122	117	10
S. pneumoniae	12F/4	12F	USA	1968	7	2	4	10	197	444	15	7194	Singleton	0.53%	0.24%	2095	11	5
S. pneumoniae	12F/5	12F	Denmark	1988	10	20	14	1	6	1	29	218	218	0.66%	0.36%	1964	13	7
S. pneumoniae	12F/6	12F	Denmark	1996	10	20	14	1	6	1	29	218	218	3.73%	0.55%	2010	75	11
S. pneumoniae	13/2	13	USA	1952	1	8	1	15	31	441	8	7173	Singleton	0.40%	0.30%	2009	8	6
S. pneumoniae	14/2	14	USA	1952	7	5	1	8	14	11	14	124	124	0.65%	1.69%	2013	13	34
S. pneumoniae	14/3	14	Denmark	1939	8	8	4	15	17	12	31	875	1106	0.74%	2.72%	2024	15	55
S. pneumoniae	14/4	14	Denmark	1961	7	5	1	8	14	1	14	134	124	0.73%	1.70%	2059	15	35
S. pneumoniae	14/7	14	Denmark	1992	7	5	1	8	14	11	14	124	124	5.99%	1.71%	2102	126	36
S. pneumoniae	14/8	14	Denmark	1976	8	8	4	15	39	12	498	7206	343	5.74%	2.69%	2194	126	59
S. pneumoniae	14/9	14	Denmark	1982	7	5	1	8	14	11	14	124	124	3.24%	1.69%	2070	67	35
S. pneumoniae	15A/2	15A	Denmark	1939	1	5	12	5	9	15	5	7166	15	0.60%	1.85%	2002	12	37
S. pneumoniae	15B/2	15B/C	Denmark	1939	1	1	1	1	1	1	1	1	395	1.25%	2.16%	2084	26	45
S. pneumoniae	15C/2	15B/C	Denmark	1962	1	8	1	1	1	1	1	7172	395	0.82%	2.17%	2073	17	45
S. pneumoniae	15F/3	15F	Denmark	1963	2	5	4	66	10	1	11	7177	1232	1.79%	1.45%	2067	37	30
S. pneumoniae	16A/1	16A	USA	1985	5	300	1	16	17	79	14	6543	Singleton	5.75%	0.44%	2071	119	9
S. pneumoniae	16F/2	16F	USA	1952	1	5	4	4	6	58	14	7167	995	2.93%	0.76%	2120	62	16
S. pneumoniae	17A/2	17A	Germany	1971	18	12	2	16	6	19	245	2599	2599	0.42%	0.32%	1897	8	6
S. pneumoniae	17F/2	17F	Denmark	1939	7	2	40	1	10	1	45	123	113	2.90%	0.39%	2072	60	8
S. pneumoniae	17F/3	17F	Denmark	1962	7	5	1	1	6	31	14	392	392	3.09%	1.06%	2071	64	22
S. pneumoniae	17F/4	17F	Denmark	1962	7	5	1	1	6	31	14	392	392	3.14%	1.01%	2072	65	21
S. pneumoniae	18A/2	18A	Denmark	1952	25	31	4	16	32	28	44	241	241	0.50%	1.21%	1984	10	24
S. pneumoniae	18C/1	18C	Denmark	1940	7	2	1	1	10	1	6	4706	113	5.79%	0.47%	2125	123	10
S. pneumoniae	18C/2	18C	Denmark	1939	7	2	1	1	10	1	6	4706	113	5.86%	0.47%	2117	124	10
S. pneumoniae	18C/3	18C	Denmark	1968	7	2	1	2	10	1	6	7195	113	4.07%	0.48%	2065	84	10
S. pneumoniae	18F/1	18F	USA	1961	2	13	1	1	6	31	14	7182	490	0.50%	0.35%	1993	10	7
S. pneumoniae	19A/5	19A	Denmark	1968	18	5	9	1	9	1	14	7226	Singleton	3.33%	0.39%	2071	69	8
S. pneumoniae	19B/2	19B	Germany	1971	8	13	14	4	17	4	14	199	199	1.10%	0.30%	2000	22	6
S. pneumoniae	19C/2	19C	Denmark	1939	2	13	2	12	17	1	14	3785	Singleton	1.15%	0.35%	1996	23	7
S. pneumoniae	19F/3	19F	Denmark	1961	1	5	1	5	1	1	8	425	395	7.44%	0.50%	2204	164	11
S. pneumoniae	19F/5	19F	Denmark	1962	18	5	4	1	15	1	6	7229	4339	4.99%	0.42%	2126	106	9
S. pneumoniae	19F/8	19F	Denmark	1952	18	5	4	1	15	1	6	7229	4339	5.33%	0.37%	2140	114	8
S. pneumoniae	19F/10	19F	Denmark	1963	18	5	13	1	27	1	6	7230	Singleton	3.22%	0.39%	2078	67	8
S. pneumoniae	20/3	20B	Denmark	1937	15	8	8	18	15	1	31	235	235	2.87%	0.83%	2058	59	17
S. pneumoniae	21/3	21	Denmark	1962	8	10	2	16	1	26	1	193	193	0.49%	1.07%	2053	10	22
S. pneumoniae	22A/2	22A	Denmark	1939	2	13	4	1	6	31	14	7181	490	0.50%	0.35%	1994	10	7
S. pneumoniae	22F/2	22F	Denmark	1940	13	161	34	1	6	1	6	7219	Singleton	3.44%	0.38%	2093	72	8
S. pneumoniae	23A/2	23A	Denmark	1945	1	8	9	2	6	4	6	439	439	0.64%	2.13%	2018	13	43
S. pneumoniae	23B/1	23B	Denmark	1941	1	5	4	4	15	1	8	7168	Singleton	0.39%	0.34%	2035	8	7
S. pneumoniae	23F/4	23F	Australia	1967	2	22	2	4	308	1	1	7184	Singleton	1.10%	0.30%	1993	22	6
S. pneumoniae	23F/5	23F	Germany	1979	1	8	9	2	6	4	6	439	439	2.87%	2.19%	2053	59	45
S. pneumoniae	23F/10	23F	Denmark	1996	16	8	9	1	6	4	72	515	439	2.70%	0.34%	2071	56	7
S. pneumoniae	24A/2	24A	Denmark	1940	2	9	9	1	6	17	9	5980	Singleton	0.45%	0.30%	2005	9	6
S. pneumoniae	24B/2	24B	Denmark	1942	13	5	40	134	1	1	18	7215	Singleton	2.96%	0.49%	2030	60	10
S. pneumoniae	24F/2	24F	USA	1952	1	8	4	16	307	20	9	7174	Singleton	3.69%	1.51%	2113	78	32
S. pneumoniae	25A/1	25A	Singapore	1981	10	5	87	18	10	49	6	7209	Singleton	0.53%	0.24%	2083	11	5
S. pneumoniae	25F/4	25F	Denmark	1962	5	15	4	1	6	1	6	105	5604	0.50%	0.35%	1997	10	7
S. pneumoniae	27/2	27	USA	1956	2	17	107	24	9	105	14	1475	1475	0.55%	0.30%	2006	11	6
S. pneumoniae	28F/2	28A	USA	1957	18	5	4	1	6	77	14	7227	2661/7227	3.43%	0.35%	2014	69	7
S. pneumoniae	29/2	29	USA	1952	2	12	2	8	6	1	14	5982	Singleton	0.51%	0.41%	1975	10	8
S. pneumoniae	32F/2	32F	USA	1952	1	2	4	62	6	1	18	7164	Singleton	3.20%	2.03%	2066	66	42
S. pneumoniae	33A/2	33A	USA	1946	2	5	29	18	42	3	18	1012	53/62	0.46%	0.36%	1958	9	7
S. pneumoniae	33B/2	33B	Denmark	1962	16	5	166	1	13	14	18	2864	Singleton	3.12%	0.62%	2087	65	13
S. pneumoniae	33D/2	33D	India	1979	2	8	4	10	17	1	9	2863	3518	3.75%	1.34%	2163	81	29
S. pneumoniae	33F/2	33F	Denmark	1937	5	35	29	12	9	45	18	7192	100	3.07%	0.40%	2017	62	8
S. pneumoniae	34/5	34	Denmark	1974	13	5	1	12	9	1	18	7216	8026	3.29%	1.08%	2039	67	22
S. pneumoniae	35A/3	35A	Denmark	1939	326	13	2	16	43	1	79	7242	Singleton	1.04%	0.31%	1920	20	6
S. pneumoniae	35B/2	35B	Denmark	1939	18	12	1	1	14	77	14	7234	Singleton	3.02%	1.46%	1985	60	29
S. pneumoniae	35C/2	35C	Denmark	1941	7	2	9	1	10	1	45	7196	113	5.91%	0.57%	2116	125	12
S. pneumoniae	35C/3	35C	Denmark	1943	7	2	1	1	10	1	45	5989	113	7.47%	1.56%	2182	163	34
S. pneumoniae	35F/2	35F	Denmark	1939	1	2	4	62	6	1	18	7164	Singleton	3.19%	2.03%	2071	66	42
S. pneumoniae	36/2	36	Denmark	1939	109	12	1	1	6	1	18	7237	Singleton	0.97%	0.31%	1963	19	6
S. pneumoniae	37/6	37	Denmark	1973	192	34	19	1	36	22	445	7243	Singleton	0.45%	0.45%	2013	9	9
S. pneumoniae	38/2	38	Denmark	1939	10	43	41	18	13	49	6	393	393	2.67%	0.28%	2176	58	6
S. pneumoniae	39/2	39	Denmark	1940	5	7	329	1	13	1	27	7189	Singleton	0.59%	0.25%	2019	12	5
S. pneumoniae	40/2	40	USA	1950	2	31	1	1	236	335	6	7185	Singleton	0.56%	0.35%	1978	11	7
S. pneumoniae	41A/2	41A	Germany	1972	226	5	1	1	10	28	120	7238	Singleton	3.01%	0.44%	2029	61	9
S. pneumoniae	41F/2	41F	Denmark	1940	13	2	69	1	9	1	14	7213	Singleton	2.58%	0.34%	2055	53	7
S. pneumoniae	42/2	42	Denmark	1971	1	1	4	1	18	58	17	433	433	5.66%	0.43%	2120	120	9
S. pneumoniae	43/3	43	Denmark	1948	7	5	1	10	10	16	6	7197	113	2.98%	1.32%	2048	61	27
S. pneumoniae	44/3	44	Germany	1956	1	194	274	1	14	77	1	7176	Singleton	2.53%	0.38%	2093	53	8
S. pneumoniae	45/5	45	USA	1954	5	8	8	1	6	19	497	7190	Singleton	3.13%	1.27%	2046	64	26
S. pneumoniae	46/2	46	USA	1954	7	5	4	10	9	3	8	7162	Singleton	5.43%	1.77%	2153	117	38
S. pneumoniae	47A/1	47A	?	1977	15	8	8	5	15	1	31	7220	235	4.94%	0.38%	2084	103	8
S. pneumoniae	47F/1	47F	?	1977	13	280	53	17	14	1	31	5991	5988/5991	3.45%	0.44%	2056	71	9
S. pneumoniae	48/3	48	Denmark	1963	18	9	4	32	6	1	413	7232	7232	0.40%	0.40%	2006	8	8
S. pneumoniae	ST556	19F	USA	?	15	16	19	15	6	20	156	1392	236/271/320	3.79%	2.61%	2110	80	55

## Sheet: Figure 5b
Figure 5b	Competitive index (CI) for the ∆SpnSP38 and ΔvapE mutant strains versus the wild‐type strain in a mouse model of pneumonia (Lung)
Δpici	ΔvapE
0.041	1
0.246	0.5684
0.4218	1
0.0749	0.269
0.3108	0.293
0.0237	1
0.0568	0.2225

## Sheet: Figure 5c
Figure 5c	Mean Log10 bacterial colony-forming units (CFU) recovered at 24h from blood
6B	Δpici	ΔvapE
8.98	3	5.06
8.59	5.27	4.7
7.85	4.3	4.04
5.9	3	7.53
8.85	3.18	3.54
9.43	2.3	4.04
5.13	1	4.85
5.49	4.18	4.4
	2	5.7
	3.3	4.95

## Sheet: Figure 5d
Figure 5d	Mean Log10 bacterial colony-forming units (CFU) recovered at 24h from spleen
6B	Δpici	ΔvapE
7.85	2.3	4.26
7.48	5.16	4.88
5.93	2.18	3.11
5.54	2.65	6.85
6.48	2.18	5.7
7.71	3.4	3.54
4.34	1	3.65
3.6	3.48	3.88
	3	6
	1	3.78

## Sheet: Figure 5e
Figure 5e	Median standard deviation (SD) mean fluorescence intensity (MFI) of C3b deposition on the surface of the wild-type and mutant strains as measured by a flow cytometry assay
%MFI	6B	Δpici	ΔvapE
	100	61.6662	114.289
	100	78.4041	48.9931
	100	90.6981	34.8118

## Sheet: Figure 5g
Figure 5g	Bacterial survival in a neutrophil killing assay represented as % CFU/ml recovered after 15 to 30 min incubation compared to the input bacteria
	6B				ΔSpnSP38				ΔvapE
15min	102	74	64	70	72.6	53	67	30.7	212	249	222	157
30min	23.2	17.6	20.8	17.6	8.93	5.58	15.6	14.5	51.7	55.4	20.3	27.7

## Sheet: Figure 5h
Figure 5h	Growth curves as measured by the optical density (OD) of wild-type and mutant strains cultured in Todd-Hewitt broth supplemented with 0.5% yeast-extract
Time (h)	6B	ΔSpnSP38	ΔvapE
0	0.081467	0.081167	0.080933
0.5	0.082333	0.080467	0.080567
1	0.086733	0.0826	0.0824
1.5	0.096	0.087333	0.086133
2	0.110833	0.093233	0.0928
2.5	0.1403	0.105033	0.107367
3	0.1785	0.124333	0.1304
3.5	0.2045	0.1536	0.168467
4	0.231633	0.195167	0.230833
4.5	0.298433	0.281533	0.366367
5	0.4186	0.455667	0.523067
5.5	0.516167	0.611067	0.614
6	0.585267	0.718267	0.680033
6.5	0.637533	0.7687	0.705133
7	0.678367	0.820033	0.731567
7.5	0.7051	0.8477	0.7425
8	0.718833	0.883	0.743067
8.5	0.7392	0.9043	0.756167
9	0.758933	0.929733	0.7508
9.5	0.7503	0.941267	0.7374
10	0.7598	0.949967	0.7306
10.5	0.756833	0.968267	0.725233
11	0.758967	0.97	0.707467
11.5	0.7558	0.986933	0.687367
12	0.744967	0.984633	0.668667
12.5	0.735	0.9846	0.6526
13	0.727033	0.981533	0.640367
13.5	0.711767	0.988233	0.620567
14	0.704167	0.9965	0.6078
14.5	0.69	0.988667	0.588267
15	0.664	0.987367	0.5722
15.5	0.659367	0.983767	0.5563
16	0.647367	0.978133	0.541233
16.5	0.6299	0.9726	0.523033
17	0.6154	0.9704	0.511667
17.5	0.601133	0.963167	0.498633
18	0.589267	0.952767	0.485267
18.5	0.5793	0.948367	0.4716
19	0.5545	0.945733	0.4611
19.5	0.547233	0.935067	0.449933
20	0.530467	0.917167	0.437267
20.5	0.521967	0.913367	0.428
21	0.517133	0.913733	0.415267
21.5	0.495967	0.897333	0.406033
22	0.478467	0.8931	0.392967
22.5	0.4603	0.877467	0.3828
23	0.452967	0.865233	0.373433
23.5	0.438467	0.857233	0.366933

## Sheet: Figure 5i
Figure 5i	Growth curves as measured by the optical density (OD) of wild-type and mutant strains cultured in 100% human serum
Time (h)	6B	ΔSpnSP38	ΔvapE
0	0.0818	0.0783	0.0838
0.5	0.083033	0.0799	0.0937
1	0.083667	0.0799	0.0936
1.5	0.087033	0.0803	0.0998
2	0.092333	0.08125	0.1066
2.5	0.098867	0.0841	0.1125
3	0.1131	0.08785	0.1218
3.5	0.122	0.09285	0.1313
4	0.130933	0.0986	0.1422
4.5	0.139767	0.1053	0.1513
5	0.1524	0.1119	0.1653
5.5	0.1649	0.1173	0.196
6	0.198533	0.12225	0.2553
6.5	0.2534	0.1286	0.2994
7	0.301433	0.13855	0.3191
7.5	0.332933	0.165	0.3379
8	0.347167	0.22825	0.3578
8.5	0.361267	0.2767	0.3721
9	0.3724	0.31365	0.3827
9.5	0.3836	0.33925	0.3954
10	0.390467	0.35845	0.4033
10.5	0.398833	0.3715	0.4091
11	0.403933	0.38335	0.4139
11.5	0.409767	0.3948	0.4188
12	0.414933	0.40095	0.4224
12.5	0.419367	0.40655	0.4271
13	0.423033	0.4113	0.4314
13.5	0.427633	0.4156	0.4342
14	0.430933	0.4207	0.4384
14.5	0.4345	0.4249	0.4402
15	0.437633	0.4289	0.4425
15.5	0.441367	0.4325	0.4469
16	0.4445	0.4358	0.4483
16.5	0.447867	0.4391	0.4518
17	0.451367	0.44145	0.454
17.5	0.454567	0.44385	0.457
18	0.458467	0.4462	0.4595
18.5	0.462067	0.448	0.4609
19	0.465133	0.45025	0.4635
19.5	0.468267	0.45205	0.466
20	0.471467	0.45465	0.4689
20.5	0.473967	0.45665	0.47
21	0.476867	0.4588	0.4733
21.5	0.479233	0.4612	0.4758
22	0.481067	0.46315	0.4772
22.5	0.483233	0.46535	0.4802
23	0.4847	0.4668	0.4814
23.5	0.4865	0.46885	0.4835

[truncated: 1 more sheets: Supplementary Figure 5]
